# Supplementary material for: Tumour suppressive long non‐coding RNA AFDN‐DT inhibits gastric cancer invasion via transcriptional regulation
Source: J Cell Mol Med. 2020 Jan 24;24(5):3157–66. doi: 10.1111/jcmm.14988 (PMC7077530; doi:10.1111/jcmm.14988)
Supplement: Supplementary file 1 [file JCMM-24-3157-s001.xlsx]

## Sheet: Table S1
Table S1. AFDN-DT directly bound targets obtained by ChIRP-seq
PeakID (cmd=annotatePeaks.pl ChIRP_peaks.bed hg38)	Chr	Start	End	Peak Score	Annotation	Detailed Annotation	Distance to TSS	Nearest PromoterID	Entrez ID	Nearest Unigene	Nearest Refseq	Nearest Ensembl	Gene Name	Gene Alias	Gene Description	Gene Type
MACS_peak_837	chr1	228608344	228618090	3132.51	promoter-TSS (NR_023363).2	promoter-TSS (NR_023363).2	-590	NR_023364	100169753		NR_023364	ENSG00000201588	RNA5S2	RN5S2	RNA, 5S ribosomal 2	rRNA
MACS_peak_5962	chr21	8209421	8213447	3100	TTS (NR_145820)	TTS (NR_145820)	-1137	NR_146153	109910381		NR_146153	ENSG00000275215	RNA5-8SN3	-	RNA, 5.8S ribosomal N3	rRNA
MACS_peak_7482	chr6	167823828	167827238	3100	non-coding (NR_027906, exon 1 of 2)	non-coding (NR_027906, exon 1 of 2)	1263	NR_027906	653483	Hs.520556	NM_001042508	ENSG00000198221	AFDN-DT	AFDN-AS1|C6orf124|HGC6.4|MLLT4-AS1|dJ431P23.3	AFDN divergent transcript	ncRNA
MACS_peak_5967	chr21	8392264	8412479	3100	TTS (NR_146151)	TTS (NR_146151)	5445	NR_146154	109910382		NR_146154		RNA28SN3	-	RNA, 28S ribosomal N3	rRNA
MACS_peak_5961	chr21	8202106	8209090	3100	promoter-TSS (NR_146144)	promoter-TSS (NR_146144)	283	NR_128716	103504739		NR_128716	ENSG00000277379	MIR6724-3	hsa-mir-6724-3	microRNA 6724-3	ncRNA
MACS_peak_5966	chr21	8384935	8391683	3100	promoter-TSS (NR_106782).3	promoter-TSS (NR_106782).3	-53	NR_106782	102465433		NR_106782	ENSG00000275950	MIR6724-1	MIR6724|hsa-mir-6724|hsa-mir-6724-1	microRNA 6724-1	ncRNA
MACS_peak_5969	chr21	8436478	8444592	3100	promoter-TSS (NR_003287).2	promoter-TSS (NR_003287).2	-611	NR_146148	109864282		NR_146148		RNA28SN2	-	RNA, 28S ribosomal N2	rRNA
MACS_peak_5965	chr21	8255680	8261027	3100	intron (NR_003287, intron 1 of 2)	LSU-rRNA_Hsa|rRNA|rRNA	1572	NR_146120	109864274		NR_146120		RNA5-8SN4	RN5-8S1|RNA5-8S5	RNA, 5.8S ribosomal N4	rRNA
MACS_peak_5144	chr2	10009450	10017580	3100	Intergenic	CpG	29886	NR_135558	101929882	Hs.405158	NR_135558		LOC101929882	-	uncharacterized LOC101929882	ncRNA
MACS_peak_5919	chr20	63605471	63611594	3100	intron (NM_012384, intron 2 of 9)	intron (NM_012384, intron 2 of 9)	18569	NM_012384	26205	Hs.473286	NM_012384	ENSG00000101216	GMEB2	GMEB-2|P79PIF|PIF79	glucocorticoid modulatory element binding protein 2	protein-coding
MACS_peak_6904	chr5	1269930	1274800	2916.67	intron (NM_001193376, intron 6 of 14)	intron (NM_001193376, intron 6 of 14)	22682	NM_198253	7015	Hs.492203	NM_198253	ENSG00000164362	TERT	CMM9|DKCA2|DKCB4|EST2|PFBMFT1|TCS1|TP2|TRT|hEST2|hTRT	telomerase reverse transcriptase	protein-coding
MACS_peak_4165	chr19	380255	385519	2671.92	Intergenic	A-rich|Low_complexity|Low_complexity	-6874	NM_199202	51298	Hs.250002	NM_016585	ENSG00000105549	THEG	CT56|THEG1	theg spermatid protein	protein-coding
MACS_peak_4218	chr19	869716	880954	2473.48	exon (NM_005481, exon 10 of 16)	exon (NM_005481, exon 10 of 16)	15676	NM_001928	1675	Hs.155597	NM_001928	ENSG00000197766	CFD	ADIPSIN|ADN|DF|PFD	complement factor D	protein-coding
MACS_peak_6111	chr22	19720566	19732287	2455.44	Intergenic	Intergenic	2883	NM_000407	2812	Hs.283743	NM_000407	ENSG00000203618	GP1BB	BDPLT1|BS|CD42C|GPIBB|GPIbbeta	glycoprotein Ib platelet subunit beta	protein-coding
MACS_peak_1287	chr11	1094003	1102286	2359.25	exon (NM_002457, exon 32 of 61)	exon (NM_002457, exon 32 of 61)	23269	NM_002457	4583	Hs.315	NM_002457		MUC2	MLP|MUC-2|SMUC	mucin 2, oligomeric mucus/gel-forming	protein-coding
MACS_peak_654	chr1	161460289	161473643	2190.58	Intergenic	CpG	-38449	NM_001136219	2212	Hs.352642	NM_021642	ENSG00000143226	FCGR2A	CD32|CD32A|CDw32|FCG2|FCGR2|FCGR2A1|FcGR|IGFR2	Fc fragment of IgG receptor IIa	protein-coding
MACS_peak_5963	chr21	8213675	8217111	2161.9	non-coding (NR_146144, exon 1 of 1)	non-coding (NR_146144, exon 1 of 1)	1505	NR_003287	100008589		NR_003287		RNA28SN5	RN28S1|RNA28S5	RNA, 28S ribosomal N5	rRNA
MACS_peak_8464	chr8	127732377	127741194	1967.55	intron (NM_001354870, intron 1 of 2)	CpG	1351	NM_002467	4609	Hs.202453	NM_002467	ENSG00000136997	MYC	MRTL|MYCC|bHLHe39|c-Myc	MYC proto-oncogene, bHLH transcription factor	protein-coding
MACS_peak_140	chr1	2975867	2979933	1834.14	Intergenic	Intergenic	-43582	NM_080431	140625	Hs.236635	NM_080431	ENSG00000169717	ACTRT2	ARPM2|ARPT2|Arp-T2|HARPM2	actin related protein T2	protein-coding
MACS_peak_4178	chr19	523060	525899	1678.94	Intergenic	Intergenic	-7254	NM_004359	997	Hs.514997	NM_004359	ENSG00000099804	CDC34	E2-CDC34|UBC3|UBCH3|UBE2R1	cell division cycle 34	protein-coding
MACS_peak_6881	chr5	779737	789404	1601.99	intron (NR_147095, intron 1 of 16)	CpG	185	NR_147096	653082		NM_001351303	ENSG00000206077	ZDHHC11B	DHHC-11B	zinc finger DHHC-type containing 11B	protein-coding
MACS_peak_838	chr1	228618218	228626957	1597.23	Intergenic	CpG	-1022	NR_023368	100169757		NR_023368	ENSG00000200624	RNA5S6	RN5S6	RNA, 5S ribosomal 6	rRNA
MACS_peak_8211	chr7	158082635	158086668	1579.64	intron (NM_130843, intron 9 of 21)	intron (NM_130843, intron 9 of 21)	230066	NR_038966	100506585	Hs.661265	NR_038966	ENSG00000233038	LOC100506585	-	uncharacterized LOC100506585	ncRNA
MACS_peak_7852	chr7	56370214	56373149	1578.31	Intergenic	Intergenic	76694	NR_029420	650226	Hs.448401	NR_029420		LOC650226	-	ankyrin repeat domain 26 pseudogene	pseudo
MACS_peak_8466	chr8	128368245	128377133	1560.19	Intergenic	Intergenic	191990	NR_121672	101927774	Hs.628730	NR_121672		LINC00824	LINC01263	long intergenic non-protein coding RNA 824	ncRNA
MACS_peak_7173	chr5	176868230	176874778	1554.74	intron (NM_133369, intron 6 of 14)	intron (NM_133369, intron 6 of 14)	27828	NM_002115	3101	Hs.411695	NM_002115	ENSG00000160883	HK3	HKIII|HXK3	hexokinase 3	protein-coding
MACS_peak_8475	chr8	141871411	141875104	1527.11	Intergenic	Intergenic	-86944	NR_031636	100302147		NR_031636	ENSG00000221768	MIR1302-7	MIRN1302-7|hsa-mir-1302-7	microRNA 1302-7	ncRNA
MACS_peak_8459	chr8	125425113	125434466	1511.21	promoter-TSS (NM_025195)	promoter-TSS (NM_025195)	-532	NM_025195	10221	Hs.444947	NM_025195	ENSG00000173334	TRIB1	C8FW|GIG-2|GIG2|SKIP1|TRB-1|TRB1	tribbles pseudokinase 1	protein-coding
MACS_peak_5643	chr2	241354686	241357140	1510.34	promoter-TSS (NM_014808)	promoter-TSS (NM_014808)	-336	NM_001282983	9855	Hs.726316	NM_014808	ENSG00000006607	FARP2	FIR|FRG|PLEKHC3	FERM, ARH/RhoGEF and pleckstrin domain protein 2	protein-coding
MACS_peak_6053	chr21	45438541	45444741	1481.25	intron (NM_130445, intron 2 of 42)	intron (NM_130445, intron 2 of 42)	-13869	NM_130444	80781	Hs.517356	NM_030582	ENSG00000182871	COL18A1	KNO|KNO1|KS	collagen type XVIII alpha 1 chain	protein-coding
MACS_peak_5125	chr2	1707365	1712168	1470.96	intron (NM_012293, intron 1 of 22)	MLT1A|LTR|ERVL-MaLR	34781	NM_012293	7837	Hs.332197	NM_012293	ENSG00000130508	PXDN	ASGD7|COPOA|D2S448|D2S448E|MG50|PRG2|PXN|VPO	peroxidasin	protein-coding
MACS_peak_7096	chr5	138463688	138468147	1353.64	exon (NM_001964, exon 1 of 2)	exon (NM_001964, exon 1 of 2)	425	NM_001964	1958	Hs.326035	NM_001964	ENSG00000120738	EGR1	AT225|G0S30|KROX-24|NGFI-A|TIS8|ZIF-268|ZNF225	early growth response 1	protein-coding
MACS_peak_1612	chr11	69870992	69873350	1317.02	Intergenic	Intergenic	-52747	NM_005247	2248	Hs.37092	NM_005247	ENSG00000186895	FGF3	HBGF-3|INT2	fibroblast growth factor 3	protein-coding
MACS_peak_2512	chr14	105471747	105496083	1291.36	Intergenic	Intergenic	-3005	NM_001311	1396	Hs.70327	NM_001311	ENSG00000213145	CRIP1	CRHP|CRIP|CRP-1|CRP1	cysteine rich protein 1	protein-coding
MACS_peak_7517	chr7	634753	637574	1265.34	intron (NM_001164762, intron 4 of 10)	CpG	32765	NR_110055	101926963	Hs.521338	NR_110054		LOC101926963	-	uncharacterized LOC101926963	ncRNA
MACS_peak_2516	chr14	105525709	105533496	1245.95	exon (NM_025268, exon 2 of 2)	exon (NM_025268, exon 2 of 2)	-2253	NR_135205	105370697	Hs.148580	NR_135205		LOC105370697	-	uncharacterized LOC105370697	ncRNA
MACS_peak_8241	chr8	1641403	1644619	1226.77	intron (NM_001346810, intron 8 of 14)	CpG	-21347	NR_103863	100507435	Hs.667133	NR_103863	ENSG00000253267	DLGAP2-AS1	-	DLGAP2 antisense RNA 1	ncRNA
MACS_peak_4150	chr18	79416240	79420868	1226.18	intron (NM_006162, intron 2 of 9)	intron (NM_006162, intron 2 of 9)	18280	NM_172387	4772	Hs.534074	NM_006162	ENSG00000131196	NFATC1	NF-ATC|NF-ATc1.2|NFAT2|NFATc	nuclear factor of activated T cells 1	protein-coding
MACS_peak_4561	chr19	7867943	7874373	1193.6	exon (NM_001190467, exon 5 of 6)	exon (NM_001190467, exon 5 of 6)	3283	NM_001190467	80164	Hs.288540	NM_001080403	ENSG00000183248	PRR36	-	proline rich 36	protein-coding
MACS_peak_7484	chr6	168838928	168842478	1192.56	Intergenic	CpG	123679	NR_136249	105378146	Hs.343631	NR_136248		LOC105378146	-	uncharacterized LOC105378146	ncRNA
MACS_peak_4217	chr19	859189	869438	1189.55	TTS (NM_001317335)	TTS (NM_001317335)	4654	NM_001928	1675	Hs.155597	NM_001928	ENSG00000197766	CFD	ADIPSIN|ADN|DF|PFD	complement factor D	protein-coding
MACS_peak_653	chr1	161439423	161459652	1185.51	Intergenic	CpG	-55878	NM_001136219	2212	Hs.352642	NM_021642	ENSG00000143226	FCGR2A	CD32|CD32A|CDw32|FCG2|FCGR2|FCGR2A1|FcGR|IGFR2	Fc fragment of IgG receptor IIa	protein-coding
MACS_peak_1223	chr10	133740528	133748428	1159.17	Intergenic	CpG	-12080	NR_137167	100288687	Hs.728749	NM_001205218	ENSG00000260596	DUX4	DUX4L	double homeobox 4	protein-coding
MACS_peak_4587	chr19	9818161	9820345	1156.87	promoter-TSS (NM_001316936)	promoter-TSS (NM_001316936)	-150	NM_001316940	54850	Hs.12439	NM_017703	ENSG00000127452	FBXL12	Fbl12	F-box and leucine rich repeat protein 12	protein-coding
MACS_peak_7539	chr7	981795	993695	1142.71	intron (NM_017781, intron 7 of 8)	intron (NM_017781, intron 7 of 8)	4546	NM_017781	54905	Hs.272795	NM_017781	ENSG00000073067	CYP2W1	-	cytochrome P450 family 2 subfamily W member 1	protein-coding
MACS_peak_4612	chr19	10415766	10422149	1134.49	intron (NM_001243121, intron 3 of 16)	CpG	-1700	NM_001111307	5141	Hs.89901	NM_006202	ENSG00000065989	PDE4A	DPDE2|PDE4|PDE46	phosphodiesterase 4A	protein-coding
MACS_peak_4670	chr19	12789416	12794694	1131.91	exon (NM_002229, exon 1 of 1)	exon (NM_002229, exon 1 of 1)	559	NM_002229	3726	Hs.25292	NM_002229	ENSG00000171223	JUNB	AP-1	JunB proto-oncogene, AP-1 transcription factor subunit	protein-coding
MACS_peak_8454	chr8	124370852	124377137	1114.02	Intergenic	Intergenic	-1295	NM_194291	157378	Hs.100691	NM_194291	ENSG00000164983	TMEM65	-	transmembrane protein 65	protein-coding
MACS_peak_8753	chr9	96416735	96419862	1111.32	promoter-TSS (NM_153695)	promoter-TSS (NM_153695)	89	NM_153695	195828	Hs.494557	NM_153695	ENSG00000165244	ZNF367	AFF29|CDC14B|ZFF29	zinc finger protein 367	protein-coding
MACS_peak_7540	chr7	999354	1008666	1097.11	intron (NR_146967, intron 2 of 4)	intron (NR_146967, intron 2 of 4)	19016	NR_029898	442907		NR_029898	ENSG00000199023	MIR339	MIRN339|hsa-mir-339|mir-339	microRNA 339	ncRNA
MACS_peak_4905	chr19	29565904	29570186	1084.33	Intergenic	Intergenic	-38218	NM_006627	10775	Hs.412870	NM_006627	ENSG00000105171	POP4	RPP29	POP4 homolog, ribonuclease P/MRP subunit	protein-coding
MACS_peak_4565	chr19	7919018	7928795	1075.35	TTS (NM_003083)	TTS (NM_003083)	2260	NM_206833	404217	Hs.657978	NM_206833	ENSG00000178531	CTXN1	CTXN	cortexin 1	protein-coding
MACS_peak_8264	chr8	12193385	12195254	1072.35	promoter-TSS (NR_003494)	promoter-TSS (NR_003494)	-186	NR_148876	653333	Hs.458413	NM_001137610	ENSG00000145002	FAM86B2	-	family with sequence similarity 86 member B2	protein-coding
MACS_peak_4238	chr19	1006606	1016076	1054.09	intron (NM_001033026, intron 9 of 10)	CpG-12969	9801	NM_033420	91304	Hs.515003	NM_033420	ENSG00000182087	TMEM259	ASBABP1|C19orf6|MBRL|MEMBRALIN|R32184_3	transmembrane protein 259	protein-coding
MACS_peak_8446	chr8	123272089	123275975	1036.61	intron (NR_037873, intron 1 of 3)	CpG	455	NM_001204180	100533106	Hs.707401	NM_001204180	ENSG00000259305	ZHX1-C8orf76	-	ZHX1-C8orf76 readthrough	protein-coding
MACS_peak_7257	chr6	3090178	3093327	1036.38	intron (NM_003804, intron 7 of 10)	CpG	23035	NM_001354934	8737	Hs.519842	NM_003804	ENSG00000137275	RIPK1	RIP|RIP-1|RIP1	receptor interacting serine/threonine kinase 1	protein-coding
MACS_peak_8699	chr9	88533677	88536673	1026.38	promoter-TSS (NM_145283)	promoter-TSS (NM_145283)	74	NM_001161625	158046	Hs.734507	NM_145283	ENSG00000130045	NXNL2	C9orf121|RDCVF2|RdCVF2L	nucleoredoxin like 2	protein-coding
MACS_peak_6841	chr4	189313481	189315279	1022.93	Intergenic	MSTB-int|LTR|ERVL-MaLR	-345226	NR_121679	101928971	Hs.519164	NR_121679	ENSG00000250739	LINC01262	TCONS_l2_00021807	long intergenic non-protein coding RNA 1262	ncRNA
MACS_peak_7246	chr6	1203664	1206220	1019.72	Intergenic	Intergenic	-103610	NR_027115	285768	Hs.209463	NR_027115		LINC01622	-	long intergenic non-protein coding RNA 1622	ncRNA
MACS_peak_8185	chr7	156153727	156157441	1015.5	Intergenic	CpG	192952	NM_001291913	389602	Hs.583071	NM_001291913		LOC389602	-	uncharacterized LOC389602	protein-coding
MACS_peak_4837	chr19	18432453	18439829	1010.11	exon (NM_001253389, exon 4 of 8)	exon (NM_001253389, exon 4 of 8)	1168	NM_001253389	51477	Hs.405873	NM_016368	ENSG00000105655	ISYNA1	INO1|INOS|IPS|IPS 1|IPS-1	inositol-3-phosphate synthase 1	protein-coding
MACS_peak_7661	chr7	5422334	5430838	1005.46	3' UTR (NM_001354886, exon 1 of 1)	3' UTR (NM_001354886, exon 1 of 1)	2341	NM_001354886	100129484	Hs.147507	NM_001354886		LOC100129484	-	uncharacterized LOC100129484	protein-coding
MACS_peak_887	chr1	248746142	248748707	997.88	intron (NM_001085474, intron 5 of 6)	CpG	8363	NM_001085474	646627	Hs.146268	NM_001085474	ENSG00000259823	LYPD8	-	LY6/PLAUR domain containing 8	protein-coding
MACS_peak_6867	chr5	492281	496756	993.08	intron (NM_004174, intron 1 of 16)	intron (NM_004174, intron 1 of 16)	21282	NR_125375	100288152	Hs.535801	NR_125375		SLC9A3-AS1	UC011CLY.2	SLC9A3 antisense RNA 1	ncRNA
MACS_peak_7561	chr7	1271452	1276125	984.06	Intergenic	Intergenic	41406	NM_001080461	340260		NM_001080461	ENSG00000164853	UNCX	UNCX4.1	UNC homeobox	protein-coding
MACS_peak_5968	chr21	8412529	8436473	974.57	Intergenic	Intergenic	-8029	NR_128716	103504739		NR_128716	ENSG00000277379	MIR6724-3	hsa-mir-6724-3	microRNA 6724-3	ncRNA
MACS_peak_2952	chr16	2903856	2906619	956.58	Intergenic	CpG	-6742	NM_001308068	84256	Hs.655321	NM_020912	ENSG00000059122	FLYWCH1	-	FLYWCH-type zinc finger 1	protein-coding
MACS_peak_4829	chr19	18278867	18283104	941.52	exon (NM_005354, exon 1 of 1)	exon (NM_005354, exon 1 of 1)	671	NM_001286968	3727	Hs.2780	NM_005354	ENSG00000130522	JUND	AP-1	JunD proto-oncogene, AP-1 transcription factor subunit	protein-coding
MACS_peak_894	chr10	677596	680378	939.22	intron (NM_014974, intron 1 of 36)	CpG	10681	NM_014974	22982	Hs.432397	NM_014974	ENSG00000151240	DIP2C	KIAA0934	disco interacting protein 2 homolog C	protein-coding
MACS_peak_8511	chr8	143948461	143954997	937.95	promoter-TSS (NM_201380)	promoter-TSS (NM_201380)	-853	NM_201380	5339	Hs.434248	NM_000445	ENSG00000178209	PLEC	EBS1|EBSMD|EBSND|EBSO|EBSOG|EBSPA|HD1|LGMD2Q|PCN|PLEC1|PLEC1b|PLTN	plectin	protein-coding
MACS_peak_908	chr10	3172236	3174274	903.36	promoter-TSS (NR_144641)	promoter-TSS (NR_144641)	-414	NM_001347725	10531	Hs.528300	NM_014889	ENSG00000107959	PITRM1	MP1|PreP	pitrilysin metallopeptidase 1	protein-coding
MACS_peak_2110	chr13	113411360	113414506	893.57	intron (NM_001304433, intron 1 of 1)	CpG	1460	NM_001304433	101928841	Hs.646609	NM_001003399		LOC101928841	-	collagen alpha-1(II) chain-like	protein-coding
MACS_peak_7186	chr5	177453732	177462629	886.86	exon (NM_080881, exon 13 of 15)	exon (NM_080881, exon 13 of 15)	9855	NM_001174102	80758	Hs.534492	NM_030567	ENSG00000131188	PRR7	-	proline rich 7, synaptic	protein-coding
MACS_peak_1197	chr10	124609836	124612600	883.57	intron (NM_022126, intron 6 of 6)	intron (NM_022126, intron 6 of 6)	-92810	NR_120631	101927944	Hs.437448	NR_120630		FAM53B-AS1	-	FAM53B antisense RNA 1	ncRNA
MACS_peak_2432	chr14	104426292	104431909	875.43	Intergenic	L1MC3|LINE|L1	-150584	NM_001008404	400258	Hs.153827	NM_001008404	ENSG00000184601	C14orf180	C14orf77|NRAC	chromosome 14 open reading frame 180	protein-coding
MACS_peak_2109	chr13	113374432	113377059	872.44	Intergenic	Intergenic	-11597	NM_024719	79774	Hs.745043	NM_024719	ENSG00000139835	GRTP1	TBC1D6	growth hormone regulated TBC protein 1	protein-coding
MACS_peak_8663	chr9	70418073	70421235	870.61	Intergenic	CpG	-4997	NM_001206	687	Hs.150557	NM_001206	ENSG00000119138	KLF9	BTEB|BTEB1	Kruppel like factor 9	protein-coding
MACS_peak_8458	chr8	124996923	124999995	859.61	promoter-TSS (NM_003129)	promoter-TSS (NM_003129)	-19	NM_003129	6713	Hs.71465	NM_003129	ENSG00000104549	SQLE	-	squalene epoxidase	protein-coding
MACS_peak_4244	chr19	1061381	1069923	856.59	promoter-TSS (NM_001258328)	promoter-TSS (NM_001258328)	-271	NM_001258328	23526	Hs.465521	NM_012292	ENSG00000180448	ARHGAP45	HA-1|HLA-HA1|HMHA1	Rho GTPase activating protein 45	protein-coding
MACS_peak_2797	chr16	466971	468901	856.5	intron (NM_014700, intron 2 of 13)	intron (NM_014700, intron 2 of 13)	-6914	NM_001142272	9727	Hs.531642	NM_014700	ENSG00000090565	RAB11FIP3	CART1|Rab11-FIP3	RAB11 family interacting protein 3	protein-coding
MACS_peak_1170	chr10	102641934	102646275	842.51	promoter-TSS (NM_030912)	promoter-TSS (NM_030912)	-391	NM_001345950	81603	Hs.336810	NM_030912	ENSG00000171206	TRIM8	GERP|RNF27	tripartite motif containing 8	protein-coding
MACS_peak_6783	chr4	131734022	131743193	839.33	Intergenic	Intergenic	-26231	NR_125883	101927305	Hs.507924	NR_125883		SNHG27	-	small nucleolar RNA host gene 27	ncRNA
MACS_peak_4348	chr19	2094461	2101064	838.25	intron (NM_001031735, intron 3 of 8)	intron (NM_001031735, intron 3 of 8)	893	NM_001031735	113177	Hs.424049	NM_052878	ENSG00000099840	IZUMO4	C19orf36|IMAGE:4215339	IZUMO family member 4	protein-coding
MACS_peak_1298	chr11	1237949	1251345	838.23	exon (NM_002458, exon 31 of 49)	exon (NM_002458, exon 31 of 49)	-11958	NR_106802	102466725		NR_106802	ENSG00000275669	MIR6744	hsa-mir-6744	microRNA 6744	ncRNA
MACS_peak_461	chr1	85580066	85581827	836.38	5' UTR (NM_001554, exon 1 of 5)	5' UTR (NM_001554, exon 1 of 5)	185	NM_001554	3491	Hs.8867	NM_001554	ENSG00000142871	CYR61	CCN1|GIG1|IGFBP10	cysteine rich angiogenic inducer 61	protein-coding
MACS_peak_7568	chr7	1367705	1370661	832.2	Intergenic	CpG	90290	NM_182924	79778	Hs.376617	NM_024723	ENSG00000164877	MICALL2	JRAB|MICAL-L2	MICAL like 2	protein-coding
MACS_peak_2830	chr16	857348	860169	824.81	intron (NR_147885, intron 10 of 11)	CpG	53315	NM_001013638	388199	Hs.528461	NM_001013638	ENSG00000167945	PRR25	gs64	proline rich 25	protein-coding
MACS_peak_4834	chr19	18416417	18421160	823.54	promoter-TSS (NM_032627)	promoter-TSS (NM_032627)	-548	NM_001009998	170463	Hs.515259	NM_032627	ENSG00000130511	SSBP4	-	single stranded DNA binding protein 4	protein-coding
MACS_peak_4267	chr19	1247206	1256106	815.25	intron (NM_177401, intron 3 of 7)	intron (NM_177401, intron 3 of 7)	3103	NM_177401	90007	Hs.465529	NM_177401	ENSG00000167470	MIDN	-	midnolin	protein-coding
MACS_peak_2791	chr16	375264	379854	815.12	exon (NM_021259, exon 3 of 13)	exon (NM_021259, exon 3 of 13)	4391	NM_021259	58986	Hs.288940	NM_021259	ENSG00000129925	TMEM8A	GPI-PLA2|M83|PGAP6|TMEM6|TMEM8	transmembrane protein 8A	protein-coding
MACS_peak_4181	chr19	548233	551736	813.1	TTS (NM_005317)	TTS (NM_005317)	5950	NM_001258351	3004	Hs.465511	NM_005317	ENSG00000197540	GZMM	LMET1|MET1	granzyme M	protein-coding
MACS_peak_132	chr1	2768809	2774990	807.76	intron (NM_001242672, intron 4 of 6).2	intron (NM_001242672, intron 4 of 6).2	17766	NM_001242672	100287898	Hs.632363	NM_001242672	ENSG00000215912	TTC34	-	tetratricopeptide repeat domain 34	protein-coding
MACS_peak_2460	chr14	104870313	104879008	804.01	intron (NM_001112726, intron 2 of 18)	intron (NM_001112726, intron 2 of 18)	9347	NM_001112726	283638	Hs.533721	NM_015005	ENSG00000099814	CEP170B	CEP170R|FAM68C|KIAA0284	centrosomal protein 170B	protein-coding
MACS_peak_2814	chr16	675700	681690	797.13	TTS (NM_001278721)	TTS (NM_001278721)	1082	NR_136337	105371184	Hs.121180	NR_136337	ENSG00000260394	LOC105371184	LA16c-313D11.9	uncharacterized LOC105371184	pseudo
MACS_peak_8007	chr7	101162417	101167509	795.58	intron (NM_003378, intron 1 of 1)	CpG	608	NM_003378	7425	Hs.587325	NM_003378	ENSG00000128564	VGF	SCG7|SgVII	VGF nerve growth factor inducible	protein-coding
MACS_peak_2848	chr16	1099364	1106727	794.36	Intergenic	CpG	-6801	NM_207419	390664	Hs.527853	NM_207419	ENSG00000184471	C1QTNF8	CTRP8|UNQ5829	C1q and TNF related 8	protein-coding
MACS_peak_839	chr1	228627134	228647197	793.58	Intergenic	5S|rRNA|rRNA	-6657	NR_023364	100169753		NR_023364	ENSG00000201588	RNA5S2	RN5S2	RNA, 5S ribosomal 2	rRNA
MACS_peak_4282	chr19	1444304	1448435	793.01	Intergenic	CpG	-3780	NM_005883	10297	Hs.446376	NM_005883	ENSG00000115266	APC2	APCL	APC2, WNT signaling pathway regulator	protein-coding
MACS_peak_76	chr1	1605040	1607668	789.66	intron (NR_147951, intron 2 of 2)	intron (NR_147951, intron 2 of 2)	-6258	NM_001242659	643988	Hs.528816	NM_001242659	ENSG00000228594	FNDC10	C1orf233	fibronectin type III domain containing 10	protein-coding
MACS_peak_6906	chr5	1281533	1285558	786.2	intron (NR_149163, intron 2 of 12)	intron (NR_149163, intron 2 of 12)	11502	NM_198253	7015	Hs.492203	NM_198253	ENSG00000164362	TERT	CMM9|DKCA2|DKCB4|EST2|PFBMFT1|TCS1|TP2|TRT|hEST2|hTRT	telomerase reverse transcriptase	protein-coding
MACS_peak_4694	chr19	13149396	13156762	785.94	5' UTR (NM_004907, exon 2 of 2)	5' UTR (NM_004907, exon 2 of 2)	2611	NM_004907	9592	Hs.501629	NM_004907	ENSG00000160888	IER2	ETR101	immediate early response 2	protein-coding
MACS_peak_4364	chr19	2268676	2272052	785.62	intron (NM_001301020, intron 1 of 4)	CpG	878	NM_004152	4946	Hs.446427	NM_004152	ENSG00000104904	OAZ1	AZ1|AZI|OAZ	ornithine decarboxylase antizyme 1	protein-coding
MACS_peak_4199	chr19	678646	682208	779.54	exon (NM_005860, exon 3 of 5)	exon (NM_005860, exon 3 of 5)	4038	NM_005860	10272	Hs.529038	NM_005860	ENSG00000070404	FSTL3	FLRG|FSRP	follistatin like 3	protein-coding
MACS_peak_6628	chr4	730921	734038	759.23	5' UTR (NM_001317836, exon 4 of 12)	5' UTR (NM_001317836, exon 4 of 12)	26738	NM_006315	10336	Hs.144309	NM_006315	ENSG00000185619	PCGF3	DONG1|RNF3|RNF3A	polycomb group ring finger 3	protein-coding
MACS_peak_5972	chr21	8986647	8987528	758.29	promoter-TSS (NR_037421).2	promoter-TSS (NR_037421).2	88	NR_128711	103504731		NR_128711	ENSG00000264462	MIR3648-2	hsa-mir-3648-2	microRNA 3648-2	ncRNA
MACS_peak_1053	chr10	75398450	75402574	755.12	intron (NM_032772, intron 1 of 1)	CpG-3054	-1016	NR_024421	100131213	Hs.534598	NR_024421	ENSG00000237149	ZNF503-AS2	C10orf41|NCRNA00245	ZNF503 antisense RNA 2	ncRNA
MACS_peak_3382	chr16	88496618	88503670	752.96	intron (NM_153813, intron 3 of 9)	intron (NM_153813, intron 3 of 9)	30909	NR_148997	100128882	Hs.722546	NR_148997	ENSG00000261744	LOC100128882	-	uncharacterized LOC100128882	ncRNA
MACS_peak_7665	chr7	5528835	5533538	751.64	promoter-TSS (NM_001101)	promoter-TSS (NM_001101)	-477	NM_001101	60	Hs.520640	NM_001101	ENSG00000075624	ACTB	BRWS1|PS1TP5BP1	actin beta	protein-coding
MACS_peak_9065	chr9	137378354	137380435	751.04	intron (NR_104598, intron 4 of 10)	CpG	43868	NR_104599	54932	Hs.495553	NM_017820	ENSG00000187609	EXD3	mut-7	exonuclease 3'-5' domain containing 3	protein-coding
MACS_peak_5725	chr20	29873360	29879557	750.93	Intergenic	CpG	-3926	NR_039689	100616194		NR_039689	ENSG00000266017	MIR4477B	-	microRNA 4477b	ncRNA
MACS_peak_3134	chr16	31141569	31144279	750.72	exon (NM_001258290, exon 9 of 15)	exon (NM_001258290, exon 9 of 15)	-7162	NM_002773	5652	Hs.75799	NM_002773	ENSG00000052344	PRSS8	CAP1|PROSTASIN	serine protease 8	protein-coding
MACS_peak_7499	chr7	261166	264423	750.68	Intergenic	Intergenic	69825	NM_020223	56975	Hs.134742	NM_020223	ENSG00000177706	FAM20C	DMP-4|DMP4|G-CK|GEF-CK|RNS	FAM20C, golgi associated secretory pathway kinase	protein-coding
MACS_peak_4269	chr19	1265472	1270134	748.82	non-coding (NR_027271, exon 2 of 2)	non-coding (NR_027271, exon 2 of 2)	-1463	NM_001300815	1153	Hs.618145	NM_001280	ENSG00000099622	CIRBP	CIRP	cold inducible RNA binding protein	protein-coding
MACS_peak_7529	chr7	889239	902144	745.62	3' UTR (NM_015949, exon 9 of 9)	3' UTR (NM_015949, exon 9 of 9)	19137	NM_015949	51608	Hs.107387	NM_015949	ENSG00000239857	GET4	C7orf20|CEE|CGI-20|TRC35	golgi to ER traffic protein 4	protein-coding
MACS_peak_4264	chr19	1231586	1239149	741.9	intron (NM_152769, intron 4 of 8)	L2c|LINE|L2	2624	NM_152769	255057	Hs.346575	NM_152769	ENSG00000099625	CBARP	BARP|C19orf26|DOS	CACN subunit beta associated regulatory protein	protein-coding
MACS_peak_5418	chr2	112053947	112056137	740.91	promoter-TSS (NM_001329914)	promoter-TSS (NM_001329914)	-181	NM_001329914	84910	Hs.656298	NM_032824	ENSG00000153214	TMEM87B	-	transmembrane protein 87B	protein-coding
MACS_peak_8142	chr7	151074989	151084185	737.75	exon (NM_006712, exon 2 of 10)	exon (NM_006712, exon 2 of 10)	1296	NM_001258461	10922	Hs.647094	NM_006712	ENSG00000164896	FASTK	FAST	Fas activated serine/threonine kinase	protein-coding
MACS_peak_5974	chr21	9066521	9075432	735.18	intron (NR_038328, intron 2 of 3)	intron (NR_038328, intron 2 of 3)	58785	NR_038328	100132288	Hs.487562	NM_174948	ENSG00000188681	TEKT4P2	MAFIPL|TEKT4P	tektin 4 pseudogene 2	pseudo
MACS_peak_7719	chr7	20783851	20787763	735.07	intron (NM_182700, intron 1 of 1)	GA-rich|Low_complexity|Low_complexity	1082	NM_182700	221833	Hs.195922	NM_182700	ENSG00000164651	SP8	BTD	Sp8 transcription factor	protein-coding
MACS_peak_5931	chr20	63814845	63816706	728	intron (NR_110081, intron 1 of 2)	intron (NR_110081, intron 1 of 2)	7699	NR_110081	101928604	Hs.676054	NR_110081		ZBTB46-AS1	-	ZBTB46 antisense RNA 1	ncRNA
MACS_peak_4747	chr19	15378401	15380939	727.05	TTS (NM_001291478)	TTS (NM_001291478)	131	NM_005858	10270	Hs.594496	NM_005858	ENSG00000105127	AKAP8	AKAP 95|AKAP-8|AKAP-95|AKAP95	A-kinase anchoring protein 8	protein-coding
MACS_peak_3387	chr16	88662224	88664554	722.75	promoter-TSS (NR_024402)	promoter-TSS (NR_024402)	16	NR_024399	197187	Hs.499548	NM_144986	ENSG00000260630	SNAI3-AS1	-	SNAI3 antisense RNA 1	ncRNA
MACS_peak_79	chr1	1627114	1633921	722.47	TTS (NM_080875)	TTS (NM_080875)	-1664	NM_006983	8510	Hs.192316	NM_006983	ENSG00000189409	MMP23B	MIFR|MIFR-1|MMP22|MMP23A	matrix metallopeptidase 23B	protein-coding
MACS_peak_4207	chr19	796449	799798	721.48	intron (NM_002819, intron 1 of 14)	CpG	731	NM_031991	5725	Hs.172550	NM_002819	ENSG00000011304	PTBP1	HNRNP-I|HNRNPI|HNRPI|PTB|PTB-1|PTB-T|PTB2|PTB3|PTB4|pPTB	polypyrimidine tract binding protein 1	protein-coding
MACS_peak_4931	chr19	33300798	33304962	720.39	promoter-TSS (NR_026887)	promoter-TSS (NR_026887)	59	NR_026887	80054	Hs.287521	NR_026887	ENSG00000267296	CEBPA-DT	CEBPA-AS1	CEBPA divergent transcript	ncRNA
MACS_peak_7510	chr7	517965	523722	718.74	promoter-TSS (NM_002607)	promoter-TSS (NM_002607)	452	NR_033963	441307	Hs.521334	NR_033963	ENSG00000223855	HRAT92	-	heart tissue-associated transcript 92	ncRNA
MACS_peak_3033	chr16	18346235	18352983	717.09	intron (NR_146336, intron 7 of 34)	intron (NR_146336, intron 7 of 34)	2836	NR_146336	110006323	Hs.636159	NR_146336		PKD1P4-NPIPA8	-	PKD1P4-NPIPA8 readthrough	pseudo
MACS_peak_2520	chr14	105587106	105593691	715.45	Intergenic	(CCAGC)n|Simple_repeat|Simple_repeat	-30718	NR_107059	102466889		NR_107059	ENSG00000277030	MIR8071-2	hsa-mir-8071-2	microRNA 8071-2	ncRNA
MACS_peak_4271	chr19	1274701	1282040	714.49	intron (NM_017914, intron 2 of 2)	intron (NM_017914, intron 2 of 2)	2849	NM_017914	55009	Hs.591383	NM_017914	ENSG00000228300	C19orf24	-	chromosome 19 open reading frame 24	protein-coding
MACS_peak_4455	chr19	4060877	4068425	714.03	intron (NM_015898, intron 1 of 2)	CpG	878	NM_001317990	51341	Hs.591384	NM_015898	ENSG00000178951	ZBTB7A	FBI-1|FBI1|LRF|TIP21|ZBTB7|ZNF857A|pokemon	zinc finger and BTB domain containing 7A	protein-coding
MACS_peak_4295	chr19	1524063	1529379	711	5' UTR (NM_001243079, exon 5 of 14)	5' UTR (NM_001243079, exon 5 of 14)	2647	NM_001243079	126520	Hs.195352	NM_001011716	ENSG00000185988	PLK5	PLK-5|PLK5P|SgK384ps	polo like kinase 5	protein-coding
MACS_peak_2395	chr14	103517357	103523740	710.55	exon (NM_001823, exon 6 of 8)	exon (NM_001823, exon 6 of 8)	2311	NM_001823	1152	Hs.173724	NM_001823	ENSG00000166165	CKB	B-CK|BCK|CKBB|CPK-B|HEL-211|HEL-S-29	creatine kinase B	protein-coding
MACS_peak_3140	chr16	31220459	31225343	709.24	exon (NM_001008274, exon 6 of 7)	exon (NM_001008274, exon 6 of 7)	-5808	NM_152901	260434	Hs.58314	NM_152901	ENSG00000169900	PYDC1	ASC2|POP1|PYC1|cPOP1	pyrin domain containing 1	protein-coding
MACS_peak_7799	chr7	39949242	39952186	708.42	exon (NM_003718, exon 1 of 14)	exon (NM_003718, exon 1 of 14)	354	NM_031267	8621	Hs.233552	NM_003718	ENSG00000065883	CDK13	CDC2L|CDC2L5|CHDFIDD|CHED|hCDK13	cyclin dependent kinase 13	protein-coding
MACS_peak_5227	chr2	43223688	43228088	704.88	intron (NM_006887, intron 1 of 1)	CpG	718	NM_006887	678	Hs.503093	NM_006887	ENSG00000152518	ZFP36L2	BRF2|ERF-2|ERF2|RNF162C|TIS11D	ZFP36 ring finger protein like 2	protein-coding
MACS_peak_4363	chr19	2246976	2254321	703.23	promoter-TSS (NR_036207)	promoter-TSS (NR_036207)	9	NR_036207	100423031		NR_036207	ENSG00000284272	MIR4321	-	microRNA 4321	ncRNA
MACS_peak_8949	chr9	134461977	134467460	701.74	Intergenic	CpG	58136	NM_001291921	6256	Hs.590886	NM_002957	ENSG00000186350	RXRA	NR2B1	retinoid X receptor alpha	protein-coding
MACS_peak_2484	chr14	105175619	105183335	701.43	intron (NM_001318380, intron 1 of 4)	intron (NM_001318380, intron 1 of 4)	1846	NM_177533	256281	Hs.526432	NM_177533	ENSG00000183828	NUDT14	UGPP|UGPPase	nudix hydrolase 14	protein-coding
MACS_peak_2461	chr14	104881891	104889899	701.12	intron (NM_015005, intron 9 of 17)	intron (NM_015005, intron 9 of 17)	20582	NM_001112726	283638	Hs.533721	NM_015005	ENSG00000099814	CEP170B	CEP170R|FAM68C|KIAA0284	centrosomal protein 170B	protein-coding
MACS_peak_1164	chr10	102393876	102405990	698.39	intron (NM_001077494, intron 14 of 22)	MIR|SINE|MIR	4337	NM_002502	4791	Hs.73090	NM_002502	ENSG00000077150	NFKB2	CVID10|H2TF1|LYT-10|LYT10|NF-kB2|p100|p49/p100|p52	nuclear factor kappa B subunit 2	protein-coding
MACS_peak_2282	chr14	90396134	90398919	696.79	intron (NM_006888, intron 1 of 5)	CpG	543	NM_006888	801	Hs.282410	NM_006888	ENSG00000198668	CALM1	CALML2|CAMI|CPVT4|DD132|LQT14|PHKD|caM	calmodulin 1	protein-coding
MACS_peak_6581	chr3	195643894	195649499	694.92	TTS (NR_136186)	TTS (NR_136186)	5463	NR_136186	105374297	Hs.655175	NR_136185		LOC105374297	-	uncharacterized LOC105374297	ncRNA
MACS_peak_8636	chr9	62798833	62803083	692.33	promoter-TSS (NR_121647)	promoter-TSS (NR_121647)	-507	NR_121647	103352539	Hs.351215	NR_121647	ENSG00000238113	LINC01410	-	long intergenic non-protein coding RNA 1410	ncRNA
MACS_peak_4330	chr19	1875381	1882587	690.13	intron (NM_001130111, intron 3 of 4)	intron (NM_001130111, intron 3 of 4)	6535	NM_031213	81926	Hs.465542	NM_031213	ENSG00000129968	ABHD17A	C19orf27|FAM108A1	abhydrolase domain containing 17A	protein-coding
MACS_peak_2532	chr14	105737311	105749483	688.69	Intergenic	Intergenic	-70590	NR_046211	2003	Hs.744419	NR_046211		ELK2AP	ELK2|ELK2.1|ELK2P1	ELK2A, member of ETS oncogene family, pseudogene	pseudo
MACS_peak_7542	chr7	1014397	1018907	686	intron (NR_146964, intron 1 of 4)	intron (NR_146964, intron 1 of 4)	6374	NR_029898	442907		NR_029898	ENSG00000199023	MIR339	MIRN339|hsa-mir-339|mir-339	microRNA 339	ncRNA
MACS_peak_1997	chr12	132289555	132292330	685.37	intron (NM_001122636, intron 1 of 10)	intron (NM_001122636, intron 1 of 10)	15551	NR_024563	100130238	Hs.536338	NR_024563		LOC100130238	-	uncharacterized LOC100130238	ncRNA
MACS_peak_6610	chr3	197636219	197647312	685.34	Intergenic	D20S16|Satellite|Satellite	-13884	NR_003266	220729	Hs.478854	NR_003266	ENSG00000214135	LOC220729	-	succinate dehydrogenase complex flavoprotein subunit A pseudogene	pseudo
MACS_peak_8119	chr7	149820425	149829631	683.8	exon (NM_198455, exon 94 of 108)	exon (NM_198455, exon 94 of 108)	-13339	NM_001099220	643641	Hs.731923	NM_001099220	ENSG00000106479	ZNF862	-	zinc finger protein 862	protein-coding
MACS_peak_5724	chr20	29740435	29746147	682.79	Intergenic	CpG	-137093	NR_039689	100616194		NR_039689	ENSG00000266017	MIR4477B	-	microRNA 4477b	ncRNA
MACS_peak_4912	chr19	29898610	29902105	681.71	Intergenic	SVA_F|Retroposon|SVA	-23287	NM_001252641	8725	Hs.466391	NM_003796	ENSG00000105176	URI1	C19orf2|NNX3|PPP1R19|RMP|URI	URI1, prefoldin like chaperone	protein-coding
MACS_peak_6877	chr5	692104	695683	680.14	promoter-TSS (NM_007030)	promoter-TSS (NM_007030)	-498	NM_007030	11076	Hs.481466	NM_007030	ENSG00000171368	TPPP	TPPP/p25|TPPP1|p24|p25|p25alpha	tubulin polymerization promoting protein	protein-coding
MACS_peak_2480	chr14	105150032	105159813	678.89	intron (NM_145159, intron 5 of 24)	intron (NM_145159, intron 5 of 24)	-4058	NR_106823	102465458		NR_106823	ENSG00000273778	MIR6765	hsa-mir-6765	microRNA 6765	ncRNA
MACS_peak_1308	chr11	1390735	1397280	678.21	intron (NM_001256629, intron 1 of 19)	intron (NM_001256629, intron 1 of 19)	4108	NM_003957	9024	Hs.170819	NM_003957	ENSG00000174672	BRSK2	C11orf7|PEN11B|SAD1|SADA|STK29	BR serine/threonine kinase 2	protein-coding
MACS_peak_1542	chr11	65856794	65861609	676.49	promoter-TSS (NM_005507)	promoter-TSS (NM_005507)	-868	NM_005507	1072	Hs.170622	NM_005507	ENSG00000172757	CFL1	CFL|HEL-S-15|cofilin	cofilin 1	protein-coding
MACS_peak_3010	chr16	14910873	14914749	674.49	intron (NR_146231, intron 1 of 38)	intron (NR_146231, intron 1 of 38)	1049	NR_146231	109951030	Hs.559245	NR_146231		PKD1P3-NPIPA1	-	PKD1P3-NPIPA1 readthrough	pseudo
MACS_peak_4995	chr19	37268716	37277287	674.44	Intergenic	Intergenic	-3991	NR_029390	284412	Hs.635932	NR_029390		LOC284412	-	uncharacterized LOC284412	ncRNA
MACS_peak_5662	chr2	242020073	242025300	672	intron (NR_110220, intron 3 of 3)	MLT2B4|LTR|ERVL	21477	NR_149023	285097	Hs.653239	NR_149023	ENSG00000280119	LOC285097	-	uncharacterized FLJ38379	ncRNA
MACS_peak_3422	chr16	89191017	89194901	671.7	intron (NM_004933, intron 11 of 13)	CpG-10236	7162	NM_001242757	146429	Hs.447544	NM_001242757	ENSG00000259803	SLC22A31	-	solute carrier family 22 member 31	protein-coding
MACS_peak_8743	chr9	95316561	95318548	665.75	promoter-TSS (NM_001243743)	promoter-TSS (NM_001243743)	155	NM_001243744	2176	Hs.494529	NM_000136	ENSG00000158169	FANCC	FA3|FAC|FACC	Fanconi anemia complementation group C	protein-coding
MACS_peak_541	chr1	146227661	146229365	665.27	intron (NM_203458, intron 1 of 4)	CpG	519	NM_203458	388677	Hs.655156	NM_203458	ENSG00000264343	NOTCH2NL	N2N	notch 2 N-terminal like	protein-coding
MACS_peak_2226	chr14	68977585	68980300	664.45	promoter-TSS (NR_073422)	promoter-TSS (NR_073422)	424	NM_001130005	87	Hs.235750	NM_001102	ENSG00000072110	ACTN1	BDPLT15	actinin alpha 1	protein-coding
MACS_peak_7614	chr7	2517813	2526796	664.11	intron (NM_001040167, intron 1 of 7)	intron (NM_001040167, intron 1 of 7)	2459	NM_001040168	3955	Hs.159142	NM_002304	ENSG00000106003	LFNG	SCDO3	LFNG O-fucosylpeptide 3-beta-N-acetylglucosaminyltransferase	protein-coding
MACS_peak_2349	chr14	100524967	100528739	663.96	intron (NM_001161476, intron 5 of 6)	(ACC)n|Simple_repeat|Simple_repeat	41217	NM_001159531	57596	Hs.211751	NM_020836	ENSG00000183092	BEGAIN	-	brain enriched guanylate kinase associated	protein-coding
MACS_peak_4798	chr19	17538629	17541182	663.48	intron (NM_001098524, intron 9 of 15)	CpG-14001	12636	NM_001321828	199786	Hs.434133	NM_173544	ENSG00000167483	FAM129C	BCNP1	family with sequence similarity 129 member C	protein-coding
MACS_peak_2402	chr14	103714607	103717132	662.99	promoter-TSS (NM_005432)	promoter-TSS (NM_005432)	125	NM_001198953	79038	Hs.592322	NM_024071	ENSG00000100711	ZFYVE21	HCVP7TP1|ZF21	zinc finger FYVE-type containing 21	protein-coding
MACS_peak_8217	chr7	158410300	158413437	662.91	intron (NM_130842, intron 1 of 21)	MIR|SINE|MIR	120945	NR_030325	693180		NR_030325	ENSG00000207637	MIR595	MIRN595|hsa-mir-595	microRNA 595	ncRNA
MACS_peak_125	chr1	2585063	2588086	660.17	promoter-TSS (NM_001195738)	promoter-TSS (NM_001195738)	114	NR_036637	127281	Hs.462033	NM_152371	ENSG00000157870	FAM213B	C1orf93	family with sequence similarity 213 member B	protein-coding
MACS_peak_8449	chr8	123415226	123419704	658.76	intron (NM_018024, intron 1 of 5)	MIR|SINE|MIR	740	NM_018024	55093	Hs.18029	NM_018024	ENSG00000156795	WDYHV1	C8orf32	WDYHV motif containing 1	protein-coding
MACS_peak_4971	chr19	35781478	35788046	658.33	intron (NM_001172630, intron 15 of 20)	intron (NM_001172630, intron 15 of 20)	9247	NM_052948	115703	Hs.515364	NM_052948	ENSG00000004777	ARHGAP33	NOMA-GAP|SNX26|TCGAP	Rho GTPase activating protein 33	protein-coding
MACS_peak_8916	chr9	132240648	132243830	658.21	3' UTR (NM_032536, exon 8 of 8)	3' UTR (NM_032536, exon 8 of 8)	80292	NM_032536	84628	Hs.163642	NM_032536	ENSG00000196358	NTNG2	LHLL9381|Lmnt2|NTNG1|bA479K20.1	netrin G2	protein-coding
MACS_peak_5618	chr2	240431503	240438667	656.57	promoter-TSS (NM_002081)	promoter-TSS (NM_002081)	-613	NM_002081	2817	Hs.328232	NM_002081	ENSG00000063660	GPC1	glypican	glypican 1	protein-coding
MACS_peak_2346	chr14	100304684	100307919	655.83	5' UTR (NM_001291813, exon 1 of 5)	5' UTR (NM_001291813, exon 1 of 5)	246	NM_001039355	123096	Hs.578109	NM_152333	ENSG00000197119	SLC25A29	C14orf69|CACL|ORNT3	solute carrier family 25 member 29	protein-coding
MACS_peak_5619	chr2	240451051	240457512	653.3	intron (NM_001359125, intron 1 of 2)	intron (NM_001359125, intron 1 of 2)	-1720	NR_029702	406941		NR_029702	ENSG00000207611	MIR149	MIRN149|mir-149	microRNA 149	ncRNA
MACS_peak_907	chr10	3065843	3069528	652.45	promoter-TSS (NM_001323072)	promoter-TSS (NM_001323072)	165	NM_002627	5214	Hs.26010	NM_002627	ENSG00000067057	PFKP	ATP-PFK|PFK-C|PFK-P|PFKF	phosphofructokinase, platelet	protein-coding
MACS_peak_1812	chr12	46371083	46373661	651.87	intron (NM_018976, intron 1 of 15)	CpG	490	NM_001307936	54407	Hs.221847	NM_018976	ENSG00000134294	SLC38A2	ATA2|PRO1068|SAT2|SNAT2	solute carrier family 38 member 2	protein-coding
MACS_peak_57	chr1	1337979	1343898	651.18	intron (NM_001330311, intron 5 of 14)	intron (NM_001330311, intron 5 of 14)	-1230	NR_106866	102466740		NR_106866	ENSG00000284372	MIR6808	hsa-mir-6808	microRNA 6808	ncRNA
MACS_peak_9047	chr9	137149691	137151907	651.16	intron (NM_000832, intron 4 of 18)	intron (NM_000832, intron 4 of 18)	11642	NM_007327	2902	Hs.558334	NM_000832	ENSG00000176884	GRIN1	GluN1|MRD8|NDHMSD|NDHMSR|NMD-R1|NMDA1|NMDAR1|NR1	glutamate ionotropic receptor NMDA type subunit 1	protein-coding
MACS_peak_9020	chr9	136844935	136851467	649.32	promoter-TSS (NM_001135861)	promoter-TSS (NM_001135861)	-615	NM_001135861	29085	Hs.409834	NM_014172	ENSG00000054148	PHPT1	CGI-202|HEL-S-132P|HSPC141|PHP|PHP14	phosphohistidine phosphatase 1	protein-coding
MACS_peak_4588	chr19	9834054	9836433	649.15	promoter-TSS (NM_006221)	promoter-TSS (NM_006221)	36	NM_006221	5300	Hs.465849	NM_006221	ENSG00000127445	PIN1	DOD|UBL5	peptidylprolyl cis/trans isomerase, NIMA-interacting 1	protein-coding
MACS_peak_5291	chr2	70141688	70143223	646.39	Intergenic	CpG	-17139	NR_024444	100133985	Hs.135528	NR_024444	ENSG00000231327	LINC01816	-	long intergenic non-protein coding RNA 1816	ncRNA
MACS_peak_7653	chr7	5294711	5301334	645.38	intron (NM_001040661, intron 7 of 10)	intron (NM_001040661, intron 7 of 10)	15092	NM_001040661	222962	Hs.4302	NM_153247	ENSG00000164638	SLC29A4	ENT4|PMAT	solute carrier family 29 member 4	protein-coding
MACS_peak_12	chr1	937386	943803	644.72	intron (NM_152486, intron 7 of 13)	CpG	14853	NM_152486	148398	Hs.335293	NM_152486	ENSG00000187634	SAMD11	MRS	sterile alpha motif domain containing 11	protein-coding
MACS_peak_3130	chr16	31103264	31105658	644.42	Intergenic	SVA_D|Retroposon|SVA	-3833	NM_001122957	10295	Hs.513520	NM_005881	ENSG00000103507	BCKDK	BCKDKD|BDK	branched chain ketoacid dehydrogenase kinase	protein-coding
MACS_peak_2450	chr14	104750277	104754874	644.28	promoter-TSS (NM_006427)	promoter-TSS (NM_006427)	-558	NM_006427	10572	Hs.112058	NM_006427	ENSG00000184990	SIVA1	CD27BP|SIVA|Siva-1|Siva-2	SIVA1 apoptosis inducing factor	protein-coding
MACS_peak_3176	chr16	33140427	33144423	643.26	Intergenic	Intergenic	-51837	NR_110911	729355	Hs.592038	NM_001099687	ENSG00000261509	TP53TG3B	TP53TG3E|TP53TG3F	TP53 target 3B	protein-coding
MACS_peak_8072	chr7	129778369	129782813	642.93	Intergenic	CpG	-5577	NR_029615	406959		NR_029615	ENSG00000207691	MIR183	MIRN183|miR-183|miRNA183	microRNA 183	ncRNA
MACS_peak_2479	chr14	105141217	105149861	641.41	intron (NM_145159, intron 22 of 24)	intron (NM_145159, intron 22 of 24)	5325	NR_106823	102465458		NR_106823	ENSG00000273778	MIR6765	hsa-mir-6765	microRNA 6765	ncRNA
MACS_peak_6182	chr22	27796710	27802611	641.03	exon (NM_002430, exon 1 of 2)	exon (NM_002430, exon 1 of 2)	1838	NM_002430	4330	Hs.268515	NM_002430	ENSG00000169184	MN1	MGCR|MGCR1|MGCR1-PEN|dJ353E16.2	MN1 proto-oncogene, transcriptional regulator	protein-coding
MACS_peak_2445	chr14	104674629	104704470	640.3	promoter-TSS (NM_022489)	promoter-TSS (NM_022489)	-57	NM_022489	64423	Hs.24956	NM_022489	ENSG00000203485	INF2	C14orf151|C14orf173|CMTDIE|FSGS5|pp9484	inverted formin, FH2 and WH2 domain containing	protein-coding
MACS_peak_4762	chr19	16323828	16327208	640.29	exon (NM_016270, exon 2 of 3)	exon (NM_016270, exon 2 of 3)	692	NM_016270	10365	Hs.685136	NM_016270	ENSG00000127528	KLF2	LKLF	Kruppel like factor 2	protein-coding
MACS_peak_8160	chr7	152463029	152464990	640.07	promoter-TSS (NR_027387)	promoter-TSS (NR_027387)	-115	NR_027387	100128822	Hs.647112	NR_027387	ENSG00000261455	LINC01003	-	long intergenic non-protein coding RNA 1003	ncRNA
MACS_peak_3964	chr17	81424641	81432596	639.34	intron (NM_001291324, intron 2 of 27)	intron (NM_001291324, intron 2 of 27)	22570	NR_036152	100422944		NR_036152	ENSG00000266189	MIR3186	mir-3186	microRNA 3186	ncRNA
MACS_peak_4579	chr19	8541800	8545472	638.76	intron (NM_001348355, intron 14 of 27)	intron (NM_001348355, intron 14 of 27)	-29472	NM_001146175	84330	Hs.515114	NM_032370	ENSG00000133250	ZNF414	ZFP414	zinc finger protein 414	protein-coding
MACS_peak_3359	chr16	85609763	85616141	635.87	promoter-TSS (NM_001278184)	promoter-TSS (NM_001278184)	-178	NM_014615	23199	Hs.461647	NM_014615	ENSG00000131149	GSE1	CRHSP24|KIAA0182	Gse1 coiled-coil protein	protein-coding
MACS_peak_1234	chr11	395201	399422	635.04	exon (NM_001303029, exon 4 of 14)	exon (NM_001303029, exon 4 of 14)	3128	NM_007183	11187	Hs.534395	NM_007183	ENSG00000184363	PKP3	-	plakophilin 3	protein-coding
MACS_peak_8768	chr9	97982484	97985686	633.32	intron (NM_006401, intron 1 of 6)	CpG	878	NM_006401	10541	Hs.730654	NM_006401	ENSG00000136938	ANP32B	APRIL|PHAPI2|SSP29	acidic nuclear phosphoprotein 32 family member B	protein-coding
MACS_peak_8457	chr8	124726078	124730001	632.49	5' UTR (NM_001282974, exon 1 of 14)	5' UTR (NM_001282974, exon 1 of 14)	468	NM_014751	9788	Hs.336994	NM_014751	ENSG00000170873	MTSS1	MIM|MIMA|MIMB	MTSS1, I-BAR domain containing	protein-coding
MACS_peak_3718	chr17	44983849	44985875	631.74	Intergenic	CpG	-16586	NM_006688	10882	Hs.134012	NM_006688	ENSG00000131094	C1QL1	C1QRF|C1QTNF14|CRF	complement C1q like 1	protein-coding
MACS_peak_2542	chr14	106400609	106402262	627.38	Intergenic	CpG	-81004	NR_027457	338005	Hs.322826	NR_027457	ENSG00000270816	LINC00221	C14orf98|NCRNA00221	long intergenic non-protein coding RNA 221	ncRNA
MACS_peak_4219	chr19	882353	886491	627.22	intron (NM_005481, intron 6 of 15)	intron (NM_005481, intron 6 of 15)	8796	NM_005481	10025	Hs.365207	NM_005481	ENSG00000175221	MED16	DRIP92|THRAP5|TRAP95	mediator complex subunit 16	protein-coding
MACS_peak_3450	chr16	89872294	89874982	626.58	promoter-TSS (NM_014972)	promoter-TSS (NM_014972)	52	NM_014972	22980	Hs.415342	NM_014972	ENSG00000141002	TCF25	FKSG26|Hulp1|NULP1|PRO2620|hKIAA1049	transcription factor 25	protein-coding
MACS_peak_6912	chr5	1616875	1624168	625.39	intron (NR_003713, intron 2 of 3)	MLT2B4|LTR|ERVL	13484	NR_003713	728613	Hs.720393	NR_003713		LOC728613	-	programmed cell death 6 pseudogene	pseudo
MACS_peak_2530	chr14	105705714	105714677	625.35	Intergenic	Intergenic	-37388	NR_046211	2003	Hs.744419	NR_046211		ELK2AP	ELK2|ELK2.1|ELK2P1	ELK2A, member of ETS oncogene family, pseudogene	pseudo
MACS_peak_6373	chr22	50522184	50526889	624.59	3' UTR (NM_001185011, exon 20 of 20)	3' UTR (NM_001185011, exon 20 of 20)	1068	NM_001169111	9997	Hs.180903	NM_005138	ENSG00000130489	SCO2	CEMCOX1|MYP6|SCO1L	SCO2, cytochrome c oxidase assembly protein	protein-coding
MACS_peak_8510	chr8	143936698	143945695	624.39	intron (NM_000445, intron 2 of 32)	intron (NM_000445, intron 2 of 32)	1328	NM_201383	5339	Hs.434248	NM_000445	ENSG00000178209	PLEC	EBS1|EBSMD|EBSND|EBSO|EBSOG|EBSPA|HD1|LGMD2Q|PCN|PLEC1|PLEC1b|PLTN	plectin	protein-coding
MACS_peak_7669	chr7	5591047	5597029	623.48	intron (NM_003088, intron 1 of 4)	CpG	1233	NM_003088	6624	Hs.118400	NM_003088	ENSG00000075618	FSCN1	FAN1|HSN|SNL|p55	fascin actin-bundling protein 1	protein-coding
MACS_peak_3689	chr17	43245559	43247593	621.51	promoter-TSS (NR_002716).4	promoter-TSS (NR_002716).4	-712	NR_002716	6066		NR_002716	ENSG00000274585	RNU2-1	RNU2|U2	RNA, U2 small nuclear 1	snRNA
MACS_peak_2923	chr16	2179165	2185639	619.63	intron (NM_020764, intron 16 of 19)	(CA)n|Simple_repeat|Simple_repeat	14062	NM_020764	57524	Hs.643537	NM_020764	ENSG00000167971	CASKIN1	ANKS5A	CASK interacting protein 1	protein-coding
MACS_peak_4851	chr19	18634691	18638247	618.04	promoter-TSS (NM_018316)	promoter-TSS (NM_018316)	-496	NM_001345985	55295	Hs.250632	NM_018316	ENSG00000167487	KLHL26	-	kelch like family member 26	protein-coding
MACS_peak_2400	chr14	103627622	103630323	617.62	promoter-TSS (NM_005552)	promoter-TSS (NM_005552)	-216	NM_182923	3831	Hs.20107	NM_005552	ENSG00000126214	KLC1	KLC|KNS2|KNS2A	kinesin light chain 1	protein-coding
MACS_peak_1242	chr11	505978	508128	616.6	promoter-TSS (NM_002939).2	promoter-TSS (NM_002939).2	230	NM_203387	6050	Hs.530687	NM_002939	ENSG00000023191	RNH1	RAI|RNH	ribonuclease/angiogenin inhibitor 1	protein-coding
MACS_peak_4974	chr19	35867552	35871824	616.02	exon (NM_005166, exon 2 of 17)	exon (NM_005166, exon 2 of 17)	1243	NM_001024807	333	Hs.74565	NM_005166	ENSG00000105290	APLP1	APLP	amyloid beta precursor like protein 1	protein-coding
MACS_peak_2953	chr16	2962163	2970641	615.67	exon (NM_001253726, exon 4 of 9)	exon (NM_001253726, exon 4 of 9)	2186	NM_001253726	79412	Hs.661128	NM_024507	ENSG00000131650	KREMEN2	KRM2	kringle containing transmembrane protein 2	protein-coding
MACS_peak_7439	chr6	107782385	107784317	614.87	intron (NM_198081, intron 1 of 7)	intron (NM_198081, intron 1 of 7)	40966	NM_198081	256380	Hs.486109	NM_198081	ENSG00000146285	SCML4	dJ47M23.1	Scm polycomb group protein like 4	protein-coding
MACS_peak_17	chr1	997803	1002323	613.58	5' UTR (NM_001142467, exon 1 of 3)	5' UTR (NM_001142467, exon 1 of 3)	109	NM_001142467	57801	Hs.154029	NM_021170	ENSG00000188290	HES4	bHLHb42	hes family bHLH transcription factor 4	protein-coding
MACS_peak_9	chr1	919521	926328	612.76	Intergenic	Intergenic	-2817	NM_152486	148398	Hs.335293	NM_152486	ENSG00000187634	SAMD11	MRS	sterile alpha motif domain containing 11	protein-coding
MACS_peak_8824	chr9	120494684	120496990	612.64	intron (NM_001011649, intron 12 of 36)	SVA_F|Retroposon|SVA	84333	NR_073555	55755	Hs.269560	NM_018249	ENSG00000136861	CDK5RAP2	C48|Cep215|MCPH3	CDK5 regulatory subunit associated protein 2	protein-coding
MACS_peak_3167	chr16	32726015	32729618	604.89	Intergenic	Intergenic	-51687	NR_110910	24150	Hs.592038	NM_015369	ENSG00000183632	TP53TG3	P53TG3|TP53TG3A|TP53TG3E|TP53TG3F	TP53 target 3	protein-coding
MACS_peak_8450	chr8	123537707	123543890	603.89	intron (NM_001242463, intron 1 of 6)	CpG	455	NM_001242463	114907	Hs.403933	NM_058229	ENSG00000156804	FBXO32	Fbx32|MAFbx	F-box protein 32	protein-coding
MACS_peak_4830	chr19	18290971	18296330	603.28	Intergenic	Intergenic	11573	NR_036155	100422833		NR_036155	ENSG00000267959	MIR3188	mir-3188	microRNA 3188	ncRNA
MACS_peak_2287	chr14	91291547	91293861	602.5	intron (NM_001080414, intron 23 of 29)	intron (NM_001080414, intron 23 of 29)	-38824	NM_001348437	8111	Hs.8882	NM_003485	ENSG00000119714	GPR68	AI2A6|GPR12A|OGR1	G protein-coupled receptor 68	protein-coding
MACS_peak_39	chr1	1178429	1183679	600.97	intron (NM_001130045, intron 8 of 15)	intron (NM_001130045, intron 8 of 15)	1357	NM_153254	254173	Hs.454835	NM_153254	ENSG00000162571	TTLL10	TTLL5	tubulin tyrosine ligase like 10	protein-coding
MACS_peak_2183	chr14	54565037	54568586	600.66	promoter-TSS (NM_001161576)	promoter-TSS (NM_001161576)	-801	NM_001161576	23034	Hs.98259	NM_015589	ENSG00000020577	SAMD4A	SAMD4|SMAUG|SMAUG1|SMG|SMGA	sterile alpha motif domain containing 4A	protein-coding
MACS_peak_5808	chr20	48471808	48477238	598.24	Intergenic	D20S16|Satellite|Satellite	114612	NR_026958	284749	Hs.299080	NR_026958	ENSG00000235621	LINC00494	-	long intergenic non-protein coding RNA 494	ncRNA
MACS_peak_5611	chr2	240196389	240199324	597.29	Intergenic	(TCCATCACTG)n|Simple_repeat|Simple_repeat	-57200	NM_148961	150677	Hs.148586	NM_148961	ENSG00000178602	OTOS	OTOSP	otospiralin	protein-coding
MACS_peak_6293	chr22	43497979	43502057	596.69	intron (NM_001044370, intron 5 of 6)	intron (NM_001044370, intron 5 of 6)	-16236	NR_046563	100874197	Hs.627997	NR_046563		EFCAB6-AS1	-	EFCAB6 antisense RNA 1	ncRNA
MACS_peak_8864	chr9	128190239	128192440	596.66	intron (NM_001131015, intron 1 of 17)	CpG	250	NM_001131018	25792	Hs.212395	NM_012127	ENSG00000148337	CIZ1	LSFR1|NP94|ZNF356	CDKN1A interacting zinc finger protein 1	protein-coding
MACS_peak_4521	chr19	6372005	6376426	596.66	TTS (NM_004158)	TTS (NM_004158)	1701	NM_004158	5623	Hs.248159	NM_004158	ENSG00000125650	PSPN	PSP	persephin	protein-coding
MACS_peak_4868	chr19	18876827	18880753	596.54	3' UTR (NM_198207, exon 6 of 6)	3' UTR (NM_198207, exon 6 of 6)	17354	NM_198207	10715	Hs.412355	NM_021267	ENSG00000223802	CERS1	EPM8|LAG1|LASS1|UOG1	ceramide synthase 1	protein-coding
MACS_peak_1315	chr11	1445357	1451660	596.2	intron (NM_001256630, intron 12 of 19)	intron (NM_001256630, intron 12 of 19)	32378	NM_053005	81532	Hs.370360	NM_053005	ENSG00000182208	MOB2	HCCA2	MOB kinase activator 2	protein-coding
MACS_peak_8222	chr7	158828298	158830438	594.56	exon (NM_020728, exon 1 of 22)	exon (NM_020728, exon 1 of 22)	260	NM_020728	57488	Hs.490795	NM_020728	ENSG00000117868	ESYT2	CHR2SYT|E-Syt2|FAM62B	extended synaptotagmin 2	protein-coding
MACS_peak_4996	chr19	37277446	37284167	593.22	Intergenic	CpG	-11796	NR_029390	284412	Hs.635932	NR_029390		LOC284412	-	uncharacterized LOC284412	ncRNA
MACS_peak_8447	chr8	123312050	123316964	593.2	Intergenic	SVA_D|Retroposon|SVA	-33527	NR_037516	100500863		NR_037516	ENSG00000207704	MIR548AA1	-	microRNA 548aa-1	ncRNA
MACS_peak_3834	chr17	66797981	66800189	592.69	intron (NM_002737, intron 16 of 16)	intron (NM_002737, intron 16 of 16)	12013	NR_030364	693219		NR_030364	ENSG00000207943	MIR634	MIRN634|hsa-mir-634	microRNA 634	ncRNA
MACS_peak_6593	chr3	195939269	195945634	591.66	Intergenic	MLT2B4|LTR|ERVL	-33442	NM_005781	10188	Hs.518513	NM_005781	ENSG00000061938	TNK2	ACK|ACK-1|ACK1|p21cdc42Hs	tyrosine kinase non receptor 2	protein-coding
MACS_peak_3452	chr16	89921014	89924884	591.14	promoter-TSS (NM_006086)	promoter-TSS (NM_006086)	-330	NM_006086	10381	Hs.511743	NM_006086	ENSG00000258947	TUBB3	CDCBM|CDCBM1|CFEOM3|CFEOM3A|FEOM3|TUBB4|beta-4	tubulin beta 3 class III	protein-coding
MACS_peak_3011	chr16	14917184	14922824	589.05	non-coding (NR_146231, exon 7 of 39)	non-coding (NR_146231, exon 7 of 39)	-5933	NR_106971	102465684		NR_106971	ENSG00000273613	MIR6511A4	MIR6511A-4|hsa-mir-6511a-4	microRNA 6511a-4	ncRNA
MACS_peak_4685	chr19	13008777	13014045	588.5	intron (NM_002501, intron 1 of 9)	CpG	-12560	NM_001271044	4784	Hs.257970	NM_002501	ENSG00000008441	NFIX	CTF|MRSHSS|NF-I/X|NF1-X|NF1A|SOTOS2	nuclear factor I X	protein-coding
MACS_peak_1048	chr10	74824609	74827850	588.3	promoter-TSS (NM_001256468)	promoter-TSS (NM_001256468)	-184	NM_012330	23522	Hs.35758	NM_012330	ENSG00000156650	KAT6B	GTPTS|MORF|MOZ2|MYST4|ZC2HC6B|qkf|querkopf	lysine acetyltransferase 6B	protein-coding
MACS_peak_1798	chr12	39442219	39444095	583.27	5' UTR (NM_001173465, exon 1 of 34)	5' UTR (NM_001173465, exon 1 of 34)	233	NM_001173465	55605	Hs.374201	NM_017641	ENSG00000139116	KIF21A	CFEOM1|FEOM1|FEOM3A	kinesin family member 21A	protein-coding
MACS_peak_5318	chr2	74329642	74332255	582.92	intron (NM_133478, intron 4 of 30)	intron (NM_133478, intron 4 of 30)	12459	NM_133478	57835	Hs.594099	NM_021196	ENSG00000188687	SLC4A5	NBC4|NBCe2	solute carrier family 4 member 5	protein-coding
MACS_peak_5807	chr20	48120604	48126831	582.91	Intergenic	D20S16|Satellite|Satellite	-133600	NR_110027	101927457	Hs.445823	NR_110027		LINC01522	-	long intergenic non-protein coding RNA 1522	ncRNA
MACS_peak_8625	chr9	41073498	41075843	579.51	promoter-TSS (NR_002836)	promoter-TSS (NR_002836)	-45	NR_002836	595135	Hs.571593	NR_002836	ENSG00000277778	PGM5P2	-	phosphoglucomutase 5 pseudogene 2	pseudo
MACS_peak_5344	chr2	85752167	85756943	578.9	exon (NM_032827, exon 1 of 3)	exon (NM_032827, exon 1 of 3)	769	NM_032827	84913	Hs.135569	NM_032827	ENSG00000168874	ATOH8	HATH6|bHLHa21	atonal bHLH transcription factor 8	protein-coding
MACS_peak_2252	chr14	75276520	75280407	577.98	promoter-TSS (NM_005252)	promoter-TSS (NM_005252)	-315	NM_005252	2353	Hs.25647	NM_005252	ENSG00000170345	FOS	AP-1|C-FOS|p55	Fos proto-oncogene, AP-1 transcription factor subunit	protein-coding
MACS_peak_4760	chr19	16110795	16112708	577.01	promoter-TSS (NM_005370)	promoter-TSS (NM_005370)	71	NM_005370	4218	Hs.642874	NM_005370	ENSG00000167461	RAB8A	MEL|RAB8	RAB8A, member RAS oncogene family	protein-coding
MACS_peak_5118	chr2	487229	489123	576.56	Intergenic	CpG	4479	NR_146437	727944		NR_146436	ENSG00000223985	LINC01874	-	long intergenic non-protein coding RNA 1874	ncRNA
MACS_peak_4179	chr19	530155	537713	575.89	intron (NM_004359, intron 1 of 4)	intron (NM_004359, intron 1 of 4)	2201	NM_004359	997	Hs.514997	NM_004359	ENSG00000099804	CDC34	E2-CDC34|UBC3|UBCH3|UBE2R1	cell division cycle 34	protein-coding
MACS_peak_1558	chr11	66311323	66314138	574.41	Intergenic	CpG	4314	NM_020404	57124	Hs.195727	NM_020404	ENSG00000174807	CD248	CD164L1|TEM1	CD248 molecule	protein-coding
MACS_peak_2815	chr16	682340	687690	572.35	promoter-TSS (NM_001323920)	promoter-TSS (NM_001323920)	-569	NM_001323920	339123	Hs.533771	NM_001005920	ENSG00000161999	JMJD8	C16orf20|PP14397	jumonji domain containing 8	protein-coding
MACS_peak_4861	chr19	18786843	18791880	572.05	intron (NM_000095, intron 4 of 18)	CpG-14094	1944	NM_000095	1311	Hs.1584	NM_000095	ENSG00000105664	COMP	EDM1|EPD1|MED|PSACH|THBS5|TSP5	cartilage oligomeric matrix protein	protein-coding
MACS_peak_8702	chr9	89057977	89061110	571.88	intron (NM_016848, intron 6 of 11)	intron (NM_016848, intron 6 of 11)	68134	NM_005226	1903	Hs.585118	NM_005226	ENSG00000213694	S1PR3	EDG-3|EDG3|LPB3|S1P3	sphingosine-1-phosphate receptor 3	protein-coding
MACS_peak_3989	chr17	81890116	81892696	570.36	promoter-TSS (NM_016476)	promoter-TSS (NM_016476)	180	NM_005782	10189	Hs.534385	NM_005782	ENSG00000183684	ALYREF	ALY|ALY/REF|BEF|REF|THOC4	Aly/REF export factor	protein-coding
MACS_peak_8986	chr9	136329016	136332841	570.24	intron (NM_001145638, intron 1 of 13)	intron (NM_001145638, intron 1 of 13)	3452	NM_015597	26086	Hs.239370	NM_015597	ENSG00000160360	GPSM1	AGS3	G protein signaling modulator 1	protein-coding
MACS_peak_4967	chr19	35727204	35735863	569.34	intron (NM_014727, intron 26 of 36)	intron (NM_014727, intron 26 of 36)	10917	NM_001346004	79713	Hs.352548	NM_024660	ENSG00000126246	IGFLR1	TMEM149	IGF like family receptor 1	protein-coding
MACS_peak_7498	chr7	253612	260443	569.02	exon (NM_020223, exon 8 of 10)	exon (NM_020223, exon 8 of 10)	64058	NM_020223	56975	Hs.134742	NM_020223	ENSG00000177706	FAM20C	DMP-4|DMP4|G-CK|GEF-CK|RNS	FAM20C, golgi associated secretory pathway kinase	protein-coding
MACS_peak_1886	chr12	53451619	53453242	568.28	intron (NM_001128911, intron 1 of 14)	CpG	328	NM_001128911	5094	Hs.546271	NM_005016	ENSG00000197111	PCBP2	HNRNPE2|HNRPE2|hnRNP-E2	poly(rC) binding protein 2	protein-coding
MACS_peak_4013	chr17	82227939	82233759	567.87	intron (NM_004207, intron 1 of 4)	CpG	-1383	NM_001042423	9123	Hs.500761	NM_004207	ENSG00000141526	SLC16A3	MCT 3|MCT 4|MCT-3|MCT-4|MCT3|MCT4	solute carrier family 16 member 3	protein-coding
MACS_peak_7834	chr7	44961548	44968306	567.16	intron (NM_033054, intron 18 of 21)	intron (NM_033054, intron 18 of 21)	14178	NM_033054	64005	Hs.37617	NM_033054	ENSG00000136286	MYO1G	HA2|HLA-HA2|MHAG	myosin IG	protein-coding
MACS_peak_5121	chr2	1012331	1015466	566.45	intron (NM_018968, intron 1 of 16)	intron (NM_018968, intron 1 of 16)	-62506	NR_136151	101060391	Hs.120377	NR_136151		LOC101060391	-	uncharacterized LOC101060391	ncRNA
MACS_peak_605	chr1	155078465	155082828	565.15	intron (NM_004952, intron 1 of 4)	CpG	1774	NM_004952	1944	Hs.516656	NM_004952	ENSG00000143590	EFNA3	EFL2|EPLG3|Ehk1-L|LERK3	ephrin A3	protein-coding
MACS_peak_8436	chr8	120808414	120813224	564.9	intron (NM_021021, intron 1 of 6)	intron (NM_021021, intron 1 of 6)	1250	NM_021021	6641	Hs.46701	NM_021021	ENSG00000172164	SNTB1	59-DAP|A1B|BSYN2|DAPA1B|SNT2|SNT2B1|TIP-43	syntrophin beta 1	protein-coding
MACS_peak_2261	chr14	77025307	77029214	562.86	exon (NM_024496, exon 1 of 1)	exon (NM_024496, exon 1 of 1)	1439	NM_024496	64207	Hs.179260	NM_024496	ENSG00000119669	IRF2BPL	C14orf4|EAP1	interferon regulatory factor 2 binding protein like	protein-coding
MACS_peak_4910	chr19	29843739	29845988	562.79	Intergenic	CpG	32869	NM_001322261	898	Hs.244723	NM_001238	ENSG00000105173	CCNE1	CCNE|pCCNE1	cyclin E1	protein-coding
MACS_peak_4009	chr17	82096261	82099987	562.2	5' UTR (NM_004104, exon 1 of 43)	5' UTR (NM_004104, exon 1 of 43)	106	NM_004104	2194	Hs.83190	NM_004104	ENSG00000169710	FASN	FAS|OA-519|SDR27X1	fatty acid synthase	protein-coding
MACS_peak_2820	chr16	719682	726439	562.14	TTS (NM_001271285)	TTS (NM_001271285)	1918	NM_001271285	65990	Hs.166244	NM_023933	ENSG00000103254	FAM173A	C16orf24	family with sequence similarity 173 member A	protein-coding
MACS_peak_2508	chr14	105445719	105451898	561.51	intron (NM_001203258, intron 3 of 20)	intron (NM_001203258, intron 3 of 20)	-24130	NM_001270837	1397	Hs.534309	NM_001312	ENSG00000182809	CRIP2	CRIP|CRP2|ESP1	cysteine rich protein 2	protein-coding
MACS_peak_4703	chr19	13838620	13844360	561.31	Intergenic	Intergenic	-4831	NR_029495	407010		NR_029495	ENSG00000207980	MIR23A	MIRN23A|hsa-mir-23a|miRNA23A|mir-23a	microRNA 23a	ncRNA
MACS_peak_4737	chr19	14561769	14568280	561.08	intron (NM_001321170, intron 10 of 13)	intron (NM_001321170, intron 10 of 13)	7053	NM_004146	4713	Hs.532853	NM_004146	ENSG00000099795	NDUFB7	B18|CI-B18	NADH:ubiquinone oxidoreductase subunit B7	protein-coding
MACS_peak_2102	chr13	113056116	113059539	560.81	intron (NM_001320815, intron 4 of 30)	intron (NM_001320815, intron 4 of 30)	-47961	NR_051961	2155	Hs.36989	NM_000131	ENSG00000057593	F7	SPCA	coagulation factor VII	protein-coding
MACS_peak_1318	chr11	1546007	1552176	560.04	Intergenic	Intergenic	22829	NM_004420	1850	Hs.41688	NM_004420	ENSG00000184545	DUSP8	C11orf81|HB5|HVH-5|HVH8	dual specificity phosphatase 8	protein-coding
MACS_peak_4886	chr19	19536356	19542670	558.63	intron (NM_153221, intron 1 of 7)	AluSx|SINE|Alu	1248	NM_153221	148113	Hs.279574	NM_153221	ENSG00000160161	CILP2	CLIP-2	cartilage intermediate layer protein 2	protein-coding
MACS_peak_8719	chr9	93094475	93097223	557.52	promoter-TSS (NR_134468)	promoter-TSS (NR_134468)	-274	NR_134466	84270	Hs.434213	NM_032310	ENSG00000165233	CARD19	BinCARD|C9orf89	caspase recruitment domain family member 19	protein-coding
MACS_peak_1004	chr10	46554938	46558163	555.58	promoter-TSS (NM_014696)	promoter-TSS (NM_014696)	-479	NM_014696	9721	Hs.523375	NM_014696	ENSG00000204175	GPRIN2	GRIN2|KIAA0514	G protein regulated inducer of neurite outgrowth 2	protein-coding
MACS_peak_1092	chr10	96831741	96833933	553	promoter-TSS (NR_135921)	promoter-TSS (NR_135921)	-118	NM_032440	84458	Hs.427927	NM_015652	ENSG00000196233	LCOR	C10orf12|MLR2	ligand dependent nuclear receptor corepressor	protein-coding
MACS_peak_3931	chr17	79838501	79844616	552.1	Intergenic	CpG	-2144	NM_003655	8535	Hs.405046	NM_003655	ENSG00000141582	CBX4	NBP16|PC2	chromobox 4	protein-coding
MACS_peak_2857	chr16	1183867	1187933	549.87	intron (NM_001005407, intron 2 of 33)	CpG	32659	NM_021098	8912	Hs.459642	NM_021098	ENSG00000196557	CACNA1H	CACNA1HB|Cav3.2|ECA6|EIG6|HALD4	calcium voltage-gated channel subunit alpha1 H	protein-coding
MACS_peak_4320	chr19	1809504	1813594	549.69	exon (NM_001178002, exon 2 of 29)	exon (NM_001178002, exon 2 of 29)	688	NM_001178002	148229	Hs.306212	NM_138813	ENSG00000130270	ATP8B3	ATPIK	ATPase phospholipid transporting 8B3	protein-coding
MACS_peak_8391	chr8	93915987	93918372	549.59	5' UTR (NM_001161781, exon 1 of 2)	5' UTR (NM_001161781, exon 1 of 2)	128	NM_001161781	54704	Hs.22265	NM_018444	ENSG00000164951	PDP1	PDH|PDP|PDPC|PPM2A|PPM2C	pyruvate dehyrogenase phosphatase catalytic subunit 1	protein-coding
MACS_peak_1770	chr12	8242178	8244442	548.49	promoter-TSS (NR_024254)	promoter-TSS (NR_024254)	-364	NR_024254	653113	Hs.661749	NR_024254		FAM86FP	-	family with sequence similarity 86, member A pseudogene	pseudo
MACS_peak_2938	chr16	2470627	2476202	548.46	intron (NM_006181, intron 4 of 5)	CpG-9103	-1732	NM_001199107	57465	Hs.353087	NM_020705	ENSG00000162065	TBC1D24	DFNA65|DFNB86|DOORS|EIEE16|FIME|TLDC6	TBC1 domain family member 24	protein-coding
MACS_peak_30	chr1	1106495	1109470	548.2	intron (NM_017891, intron 1 of 9)	LTR12C|LTR|ERV1	8374	NM_017891	54991	Hs.235095	NM_017891	ENSG00000131591	C1orf159	-	chromosome 1 open reading frame 159	protein-coding
MACS_peak_2988	chr16	5097043	5099311	548.08	promoter-TSS (NM_001289029)	promoter-TSS (NM_001289029)	-357	NM_001289029	196483	Hs.406461	NM_201400	ENSG00000118894	EEF2KMT	EFM3|FAM86A|SB153|eEF2-KMT	eukaryotic elongation factor 2 lysine methyltransferase	protein-coding
MACS_peak_6354	chr22	50232896	50235558	548	intron (NM_020461, intron 2 of 24)	intron (NM_020461, intron 2 of 24)	10744	NM_020461	85378	Hs.336431	NM_020461	ENSG00000128159	TUBGCP6	GCP-6|GCP6|MCCRP|MCCRP1|MCPHCR	tubulin gamma complex associated protein 6	protein-coding
MACS_peak_4803	chr19	17605179	17607242	547.41	exon (NM_001080421, exon 42 of 42)	exon (NM_001080421, exon 42 of 42)	50616	NM_024656	79709	Hs.418795	NM_024656	ENSG00000130309	COLGALT1	ColGalT 1|GLT25D1	collagen beta(1-O)galactosyltransferase 1	protein-coding
MACS_peak_6763	chr4	82428767	82431184	546.39	promoter-TSS (NR_120457)	promoter-TSS (NR_120457)	250	NM_031372	9987	Hs.527105	NM_005463	ENSG00000152795	HNRNPDL	HNRNP|HNRPDL|JKTBP|JKTBP2|LGMD1G|laAUF1	heterogeneous nuclear ribonucleoprotein D like	protein-coding
MACS_peak_7800	chr7	42235926	42238638	544.71	promoter-TSS (NM_000168)	promoter-TSS (NM_000168)	-263	NM_000168	2737	Hs.21509	NM_000168	ENSG00000106571	GLI3	ACLS|GCPS|GLI3-190|GLI3FL|PAP-A|PAPA|PAPA1|PAPB|PHS|PPDIV	GLI family zinc finger 3	protein-coding
MACS_peak_1272	chr11	829194	834064	544.5	exon (NM_001286606, exon 9 of 9)	exon (NM_001286606, exon 9 of 9)	-1323	NM_139030	977	Hs.654379	NM_004357	ENSG00000177697	CD151	GP27|MER2|PETA-3|RAPH|SFA1|TSPAN24	CD151 molecule (Raph blood group)	protein-coding
MACS_peak_8785	chr9	104926114	104928976	544.23	intron (NM_005502, intron 1 of 49)	intron (NM_005502, intron 1 of 49)	701	NM_005502	19	Hs.659274	NM_005502	ENSG00000165029	ABCA1	ABC-1|ABC1|CERP|HDLDT1|TGD	ATP binding cassette subfamily A member 1	protein-coding
MACS_peak_8693	chr9	86945203	86948690	543.48	5' UTR (NM_002048, exon 1 of 1)	5' UTR (NM_002048, exon 1 of 1)	243	NM_002048	2619	Hs.65029	NM_002048	ENSG00000180447	GAS1	-	growth arrest specific 1	protein-coding
MACS_peak_6307	chr22	45889968	45893350	543.12	Intergenic	CpG	85469	NM_058238	7477	Hs.512714	NM_058238	ENSG00000188064	WNT7B	-	Wnt family member 7B	protein-coding
MACS_peak_1294	chr11	1183365	1192155	542.68	exon (NM_001304359, exon 31 of 49)	exon (NM_001304359, exon 31 of 49)	29807	NM_001304359	4586	Hs.534332	NM_017511	ENSG00000215182	MUC5AC	MUC5|TBM|leB|mucin	mucin 5AC, oligomeric mucus/gel-forming	protein-coding
MACS_peak_7340	chr6	32005167	32012213	542.07	exon (NM_032470, exon 13 of 13).9	exon (NM_032470, exon 13 of 13).9	3054	NR_040090	1590	Hs.654479	NR_040090	ENSG00000204338	CYP21A1P	CYP21A|CYP21P|P450c21A	cytochrome P450 family 21 subfamily A member 1, pseudogene	pseudo
MACS_peak_4733	chr19	14469795	14479491	541.61	intron (NM_000955, intron 1 of 2)	intron (NM_000955, intron 1 of 2)	719	NM_000955	5731	Hs.159360	NM_000955	ENSG00000160951	PTGER1	EP1	prostaglandin E receptor 1	protein-coding
MACS_peak_6882	chr5	840310	849151	541.22	intron (NM_024786, intron 3 of 12)	intron (NM_024786, intron 3 of 12)	6256	NM_024786	79844	Hs.654874	NM_024786	ENSG00000188818	ZDHHC11	ZNF399	zinc finger DHHC-type containing 11	protein-coding
MACS_peak_8433	chr8	119871508	119877235	541.19	intron (NM_001283012, intron 1 of 6)	intron (NM_001283012, intron 1 of 6)	716	NM_001283012	64798	Hs.112981	NM_022783	ENSG00000155792	DEPTOR	DEP.6|DEPDC6	DEP domain containing MTOR interacting protein	protein-coding
MACS_peak_6573	chr3	195064893	195067206	539.49	Intergenic	Intergenic	-28539	NR_104188	100874528	Hs.581659	NR_104188	ENSG00000233303	XXYLT1-AS1	-	XXYLT1 antisense RNA 1	ncRNA
MACS_peak_1954	chr12	108730141	108732502	538.57	promoter-TSS (NM_001276471)	promoter-TSS (NM_001276471)	229	NM_014325	23603	Hs.330384	NM_014325	ENSG00000110880	CORO1C	HCRNN4	coronin 1C	protein-coding
MACS_peak_6667	chr4	1576833	1581454	536.94	Intergenic	CpG	104848	NM_001013622	152877	Hs.143314	NM_001013622	ENSG00000174137	FAM53A	DNTNP	family with sequence similarity 53 member A	protein-coding
MACS_peak_3036	chr16	18389755	18396489	536.57	non-coding (NR_146331, exon 8 of 38)	non-coding (NR_146331, exon 8 of 38)	8803	NR_146331	110006322	Hs.589414	NR_146331	ENSG00000254681	PKD1P5-LOC105376752	-	PKD1P5-LOC105376752 readthrough	pseudo
MACS_peak_5666	chr20	323838	328490	535.03	promoter-TSS (NR_109990)	promoter-TSS (NR_109990)	593	NM_006943	6666	Hs.43627	NM_006943	ENSG00000177732	SOX12	SOX22	SRY-box 12	protein-coding
MACS_peak_2148	chr14	34204636	34206213	530.49	Intergenic	Intergenic	-254346	NM_022073	112399	Hs.135507	NM_022073	ENSG00000129521	EGLN3	HIFP4H3|HIFPH3|PHD3	egl-9 family hypoxia inducible factor 3	protein-coding
MACS_peak_4630	chr19	10870351	10871529	529.15	promoter-TSS (NM_199141)	promoter-TSS (NM_199141)	-637	NM_199141	10498	Hs.323213	NM_199141	ENSG00000142453	CARM1	PRMT4	coactivator associated arginine methyltransferase 1	protein-coding
MACS_peak_8140	chr7	151059023	151065178	528.71	promoter-TSS (NM_001199693)	promoter-TSS (NM_001199693)	-447	NM_001199693	6522	Hs.647069	NM_003040	ENSG00000164889	SLC4A2	AE2|BND3L|EPB3L1|HKB3|NBND3	solute carrier family 4 member 2	protein-coding
MACS_peak_3436	chr16	89594534	89597919	526.68	intron (NM_153636, intron 14 of 14)	intron (NM_153636, intron 14 of 14)	-17082	NM_001128141	1800	Hs.109	NM_004413	ENSG00000015413	DPEP1	MBD1|MDP|RDP	dipeptidase 1	protein-coding
MACS_peak_3999	chr17	82022008	82025340	525.61	promoter-TSS (NM_144998)	promoter-TSS (NM_144998)	372	NM_144999	201255	Hs.143774	NM_144999	ENSG00000169683	LRRC45	-	leucine rich repeat containing 45	protein-coding
MACS_peak_7525	chr7	867332	870175	524.01	intron (NM_001130965, intron 16 of 18)	intron (NM_001130965, intron 16 of 18)	-7801	NM_015949	51608	Hs.107387	NM_015949	ENSG00000239857	GET4	C7orf20|CEE|CGI-20|TRC35	golgi to ER traffic protein 4	protein-coding
MACS_peak_4343	chr19	2037671	2043509	523.55	intron (NM_199054, intron 12 of 13)	intron (NM_199054, intron 12 of 13)	10654	NM_017572	2872	Hs.515032	NM_017572	ENSG00000099875	MKNK2	GPRK7|MNK2	MAP kinase interacting serine/threonine kinase 2	protein-coding
MACS_peak_4211	chr19	811677	818663	523.46	intron (NM_001270366, intron 4 of 7)	CpG-12929	1586	NR_036154	100422854		NR_036154	ENSG00000263414	MIR3187	mir-3187	microRNA 3187	ncRNA
MACS_peak_320	chr1	36154621	36158755	523.06	promoter-TSS (NM_001270895)	promoter-TSS (NM_001270895)	-635	NM_001270895	27095	Hs.523131	NM_014408	ENSG00000054116	TRAPPC3	BET3	trafficking protein particle complex 3	protein-coding
MACS_peak_7266	chr6	3750266	3753087	522.13	5' UTR (NM_183373, exon 1 of 5)	5' UTR (NM_183373, exon 1 of 5)	336	NM_183373	221749	Hs.484500	NM_183373	ENSG00000168994	PXDC1	C6orf145	PX domain containing 1	protein-coding
MACS_peak_2458	chr14	104857843	104863516	521.68	Intergenic	Intergenic	-4634	NM_015005	283638	Hs.533721	NM_015005	ENSG00000099814	CEP170B	CEP170R|FAM68C|KIAA0284	centrosomal protein 170B	protein-coding
MACS_peak_4653	chr19	11478208	11486276	521.64	Intergenic	CpG-13739	-1254	NM_032281	1995	Hs.1701	NM_001420	ENSG00000196361	ELAVL3	HUC|HUCL|PLE21	ELAV like RNA binding protein 3	protein-coding
MACS_peak_6851	chr5	191310	195278	521.36	intron (NM_001080478, intron 1 of 1)	intron (NM_001080478, intron 1 of 1)	1783	NM_001080478	389257	Hs.103142	NM_001080478	ENSG00000185028	LRRC14B	-	leucine rich repeat containing 14B	protein-coding
MACS_peak_1869	chr12	52050197	52052443	521.19	promoter-TSS (NM_173157)	promoter-TSS (NM_173157)	-82	NM_002135	3164	Hs.524430	NM_002135	ENSG00000123358	NR4A1	GFRP1|HMR|N10|NAK-1|NGFIB|NP10|NUR77|TR3	nuclear receptor subfamily 4 group A member 1	protein-coding
MACS_peak_6262	chr22	41380692	41383103	520.34	promoter-TSS (NM_003216)	promoter-TSS (NM_003216)	-32	NM_003216	7008	Hs.181159	NM_003216	ENSG00000167074	TEF	-	TEF, PAR bZIP transcription factor	protein-coding
MACS_peak_2860	chr16	1208675	1217314	519.7	intron (NM_021098, intron 26 of 34)	intron (NM_021098, intron 26 of 34)	12260	NM_012467	25823	Hs.592076	NM_012467	ENSG00000116176	TPSG1	PRSS31|TMT|trpA	tryptase gamma 1	protein-coding
MACS_peak_2471	chr14	105019947	105022330	519.39	promoter-TSS (NM_145701)	promoter-TSS (NM_145701)	-50	NM_145701	55038	Hs.34045	NM_017955	ENSG00000170779	CDCA4	HEPP|SEI-3/HEPP	cell division cycle associated 4	protein-coding
MACS_peak_3220	chr16	50547060	50551065	519.27	intron (NM_033119, intron 2 of 9)	CpG-9698	732	NM_033119	85407	Hs.187578	NM_033119	ENSG00000140807	NKD1	Naked1	naked cuticle homolog 1	protein-coding
MACS_peak_5924	chr20	63687278	63693889	516.99	intron (NM_016434, intron 26 of 34)	intron (NM_016434, intron 26 of 34)	-6068	NM_003823	8771	Hs.434878	NM_003823	ENSG00000243509	TNFRSF6B	DCR3|DJ583P15.1.1|M68|M68E|TR6	TNF receptor superfamily member 6b	protein-coding
MACS_peak_8803	chr9	111896201	111898001	516.91	5' UTR (NM_003358, exon 1 of 9)	5' UTR (NM_003358, exon 1 of 9)	335	NM_003358	7357	Hs.304249	NM_003358	ENSG00000148154	UGCG	GCS|GLCT1	UDP-glucose ceramide glucosyltransferase	protein-coding
MACS_peak_2114	chr13	113724752	113727359	515.21	intron (NM_002929, intron 4 of 6)	CpG	25034	NR_028064	100130386	Hs.704121	NM_001137672	ENSG00000279770	LINC00552	-	long intergenic non-protein coding RNA 552	ncRNA
MACS_peak_8156	chr7	151518633	151521012	515.17	5' UTR (NM_005614, exon 1 of 8)	5' UTR (NM_005614, exon 1 of 8)	102	NM_005614	6009	Hs.283521	NM_005614	ENSG00000106615	RHEB	RHEB2	Ras homolog, mTORC1 binding	protein-coding
MACS_peak_4814	chr19	17946682	17951478	515.06	Intergenic	CpG	-2222	NM_002248	3780	Hs.158173	NM_002248	ENSG00000105642	KCNN1	KCa2.1|SK1|SKCA1|hSK1	potassium calcium-activated channel subfamily N member 1	protein-coding
MACS_peak_8226	chr7	159061272	159066757	515.01	intron (NR_130758, intron 4 of 12)	intron (NR_130758, intron 4 of 12)	33190	NM_001308259	7434	Hs.585052	NM_003382	ENSG00000106018	VIPR2	C16DUPq36.3|DUP7q36.3|PACAP-R-3|PACAP-R3|VIP-R-2|VPAC2|VPAC2R|VPCAP2R	vasoactive intestinal peptide receptor 2	protein-coding
MACS_peak_9031	chr9	137009339	137018356	514.63	exon (NM_001606, exon 28 of 49)	exon (NM_001606, exon 28 of 49)	-13617	NM_207511	401563	Hs.522509	NM_207511		C9orf139	-	chromosome 9 open reading frame 139	protein-coding
MACS_peak_2801	chr16	559388	565642	513.26	intron (NM_145270, intron 1 of 2)	(AC)n|Simple_repeat|Simple_repeat	2093	NM_145270	146325	Hs.632220	NM_145270	ENSG00000161992	PRR35	C16orf11|LA16c-366D1.2	proline rich 35	protein-coding
MACS_peak_5773	chr20	36563618	36565331	513.18	intron (NR_109939, intron 2 of 4)	intron (NR_109939, intron 2 of 4)	8801	NR_109939	101926987	Hs.647444	NR_109939	ENSG00000232907	DLGAP4-AS1	CCAT7	DLGAP4 antisense RNA 1	ncRNA
MACS_peak_4012	chr17	82211957	82214309	512.77	promoter-TSS (NM_001316321)	promoter-TSS (NM_001316321)	-255	NM_001316321	284001	Hs.631724	NM_152675	ENSG00000176155	CCDC57	-	coiled-coil domain containing 57	protein-coding
MACS_peak_7491	chr6	170244706	170247496	512.02	Intergenic	Intergenic	16468	NR_002787	154449	Hs.447751	NR_002787	ENSG00000230960	LOC154449	-	uncharacterized LOC154449	ncRNA
MACS_peak_6871	chr5	554925	558549	510.96	Intergenic	Intergenic	-20855	NR_039661	100616381		NR_039661	ENSG00000264233	MIR4456	-	microRNA 4456	ncRNA
MACS_peak_4158	chr18	80033205	80035057	510.85	promoter-TSS (NM_001305564)	promoter-TSS (NM_001305564)	-196	NM_001305564	10907	Hs.465498	NM_006701	ENSG00000141759	TXNL4A	BMKS|DIB1|DIM1|SNRNP15|TXNL4|U5-15kD	thioredoxin like 4A	protein-coding
MACS_peak_3733	chr17	45893929	45896889	510.47	promoter-TSS (NR_024560)	promoter-TSS (NR_024560)	104	NR_024559	100128977	Hs.666302	NR_024559		MAPT-AS1	-	MAPT antisense RNA 1	ncRNA
MACS_peak_8734	chr9	94165497	94167571	510.3	Intergenic	CpG	-9423	NR_029476	406881		NR_029476	ENSG00000199165	MIRLET7A1	LET7A1|MIRNLET7A1|let-7a-1	microRNA let-7a-1	ncRNA
MACS_peak_1921	chr12	57086507	57090277	510.03	promoter-TSS (NM_005967)	promoter-TSS (NM_005967)	-502	NM_005967	4665	Hs.159223	NM_005967	ENSG00000166886	NAB2	MADER	NGFI-A binding protein 2	protein-coding
MACS_peak_4955	chr19	35138379	35145670	509.57	intron (NM_001278717, intron 5 of 7)	MIR|SINE|MIR	-1226	NM_022006	53822	Hs.134729	NM_022006	ENSG00000221946	FXYD7	-	FXYD domain containing ion transport regulator 7	protein-coding
MACS_peak_6338	chr22	49959777	49963932	508.75	intron (NM_001001852, intron 4 of 5)	CpG-19316	-1012	NR_106879	102465493		NR_106879	ENSG00000276753	MIR6821	hsa-mir-6821	microRNA 6821	ncRNA
MACS_peak_3165	chr16	32637237	32638790	508.74	Intergenic	Intergenic	38096	NM_001330066	102724127		NM_001330066	ENSG00000278848	TP53TG3F	-	TP53 target 3 family member F	protein-coding
MACS_peak_5664	chr2	242087944	242089631	508.42	non-coding (NR_130699, exon 1 of 8)	non-coding (NR_130699, exon 1 of 8)	154	NR_130699	728323	Hs.380737	NR_024437		LINC01881	-	long intergenic non-protein coding RNA 1881	ncRNA
MACS_peak_3419	chr16	89164373	89169059	508.2	intron (NR_046200, intron 1 of 2)	intron (NR_046200, intron 1 of 2)	333	NR_046200	400558	Hs.513818	NR_046200	ENSG00000205015	LINC02138	-	long intergenic non-protein coding RNA 2138	ncRNA
MACS_peak_7312	chr6	20401315	20404153	507.95	promoter-TSS (NM_001243076)	promoter-TSS (NM_001243076)	828	NM_001949	1871	Hs.269408	NM_001949	ENSG00000112242	E2F3	E2F-3	E2F transcription factor 3	protein-coding
MACS_peak_418	chr1	53944848	53947407	507.54	promoter-TSS (NR_133632)	promoter-TSS (NR_133632)	181	NM_001316935	51668	Hs.525462	NM_016126	ENSG00000081870	HSPB11	C1orf41|HSPCO34|IFT25|PP25	heat shock protein family B (small) member 11	protein-coding
MACS_peak_2500	chr14	105375657	105385398	505.88	intron (NM_001100913, intron 11 of 24)	intron (NM_001100913, intron 11 of 24)	-18056	NM_001195082	647310	Hs.729499	NM_001195082	ENSG00000226174	TEX22	-	testis expressed 22	protein-coding
MACS_peak_41	chr1	1199343	1204479	505.82	Intergenic	Intergenic	4798	NM_148901	8784	Hs.212680	NM_004195	ENSG00000186891	TNFRSF18	AITR|CD357|GITR|GITR-D	TNF receptor superfamily member 18	protein-coding
MACS_peak_2453	chr14	104777365	104795381	504.91	intron (NM_001014431, intron 2 of 13)	intron (NM_001014431, intron 2 of 13)	7228	NM_005163	207	Hs.525622	NM_005163	ENSG00000142208	AKT1	AKT|CWS6|PKB|PKB-ALPHA|PRKBA|RAC|RAC-ALPHA	AKT serine/threonine kinase 1	protein-coding
MACS_peak_2858	chr16	1193588	1199869	503.89	intron (NM_001005407, intron 5 of 33)	intron (NM_001005407, intron 5 of 33)	28526	NM_012467	25823	Hs.592076	NM_012467	ENSG00000116176	TPSG1	PRSS31|TMT|trpA	tryptase gamma 1	protein-coding
MACS_peak_157	chr1	3570029	3574803	502.18	intron (NM_001409, intron 4 of 36)	intron (NM_001409, intron 4 of 36)	-11626	NR_030277	693135		NR_030277	ENSG00000207776	MIR551A	MIRN551A|mir-551a	microRNA 551a	ncRNA
MACS_peak_1103	chr10	97497402	97500565	502.15	promoter-TSS (NM_022362)	promoter-TSS (NM_022362)	101	NM_024954	80019	Hs.500724	NM_024954	ENSG00000165886	UBTD1	-	ubiquitin domain containing 1	protein-coding
MACS_peak_5269	chr2	64143356	64144899	502.08	5' UTR (NM_020651, exon 1 of 7)	5' UTR (NM_020651, exon 1 of 7)	344	NM_020651	57162	Hs.7886	NM_020651	ENSG00000197329	PELI1	-	pellino E3 ubiquitin protein ligase 1	protein-coding
MACS_peak_90	chr1	1916811	1921586	501.94	exon (NM_178545, exon 1 of 5)	exon (NM_178545, exon 1 of 5)	103	NM_178545	339456	Hs.123423	NM_178545	ENSG00000178821	TMEM52	-	transmembrane protein 52	protein-coding
MACS_peak_2511	chr14	105462527	105471681	501.31	intron (NM_001203258, intron 18 of 20)	intron (NM_001203258, intron 18 of 20)	-5834	NM_001270837	1397	Hs.534309	NM_001312	ENSG00000182809	CRIP2	CRIP|CRP2|ESP1	cysteine rich protein 2	protein-coding
MACS_peak_7274	chr6	7106572	7109974	501.01	intron (NM_001003699, intron 1 of 12)	CpG	420	NM_001003698	6239	Hs.298248	NM_002955	ENSG00000124782	RREB1	FINB|HNT|LZ321|RREB-1|Zep-1	ras responsive element binding protein 1	protein-coding
MACS_peak_4850	chr19	18610121	18613868	500.61	promoter-TSS (NM_012109)	promoter-TSS (NM_012109)	-878	NM_012109	25789	Hs.216226	NM_012109	ENSG00000105696	TMEM59L	BSMAP|C19orf4	transmembrane protein 59 like	protein-coding
MACS_peak_2482	chr14	105164314	105168453	500.47	intron (NM_145159, intron 2 of 24)	intron (NM_145159, intron 2 of 24)	2441	NM_002226	3714	Hs.433445	NM_002226	ENSG00000184916	JAG2	HJ2|SER2	jagged 2	protein-coding
MACS_peak_150	chr1	3475266	3480323	500.2	intron (NM_014448, intron 10 of 14)	intron (NM_014448, intron 10 of 14)	23211	NM_014448	27237	Hs.87435	NM_014448	ENSG00000130762	ARHGEF16	GEF16|NBR	Rho guanine nucleotide exchange factor 16	protein-coding
MACS_peak_7564	chr7	1291501	1297960	500.1	Intergenic	(GTGT)n|Simple_repeat|Simple_repeat	62348	NM_001080461	340260		NM_001080461	ENSG00000164853	UNCX	UNCX4.1	UNC homeobox	protein-coding
MACS_peak_2421	chr14	104246170	104252937	499.13	intron (NR_146612, intron 1 of 2)	intron (NR_146612, intron 1 of 2)	25969	NR_146612	145195	Hs.534297	NR_146611	ENSG00000258913	C14orf144	-	chromosome 14 open reading frame 144 (putative)	ncRNA
MACS_peak_4796	chr19	17469277	17471722	498.79	promoter-TSS (NM_198580)	promoter-TSS (NM_198580)	55	NM_198580	376497	Hs.363138	NM_198580	ENSG00000130304	SLC27A1	ACSVL5|FATP|FATP-1|FATP1	solute carrier family 27 member 1	protein-coding
MACS_peak_7171	chr5	176809490	176814574	498.71	intron (NM_133369, intron 1 of 14)	intron (NM_133369, intron 1 of 14)	1473	NM_133369	90249	Hs.33191	NM_133369	ENSG00000113763	UNC5A	UNC5H1	unc-5 netrin receptor A	protein-coding
MACS_peak_4809	chr19	17841074	17844732	498.69	intron (NM_000215, intron 5 of 23)	intron (NM_000215, intron 5 of 23)	5129	NM_000215	3718	Hs.515247	NM_000215	ENSG00000105639	JAK3	JAK-3|JAK3_HUMAN|JAKL|L-JAK|LJAK	Janus kinase 3	protein-coding
MACS_peak_4410	chr19	3187761	3194481	497.33	intron (NM_001321463, intron 1 of 14)	CpG	5244	NM_001321463	56926	Hs.657032	NM_020170	ENSG00000125912	NCLN	NET59	nicalin	protein-coding
MACS_peak_3028	chr16	16355509	16361701	495.26	intron (NR_146336, intron 20 of 34).2	intron (NR_146336, intron 20 of 34).2	-10271	NR_106971	102465684		NR_106971	ENSG00000273613	MIR6511A4	MIR6511A-4|hsa-mir-6511a-4	microRNA 6511a-4	ncRNA
MACS_peak_8452	chr8	123767241	123771303	493.75	intron (NM_001317918, intron 1 of 22)	L2c|LINE|L2	833	NM_144963	157769	Hs.459174	NM_144963	ENSG00000176853	FAM91A1	-	family with sequence similarity 91 member A1	protein-coding
MACS_peak_1138	chr10	101060472	101063462	493.34	non-coding (NR_135067, exon 1 of 5)	non-coding (NR_135067, exon 1 of 5)	725	NM_030929	81621	Hs.534859	NM_030929	ENSG00000107821	KAZALD1	BONO1|FKSG28|FKSG40|IGFBP-rP10	Kazal type serine peptidase inhibitor domain 1	protein-coding
MACS_peak_4233	chr19	988015	995354	492.86	intron (NM_024100, intron 7 of 9)	intron (NM_024100, intron 7 of 9)	7356	NM_024100	57418	Hs.325321	NM_024100	ENSG00000065268	WDR18	Ipi3|R32184_1	WD repeat domain 18	protein-coding
MACS_peak_4553	chr19	7641223	7646683	492.14	intron (NM_001127396, intron 13 of 18)	intron (NM_001127396, intron 13 of 18)	6852	NR_073560	6813	Hs.515104	NM_006949	ENSG00000076944	STXBP2	FHL5|Hunc18b|MUNC18-2|UNC18-2|UNC18B|pp10122	syntaxin binding protein 2	protein-coding
MACS_peak_8677	chr9	81687022	81690502	491.71	promoter-TSS (NR_109772)	promoter-TSS (NR_109772)	773	NM_001303104	7088	Hs.197320	NM_005077	ENSG00000196781	TLE1	ESG|ESG1|GRG1	transducin like enhancer of split 1	protein-coding
MACS_peak_4208	chr19	801044	807642	491.68	promoter-TSS (NR_039900)	promoter-TSS (NR_039900)	-597	NR_039900	100616459		NR_039900	ENSG00000284361	MIR4745	mir-4745	microRNA 4745	ncRNA
MACS_peak_6136	chr22	20701831	20704894	489.8	intron (NR_026815, intron 3 of 7)	CpG-18798	2248	NR_026815	84222	Hs.546454	NM_032262	ENSG00000226287	TMEM191A	TMEM191AP	transmembrane protein 191A (pseudogene)	pseudo
MACS_peak_4201	chr19	703296	705090	489.54	Intergenic	CpG	-4760	NM_001040134	5064	Hs.631841	NM_002579	ENSG00000099864	PALM	-	paralemmin	protein-coding
MACS_peak_2872	chr16	1341994	1345186	489.46	intron (NM_001199098, intron 15 of 33)	CpG	7393	NM_001199096	8938	Hs.458427	NM_003933	ENSG00000007516	BAIAP3	BAP3	BAI1 associated protein 3	protein-coding
MACS_peak_9062	chr9	137315963	137324390	488.8	intron (NM_017820, intron 19 of 21)	intron (NM_017820, intron 19 of 21)	-17925	NM_001004354	441478	Hs.535075	NM_001004354	ENSG00000198435	NRARP	-	NOTCH regulated ankyrin repeat protein	protein-coding
MACS_peak_4212	chr19	819922	823161	488.72	exon (NM_024888, exon 2 of 7)	exon (NM_024888, exon 2 of 7)	411	NM_001270366	79948	Hs.546439	NM_024888	ENSG00000129951	PLPPR3	LPPR3|LPR3|PRG-2|PRG2	phospholipid phosphatase related 3	protein-coding
MACS_peak_5279	chr2	65430119	65433675	488.49	intron (NM_181784, intron 1 of 5)	CpG	625	NM_181784	200734	Hs.59332	NM_181784	ENSG00000198369	SPRED2	Spred-2	sprouty related EVH1 domain containing 2	protein-coding
MACS_peak_4601	chr19	10288570	10296667	488.38	exon (NM_003259, exon 5 of 11)	exon (NM_003259, exon 5 of 11)	2639	NM_003259	7087	Hs.465862	NM_003259	ENSG00000105376	ICAM5	TLCN|TLN	intercellular adhesion molecule 5	protein-coding
MACS_peak_2456	chr14	104825272	104828237	488.31	Intergenic	CpG	5553	NR_024396	196872	Hs.352220	NR_024396	ENSG00000258701	LINC00638	-	long intergenic non-protein coding RNA 638	ncRNA
MACS_peak_2326	chr14	99479770	99482269	486.02	promoter-TSS (NM_001099402)	promoter-TSS (NM_001099402)	-130	NM_199123	84193	Hs.510407	NM_032233	ENSG00000183576	SETD3	C14orf154	SET domain containing 3	protein-coding
MACS_peak_2940	chr16	2519014	2521516	485.75	promoter-TSS (NM_001145815)	promoter-TSS (NM_001145815)	-80	NM_001330449	51005	Hs.740430	NM_015944	ENSG00000162066	AMDHD2	CGI-14	amidohydrolase domain containing 2	protein-coding
MACS_peak_6056	chr21	45506158	45510692	485.53	intron (NM_030582, intron 38 of 41)	(GGTG)n|Simple_repeat|Simple_repeat	26298	NM_001205207	6573	Hs.84190	NM_003056	ENSG00000173638	SLC19A1	CHMD|FOLT|IFC1|REFC|RFC1	solute carrier family 19 member 1	protein-coding
MACS_peak_4766	chr19	16529230	16533799	484.5	intron (NM_006387, intron 5 of 16)	intron (NM_006387, intron 5 of 16)	10938	NM_006387	10523	Hs.740364	NM_006387	ENSG00000085872	CHERP	DAN16|SCAF6|SRA1	calcium homeostasis endoplasmic reticulum protein	protein-coding
MACS_peak_816	chr1	228081352	228084327	484.28	promoter-TSS (NM_001024228)	promoter-TSS (NM_001024228)	179	NM_001024226	375	Hs.286221	NM_001658	ENSG00000143761	ARF1	-	ADP ribosylation factor 1	protein-coding
MACS_peak_7721	chr7	21426658	21428948	484.1	promoter-TSS (NM_003112)	promoter-TSS (NM_003112)	-231	NM_001326542	6671	Hs.88013	NM_003112	ENSG00000105866	SP4	HF1B|SPR-1	Sp4 transcription factor	protein-coding
MACS_peak_7236	chr5	181189357	181193013	483.15	non-coding (NR_108031, exon 2 of 2)	non-coding (NR_108031, exon 2 of 2)	723	NR_108031	102577426	Hs.277359	NR_108031	ENSG00000248473	LINC01962	-	long intergenic non-protein coding RNA 1962	ncRNA
MACS_peak_939	chr10	17228137	17230802	481.41	non-coding (NR_108061, exon 1 of 3)	non-coding (NR_108061, exon 1 of 3)	516	NR_108061	100507347	Hs.740502	NR_108060	ENSG00000229124	VIM-AS1	-	VIM antisense RNA 1	ncRNA
MACS_peak_3420	chr16	89169236	89174043	481.06	promoter-TSS (NM_004933)	promoter-TSS (NM_004933)	-116	NM_004933	1013	Hs.148090	NM_004933	ENSG00000129910	CDH15	CDH14|CDH3|CDHM|MCAD|MRD3	cadherin 15	protein-coding
MACS_peak_325	chr1	36384699	36387374	480.4	promoter-TSS (NM_001282547)	promoter-TSS (NM_001282547)	-109	NM_032017	83931	Hs.471768	NM_032017	ENSG00000196182	STK40	SHIK|SgK495	serine/threonine kinase 40	protein-coding
MACS_peak_4904	chr19	29524109	29530564	480.09	exon (NM_001146339, exon 2 of 5)	exon (NM_001146339, exon 2 of 5)	752	NM_001146339	342865	Hs.451618	NM_001146339	ENSG00000187135	VSTM2B	-	V-set and transmembrane domain containing 2B	protein-coding
MACS_peak_7985	chr7	100427873	100431242	479.26	promoter-TSS (NM_017984)	promoter-TSS (NM_017984)	-74	NM_019606	56257	Hs.178011	NM_019606	ENSG00000146834	MEPCE	BCDIN3	methylphosphate capping enzyme	protein-coding
MACS_peak_4328	chr19	1863358	1866086	479.14	Intergenic	CpG-13115	-1157	NM_031918	83855	Hs.136280	NM_031918	ENSG00000129911	KLF16	BTEB4|DRRF|NSLP2	Kruppel like factor 16	protein-coding
MACS_peak_4193	chr19	638667	644784	479.07	intron (NM_001300812, intron 1 of 2)	intron (NM_001300812, intron 1 of 2)	1799	NM_020637	27006	Hs.248087	NM_020637	ENSG00000070388	FGF22	-	fibroblast growth factor 22	protein-coding
MACS_peak_769	chr1	213150074	213153518	478.72	intron (NM_001349659, intron 6 of 16)	SVA_F|Retroposon|SVA	100563	NM_001349654	26750	Hs.591416	NM_012424	ENSG00000136643	RPS6KC1	RPK118|RSKL1|S6K-delta-1|S6PKh1|humS6PKh1	ribosomal protein S6 kinase C1	protein-coding
MACS_peak_9102	chrX	115726270	115730551	477.72	Intergenic	CpG	-112554	NR_147173	106029310	Hs.571742	NR_147172		DANT1	-	DXZ4 associated non-coding transcript 1, proximal	ncRNA
MACS_peak_6370	chr22	50480624	50489972	477.39	3' UTR (NM_001253845, exon 3 of 3)	3' UTR (NM_001253845, exon 3 of 3)	-1486	NM_017584	55586	Hs.129227	NM_017584	ENSG00000100253	MIOX	ALDRL6	myo-inositol oxygenase	protein-coding
MACS_peak_244	chr1	15523860	15525642	476.97	promoter-TSS (NR_102732)	promoter-TSS (NR_102732)	39	NM_032996	842	Hs.329502	NM_001229	ENSG00000132906	CASP9	APAF-3|APAF3|ICE-LAP6|MCH6|PPP1R56	caspase 9	protein-coding
MACS_peak_2271	chr14	81218980	81222096	476.9	promoter-TSS (NR_135252)	promoter-TSS (NR_135252)	414	NM_015859	2957	Hs.592334	NM_015859	ENSG00000165417	GTF2A1	TF2A1|TFIIA|TFIIA-42|TFIIAL	general transcription factor IIA subunit 1	protein-coding
MACS_peak_5243	chr2	47782459	47784775	476.61	promoter-TSS (NM_001281494)	promoter-TSS (NM_001281494)	-338	NM_001281494	2956	Hs.445052	NM_000179	ENSG00000116062	MSH6	GTBP|GTMBP|HNPCC5|HSAP|p160	mutS homolog 6	protein-coding
MACS_peak_7377	chr6	37169169	37171348	476.4	5' UTR (NM_002648, exon 1 of 6)	5' UTR (NM_002648, exon 1 of 6)	112	NM_002648	5292	Hs.81170	NM_002648	ENSG00000137193	PIM1	PIM	Pim-1 proto-oncogene, serine/threonine kinase	protein-coding
MACS_peak_5653	chr2	241701013	241703456	476.21	intron (NM_001330162, intron 1 of 7)	CpG	215	NM_032329	84289	Hs.529172	NM_032329	ENSG00000168395	ING5	p28ING5	inhibitor of growth family member 5	protein-coding
MACS_peak_875	chr1	244862806	244865133	475.59	exon (NM_031844, exon 1 of 14)	exon (NM_031844, exon 1 of 14)	556	NM_031844	3192	Hs.106212	NM_004501	ENSG00000153187	HNRNPU	EIEE54|GRIP120|HNRNPU-AS1|HNRPU|SAF-A|SAFA|U21.1|hnRNP U|pp120	heterogeneous nuclear ribonucleoprotein U	protein-coding
MACS_peak_4723	chr19	14159408	14166711	475.35	exon (NM_014921, exon 5 of 23)	exon (NM_014921, exon 5 of 23)	25907	NR_045214	100507373	Hs.720437	NR_045214	ENSG00000267169	LOC100507373	-	uncharacterized LOC100507373	ncRNA
MACS_peak_7790	chr7	36152225	36153942	475.18	promoter-TSS (NM_030636)	promoter-TSS (NM_030636)	-144	NM_030636	80820	Hs.487994	NM_030636	ENSG00000122547	EEPD1	HSPC107	endonuclease/exonuclease/phosphatase family domain containing 1	protein-coding
MACS_peak_3037	chr16	18398537	18401674	475.04	intron (NR_146331, intron 1 of 37)	intron (NR_146331, intron 1 of 37)	1820	NR_146331	110006322	Hs.589414	NR_146331	ENSG00000254681	PKD1P5-LOC105376752	-	PKD1P5-LOC105376752 readthrough	pseudo
MACS_peak_6894	chr5	1072597	1076740	475	exon (NM_006598, exon 16 of 24).2	exon (NM_006598, exon 16 of 24).2	-11694	NR_039778	100616479		NR_039778	ENSG00000263834	MIR4635	-	microRNA 4635	ncRNA
MACS_peak_3703	chr17	44198525	44201151	475	Intergenic	CpG	-1677	NM_001098833	56970	Hs.512651	NM_020218	ENSG00000087152	ATXN7L3	-	ataxin 7 like 3	protein-coding
MACS_peak_759	chr1	211577647	211579982	474.86	promoter-TSS (NM_021194)	promoter-TSS (NM_021194)	-57	NM_021194	7779	Hs.519469	NM_021194	ENSG00000170385	SLC30A1	ZNT1|ZRC1	solute carrier family 30 member 1	protein-coding
MACS_peak_2465	chr14	104930980	104933674	474.34	exon (NM_138790, exon 10 of 11)	exon (NM_138790, exon 10 of 11)	7511	NM_001308174	122618	Hs.407101	NM_138790	ENSG00000166428	PLD4	C14orf175	phospholipase D family member 4	protein-coding
MACS_peak_1470	chr11	62544827	62547905	474.07	promoter-TSS (NM_001346446)	promoter-TSS (NM_001346446)	494	NM_024060	79026	Hs.502756	NM_001620	ENSG00000124942	AHNAK	AHNAKRS|PM227	AHNAK nucleoprotein	protein-coding
MACS_peak_2892	chr16	1762434	1770284	473.59	exon (NM_001318852, exon 22 of 32)	exon (NM_001318852, exon 22 of 32)	5350	NM_002513	4832	Hs.514065	NM_002513	ENSG00000103024	NME3	DR-nm23|NDPK-C|NDPKC|NM23-H3|NM23H3|c371H6.2	NME/NM23 nucleoside diphosphate kinase 3	protein-coding
MACS_peak_324	chr1	36320249	36324212	473.23	TTS (NM_001162530)	TTS (NM_001162530)	1418	NM_001304762	55194	Hs.87016	NM_018166	ENSG00000142694	EVA1B	C1orf78|FAM176B	eva-1 homolog B	protein-coding
MACS_peak_5875	chr20	62793947	62798507	472.86	promoter-TSS (NM_018270)	promoter-TSS (NM_018270)	-178	NM_018270	55257	Hs.443260	NM_018270	ENSG00000101189	MRGBP	C20orf20|Eaf7|MRG15BP|URCC4	MRG domain binding protein	protein-coding
MACS_peak_14	chr1	970209	977130	472.54	intron (NM_032129, intron 13 of 15)	intron (NM_032129, intron 13 of 15)	7172	NM_032129	84069	Hs.528691	NM_032129	ENSG00000187583	PLEKHN1	CLPABP	pleckstrin homology domain containing N1	protein-coding
MACS_peak_616	chr1	155322371	155325849	471.62	promoter-TSS (NR_145426)	promoter-TSS (NR_145426)	66	NR_145426	284618	Hs.650801	NM_173639	ENSG00000225855	RUSC1-AS1	C1orf104	RUSC1 antisense RNA 1	ncRNA
MACS_peak_2804	chr16	588313	592465	471.08	exon (NM_021168, exon 1 of 6)	exon (NM_021168, exon 1 of 6)	216	NM_021168	57799	Hs.459630	NM_021168	ENSG00000197562	RAB40C	RARL|RASL8C	RAB40C, member RAS oncogene family	protein-coding
MACS_peak_4283	chr19	1450875	1454696	469.48	promoter-TSS (NM_001351273)	promoter-TSS (NM_001351273)	-199	NM_001351273	10297	Hs.446376	NM_005883	ENSG00000115266	APC2	APCL	APC2, WNT signaling pathway regulator	protein-coding
MACS_peak_5448	chr2	127787093	127789793	468.83	intron (NM_001006622, intron 1 of 5)	SVA_F|Retroposon|SVA	22744	NM_001006623	55339	Hs.554831	NM_018383	ENSG00000136709	WDR33	NET14|WDC146	WD repeat domain 33	protein-coding
MACS_peak_9049	chr9	137159568	137170742	467.99	intron (NM_000832, intron 18 of 18)	intron (NM_000832, intron 18 of 18)	4115	NR_037416	100500811		NR_037416	ENSG00000263697	MIR3621	-	microRNA 3621	ncRNA
MACS_peak_8491	chr8	143486241	143488800	467.95	intron (NM_015117, intron 4 of 11)	CpG	18728	NR_145785	109623485		NR_145785		SNORD149	-	small nucleolar RNA, C/D box 149	snoRNA
MACS_peak_4564	chr19	7913893	7918745	467.61	exon (NM_001195259, exon 1 of 6)	exon (NM_001195259, exon 1 of 6)	172	NM_001195259	100507588	Hs.646773	NM_001195259	ENSG00000260001	TGFBR3L	TGFR-3L	transforming growth factor beta receptor 3 like	protein-coding
MACS_peak_8849	chr9	127396384	127398529	466.42	exon (NM_001271711, exon 2 of 9)	exon (NM_001271711, exon 2 of 9)	318	NM_001271711	29988	Hs.179522	NM_014580	ENSG00000136856	SLC2A8	GLUT8|GLUTX1	solute carrier family 2 member 8	protein-coding
MACS_peak_5232	chr2	45008420	45011154	466.06	promoter-TSS (NM_016932)	promoter-TSS (NM_016932)	-384	NM_016932	10736	Hs.101937	NM_016932	ENSG00000170577	SIX2	-	SIX homeobox 2	protein-coding
MACS_peak_8361	chr8	70401832	70404724	465.97	promoter-TSS (NM_001321713)	promoter-TSS (NM_001321713)	-23	NM_001321712	10499	Hs.446678	NM_006540	ENSG00000140396	NCOA2	GRIP1|KAT13C|NCoA-2|SRC2|TIF2|bHLHe75	nuclear receptor coactivator 2	protein-coding
MACS_peak_4246	chr19	1079483	1084037	465.94	intron (NM_001282334, intron 8 of 12)	CpG-12984	5126	NM_001282334	23526	Hs.465521	NM_012292	ENSG00000180448	ARHGAP45	HA-1|HLA-HA1|HMHA1	Rho GTPase activating protein 45	protein-coding
MACS_peak_7993	chr7	100672720	100676833	465.45	intron (NM_005273, intron 1 of 9)	CpG	1036	NM_005273	2783	Hs.185172	NM_005273	ENSG00000172354	GNB2	-	G protein subunit beta 2	protein-coding
MACS_peak_3537	chr17	17205016	17207302	465.13	exon (NM_178836, exon 1 of 2)	exon (NM_178836, exon 1 of 2)	173	NM_178836	201164	Hs.729079	NM_178836	ENSG00000179598	PLD6	ZUC	phospholipase D family member 6	protein-coding
MACS_peak_1980	chr12	128040769	128042942	463.73	Intergenic	Intergenic	-14689	NR_131985	105370070		NR_131985	ENSG00000256643	LINC02441	CRAT8	long intergenic non-protein coding RNA 2441	ncRNA
MACS_peak_8231	chr8	406176	408213	463.67	intron (NM_183421, intron 1 of 10)	CpG	386	NM_012173	26260	Hs.438454	NM_012173	ENSG00000147364	FBXO25	FBX25	F-box protein 25	protein-coding
MACS_peak_398	chr1	46240054	46242681	463.2	Intergenic	SVA_F|Retroposon|SVA	-6328	NM_003579	8438	Hs.642042	NM_003579	ENSG00000085999	RAD54L	HR54|RAD54A|hHR54|hRAD54	RAD54 like	protein-coding
MACS_peak_8522	chr8	144103057	144105523	463.15	promoter-TSS (NR_038270)	promoter-TSS (NR_038270)	-53	NM_030974	81858	Hs.529755	NM_030974	ENSG00000179526	SHARPIN	SIPL1	SHANK associated RH domain interactor	protein-coding
MACS_peak_2059	chr13	44575636	44578569	462.81	promoter-TSS (NM_001243799)	promoter-TSS (NM_001243799)	-537	NM_183422	8848	Hs.436383	NM_006022	ENSG00000102804	TSC22D1	Ptg-2|TGFB1I4|TSC22	TSC22 domain family member 1	protein-coding
MACS_peak_6004	chr21	36155797	36157843	462.78	promoter-TSS (NR_038892)	promoter-TSS (NR_038892)	38	NM_001320714	9980	Hs.204575	NM_005128	ENSG00000142197	DOPEY2	21orf5|C21orf5	dopey family member 2	protein-coding
MACS_peak_4260	chr19	1204976	1208773	462.18	5' UTR (NM_000455, exon 1 of 10)	5' UTR (NM_000455, exon 1 of 10)	1075	NM_000455	6794	Hs.515005	NM_000455	ENSG00000118046	STK11	LKB1|PJS|hLKB1	serine/threonine kinase 11	protein-coding
MACS_peak_8563	chr9	4740410	4742083	461.45	promoter-TSS (NM_001199852)	promoter-TSS (NM_001199852)	63	NM_001199852	50808	Hs.732022	NM_016282	ENSG00000147853	AK3	AK3L1|AK6|AKL3L|AKL3L1|FIX	adenylate kinase 3	protein-coding
MACS_peak_6023	chr21	43334843	43338772	461.04	Intergenic	Intergenic	-4768	NR_103713	100126693	Hs.473952	NR_103713		LINC00322	C21orf136|NCRNA00322	long intergenic non-protein coding RNA 322	ncRNA
MACS_peak_8158	chr7	151875093	151878219	460.58	promoter-TSS (NR_038926)	promoter-TSS (NR_038926)	-386	NR_038926	100505483	Hs.649054	NR_038926		PRKAG2-AS1	-	PRKAG2 antisense RNA 1	ncRNA
MACS_peak_2583	chr15	31325385	31329981	459.76	exon (NM_015995, exon 1 of 2).2	exon (NM_015995, exon 1 of 2).2	828	NM_001302461	51621	Hs.376443	NM_015995	ENSG00000169926	KLF13	BTEB3|FKLF2|NSLP1|RFLAT-1|RFLAT1	Kruppel like factor 13	protein-coding
MACS_peak_1604	chr11	69321950	69325971	459.67	Intergenic	(TGGTGG)n|Simple_repeat|Simple_repeat	29822	NM_001300923	26579	Hs.523848	NM_138768	ENSG00000172927	MYEOV	OCIM	myeloma overexpressed	protein-coding
MACS_peak_817	chr1	228100848	228103912	459.37	exon (NM_024319, exon 5 of 8)	exon (NM_024319, exon 5 of 8)	1082	NM_024319	79169	Hs.445952	NM_024319	ENSG00000143793	C1orf35	MMTAG2	chromosome 1 open reading frame 35	protein-coding
MACS_peak_2826	chr16	785040	790784	459.36	promoter-TSS (NM_022092)	promoter-TSS (NM_022092)	471	NM_001324086	113000	Hs.101742	NM_058192	ENSG00000007376	RPUSD1	C16orf40|RLUCL	RNA pseudouridylate synthase domain containing 1	protein-coding
MACS_peak_6367	chr22	50433131	50437550	458.67	intron (NM_001242899, intron 13 of 22)	intron (NM_001242899, intron 13 of 22)	39731	NM_002972	6305	Hs.589924	NM_002972	ENSG00000100241	SBF1	CMT4B3|DENND7A|MTMR5	SET binding factor 1	protein-coding
MACS_peak_7052	chr5	109340740	109343259	458.6	intron (NM_014819, intron 9 of 9)	SVA_F|Retroposon|SVA	-15630	NR_149040	285638	Hs.532104	NR_149040	ENSG00000249476	LOC285638	-	uncharacterized LOC285638	ncRNA
MACS_peak_253	chr1	16691761	16705417	458.5	intron (NR_026567, intron 8 of 10)	intron (NR_026567, intron 8 of 10)	17334	NR_037446	100500876		NR_037446	ENSG00000263811	MIR3675	-	microRNA 3675	ncRNA
MACS_peak_8377	chr8	85714203	85716615	458.41	non-coding (NR_003594, exon 1 of 1).3	non-coding (NR_003594, exon 1 of 1).3	565	NR_003594	100288527	Hs.535056	NR_003594		REXO1L2P	-	REXO1 like 2, pseudogene	pseudo
MACS_peak_5729	chr20	30813483	30816938	458.13	Intergenic	GA-rich|Low_complexity|Low_complexity	-411748	NR_045115	140678	Hs.653099	NR_045115		MLLT10P1	MLLT10L|bA348I14.3	myeloid/lymphoid or mixed-lineage leukemia; translocated to, 10 pseudogene 1	pseudo
MACS_peak_7545	chr7	1034977	1040004	457.07	intron (NM_001134396, intron 2 of 4)	SVA_F|Retroposon|SVA	-7083	NM_001303473	115330	Hs.585007	NM_138445	ENSG00000164849	GPR146	PGR8	G protein-coupled receptor 146	protein-coding
MACS_peak_6974	chr5	43086605	43089151	456.33	intron (NR_102752, intron 2 of 2)	SVA_E|Retroposon|SVA	-20439	NR_104651	648987	Hs.649468	NR_034085	ENSG00000177738	LOC648987	-	uncharacterized LOC648987	ncRNA
MACS_peak_6714	chr4	6511034	6513065	455.98	intron (NM_001206995, intron 2 of 9)	intron (NM_001206995, intron 2 of 9)	-39450	NM_020416	5522	Hs.479069	NM_020416	ENSG00000074211	PPP2R2C	B55-GAMMA|B55gamma|IMYPNO|IMYPNO1|PR52|PR55G	protein phosphatase 2 regulatory subunit Bgamma	protein-coding
MACS_peak_4205	chr19	734815	742139	455.77	intron (NM_001040134, intron 7 of 7)	AluSc8|SINE|Alu	-12636	NM_173481	126353	Hs.439180	NM_173481	ENSG00000099812	MISP	C19orf21|MISP1	mitotic spindle positioning	protein-coding
MACS_peak_6909	chr5	1421379	1424845	455.47	intron (NM_001044, intron 4 of 14)	intron (NM_001044, intron 4 of 14)	22316	NM_001044	6531	Hs.406	NM_001044	ENSG00000142319	SLC6A3	DAT|DAT1|PKDYS	solute carrier family 6 member 3	protein-coding
MACS_peak_5273	chr2	64749652	64752138	455.3	Intergenic	Intergenic	-96983	NM_014755	9792	Hs.591569	NM_014755	ENSG00000179833	SERTAD2	Sei-2|TRIP-Br2|TRIPBR2	SERTA domain containing 2	protein-coding
MACS_peak_1836	chr12	49292773	49298284	455.1	exon (NM_006262, exon 1 of 9)	exon (NM_006262, exon 1 of 9)	402	NM_006262	5630	Hs.37044	NM_006262	ENSG00000135406	PRPH	NEF4|PRPH1	peripherin	protein-coding
MACS_peak_7830	chr7	44795800	44797642	454.88	promoter-TSS (NM_021130)	promoter-TSS (NM_021130)	85	NM_001300981	5478	Hs.356331	NM_021130	ENSG00000196262	PPIA	CYPA|CYPH|HEL-S-69p	peptidylprolyl isomerase A	protein-coding
MACS_peak_7092	chr5	137753721	137755453	454.81	promoter-TSS (NM_006805)	promoter-TSS (NM_006805)	-237	NM_006805	10949	Hs.96996	NM_006805	ENSG00000177733	HNRNPA0	HNRPA0	heterogeneous nuclear ribonucleoprotein A0	protein-coding
MACS_peak_8518	chr8	144048299	144054707	454.7	intron (NM_017570, intron 26 of 26)	CpG-27773	5877	NR_106905	102465509		NR_106905	ENSG00000277888	MIR6846	hsa-mir-6846	microRNA 6846	ncRNA
MACS_peak_3705	chr17	44218131	44221866	454.57	promoter-TSS (NM_014233)	promoter-TSS (NM_014233)	-325	NM_014233	7343	Hs.89781	NM_014233	ENSG00000108312	UBTF	CONDBA|NOR-90|UBF|UBF-1|UBF1|UBF2	upstream binding transcription factor	protein-coding
MACS_peak_555	chr1	149839846	149842891	454.39	promoter-TSS (NM_021059)	promoter-TSS (NM_021059)	-175	NM_021059	126961	Hs.647745	NM_021059	ENSG00000203811	HIST2H3C	H3|H3.2|H3/M|H3F2|H3FM|H3FN	histone cluster 2 H3 family member c	protein-coding
MACS_peak_4349	chr19	2128985	2132325	454.23	intron (NM_003938, intron 5 of 29)	intron (NM_003938, intron 5 of 29)	20971	NM_003938	8943	Hs.512815	NM_003938	ENSG00000065000	AP3D1	ADTD|HPS10|hBLVR	adaptor related protein complex 3 subunit delta 1	protein-coding
MACS_peak_4446	chr19	3782463	3786426	453.98	exon (NM_139355, exon 4 of 14)	exon (NM_139355, exon 4 of 14)	1973	NM_139355	4145	Hs.631845	NM_002378	ENSG00000007264	MATK	CHK|CTK|HHYLTK|HYL|HYLTK|Lsk	megakaryocyte-associated tyrosine kinase	protein-coding
MACS_peak_3731	chr17	45584217	45587265	453.73	Intergenic	CpG	16121	NR_026901	644172	Hs.448859	NR_026901		MAPK8IP1P2	-	mitogen-activated protein kinase 8 interacting protein 1 pseudogene 2	pseudo
MACS_peak_8586	chr9	21993721	21996018	452.27	promoter-TSS (NR_047539)	promoter-TSS (NR_047539)	78	NR_047540	100048912	Hs.493614	NR_003529	ENSG00000240498	CDKN2B-AS1	ANRIL|CDKN2B-AS|CDKN2BAS|NCRNA00089|PCAT12|p15AS	CDKN2B antisense RNA 1	ncRNA
MACS_peak_6678	chr4	1791775	1796156	452.16	exon (NM_000142, exon 2 of 18)	exon (NM_000142, exon 2 of 18)	653	NM_000142	2261	Hs.1420	NM_000142	ENSG00000068078	FGFR3	ACH|CD333|CEK2|HSFGFR3EX|JTK4	fibroblast growth factor receptor 3	protein-coding
MACS_peak_2729	chr15	82044838	82048255	452.09	promoter-TSS (NM_032246)	promoter-TSS (NM_032246)	-403	NM_032246	84206	Hs.104744	NM_032246	ENSG00000183496	MEX3B	MEX-3B|RKHD3|RNF195	mex-3 RNA binding family member B	protein-coding
MACS_peak_6075	chr21	46323317	46325626	451.2	promoter-TSS (NM_058180)	promoter-TSS (NM_058180)	349	NM_006031	5116	Hs.474069	NM_006031	ENSG00000160299	PCNT	KEN|MOPD2|PCN|PCNT2|PCNTB|PCTN2|SCKL4	pericentrin	protein-coding
MACS_peak_4770	chr19	16627162	16629406	450.81	promoter-TSS (NM_004831)	promoter-TSS (NM_004831)	-80	NM_004831	9441	Hs.715040	NM_004831	ENSG00000105085	MED26	CRSP7|CRSP70	mediator complex subunit 26	protein-coding
MACS_peak_8409	chr8	102653559	102657001	450.41	intron (NM_005655, intron 1 of 3)	CpG	622	NM_005655	7071	Hs.435001	NM_005655	ENSG00000155090	KLF10	EGR-alpha|EGRA|TIEG|TIEG1	Kruppel like factor 10	protein-coding
MACS_peak_2531	chr14	105718534	105723215	449.46	Intergenic	Intergenic	-48067	NR_046211	2003	Hs.744419	NR_046211		ELK2AP	ELK2|ELK2.1|ELK2P1	ELK2A, member of ETS oncogene family, pseudogene	pseudo
MACS_peak_7590	chr7	1663992	1668000	449.1	Intergenic	CpG	-43166	NM_001128636	392617	Hs.42896	NM_001128636	ENSG00000225968	ELFN1	PPP1R28	extracellular leucine rich repeat and fibronectin type III domain containing 1	protein-coding
MACS_peak_4073	chr18	12947343	12949004	448.86	exon (NM_031216, exon 1 of 9)	exon (NM_031216, exon 1 of 9)	189	NM_031216	81929	Hs.301048	NM_031216	ENSG00000085415	SEH1L	SEC13L|SEH1A|SEH1B|Seh1	SEH1 like nucleoporin	protein-coding
MACS_peak_7623	chr7	2645705	2652003	448.75	intron (NM_025250, intron 5 of 13)	intron (NM_025250, intron 5 of 13)	16885	NM_025250	80727	Hs.440899	NM_025250	ENSG00000136295	TTYH3	-	tweety family member 3	protein-coding
MACS_peak_7913	chr7	74656736	74659230	447.17	5' UTR (NM_033000, exon 1 of 34)	5' UTR (NM_033000, exon 1 of 34)	318	NM_033001	2969	Hs.647041	NM_001518	ENSG00000263001	GTF2I	BAP135|BTKAP1|DIWS|GTFII-I|IB291|SPIN|TFII-I|WBS|WBSCR6	general transcription factor IIi	protein-coding
MACS_peak_5581	chr2	231707511	231710327	447.14	intron (NM_002823, intron 1 of 4)	CpG-17106	394	NM_001099285	5757	Hs.459927	NM_002823	ENSG00000187514	PTMA	TMSA	prothymosin alpha	protein-coding
MACS_peak_8474	chr8	141550003	141552142	447.13	Intergenic	Intergenic	-43842	NM_207414	389690	Hs.689547	NM_207414	ENSG00000226807	MROH5	-	maestro heat like repeat family member 5	protein-coding
MACS_peak_1990	chr12	131857175	131859245	447.12	Intergenic	Intergenic	29817	NM_016155	4326	Hs.709245	NM_016155	ENSG00000198598	MMP17	MMP-17|MT4-MMP|MT4MMP|MTMMP4	matrix metallopeptidase 17	protein-coding
MACS_peak_159	chr1	3588447	3593880	446.69	intron (NM_001409, intron 3 of 36)	intron (NM_001409, intron 3 of 36)	20332	NM_001409	1953	Hs.593645	NM_001409	ENSG00000162591	MEGF6	EGFL3	multiple EGF like domains 6	protein-coding
MACS_peak_8003	chr7	100964708	100967631	446.16	intron (NM_005960, intron 8 of 11)	intron (NM_005960, intron 8 of 11)	-3454	NM_001164462	10071	Hs.489355	NM_001164462	ENSG00000205277	MUC12	MUC-11|MUC-12|MUC11	mucin 12, cell surface associated	protein-coding
MACS_peak_2839	chr16	1024787	1027559	445.8	Intergenic	L1MB7|LINE|L1	44365	NM_014587	30812	Hs.243678	NM_014587	ENSG00000005513	SOX8	-	SRY-box 8	protein-coding
MACS_peak_2385	chr14	103081638	103086517	445.78	promoter-TSS (NM_001330236)	promoter-TSS (NM_001330236)	-133	NM_001330236	107984640		NM_001330236	ENSG00000283071	LBHD2	-	LBH domain containing 2	protein-coding
MACS_peak_4616	chr19	10501778	10504949	445.47	promoter-TSS (NM_012289)	promoter-TSS (NM_012289)	15	NM_203500	9817	Hs.465870	NM_012289	ENSG00000079999	KEAP1	INrf2|KLHL19	kelch like ECH associated protein 1	protein-coding
MACS_peak_8513	chr8	143974833	143978536	445.05	promoter-TSS (NM_000445)	promoter-TSS (NM_000445)	61	NM_000445	5339	Hs.434248	NM_000445	ENSG00000178209	PLEC	EBS1|EBSMD|EBSND|EBSO|EBSOG|EBSPA|HD1|LGMD2Q|PCN|PLEC1|PLEC1b|PLTN	plectin	protein-coding
MACS_peak_3361	chr16	86507710	86512581	444.91	promoter-TSS (NM_001451)	promoter-TSS (NM_001451)	-382	NM_001451	2294	Hs.155591	NM_001451	ENSG00000103241	FOXF1	ACDMPV|FKHL5|FREAC1	forkhead box F1	protein-coding
MACS_peak_8193	chr7	157138172	157139749	444.5	promoter-TSS (NM_014671)	promoter-TSS (NM_014671)	-1	NM_014671	9690	Hs.118351	NM_014671	ENSG00000009335	UBE3C	HECTH2	ubiquitin protein ligase E3C	protein-coding
MACS_peak_3998	chr17	82013014	82021540	444.46	intron (NM_001251888, intron 16 of 16)	intron (NM_001251888, intron 16 of 16)	5632	NM_001271006	201254	Hs.37616	NM_144998	ENSG00000169689	CENPX	CENP-X|D9|FAAP10|MHF2|STRA13	centromere protein X	protein-coding
MACS_peak_6416	chr3	15858699	15860948	443.61	promoter-TSS (NM_015199)	promoter-TSS (NM_015199)	-277	NM_015199	23243	Hs.335239	NM_015199	ENSG00000206560	ANKRD28	PITK|PPP1R65	ankyrin repeat domain 28	protein-coding
MACS_peak_4842	chr19	18541406	18544603	443.48	intron (NM_012181, intron 1 of 8)	(CCA)n|Simple_repeat|Simple_repeat	592	NM_001308373	23770	Hs.173464	NM_012181	ENSG00000105701	FKBP8	FKBP38|FKBPr38	FK506 binding protein 8	protein-coding
MACS_peak_1133	chr10	100825502	100829469	443.47	intron (NM_003990, intron 10 of 10)	CpG-3252	81774	NM_003987	5076	Hs.155644	NM_000278	ENSG00000075891	PAX2	FSGS7|PAPRS	paired box 2	protein-coding
MACS_peak_4327	chr19	1851147	1863314	443.46	intron (NM_031918, intron 1 of 1)	CpG	6335	NM_031918	83855	Hs.136280	NM_031918	ENSG00000129911	KLF16	BTEB4|DRRF|NSLP2	Kruppel like factor 16	protein-coding
MACS_peak_1132	chr10	100743426	100746798	443.33	promoter-TSS (NM_003989)	promoter-TSS (NM_003989)	-599	NM_000278	5076	Hs.155644	NM_000278	ENSG00000075891	PAX2	FSGS7|PAPRS	paired box 2	protein-coding
MACS_peak_413	chr1	52365252	52367103	442.11	promoter-TSS (NM_032449)	promoter-TSS (NM_032449)	28	NM_032449	200014	Hs.591451	NM_032449	ENSG00000154222	CC2D1B	-	coiled-coil and C2 domain containing 1B	protein-coding
MACS_peak_5244	chr2	47904504	47907397	441.3	promoter-TSS (NM_001190274)	promoter-TSS (NM_001190274)	-157	NM_001190274	80204	Hs.352677	NM_012167	ENSG00000138081	FBXO11	FBX11|PRMT9|UBR6|UG063H01|VIT1	F-box protein 11	protein-coding
MACS_peak_3198	chr16	34161016	34164250	441.16	Intergenic	CpG	393256	NR_130772	104644205	Hs.742548	NR_130771		ENPP7P13	DUNQU1	ectonucleotide pyrophosphatase/phosphodiesterase 7 pseudogene 13	pseudo
MACS_peak_2381	chr14	102927267	102931824	441.16	intron (NM_030943, intron 7 of 11)	CpG-7685	6889	NM_030943	81693	Hs.534494	NM_030943	ENSG00000166126	AMN	PRO1028|amnionless	amnion associated transmembrane protein	protein-coding
MACS_peak_5854	chr20	62320617	62325774	440.97	intron (NM_005560, intron 45 of 79)	intron (NM_005560, intron 45 of 79)	9362	NR_039915	100616340		NR_039915	ENSG00000284074	MIR4758	-	microRNA 4758	ncRNA
MACS_peak_4907	chr19	29664729	29667880	440.84	intron (NM_024310, intron 1 of 1)	intron (NM_024310, intron 1 of 1)	884	NM_024310	79156	Hs.466383	NM_024310	ENSG00000166289	PLEKHF1	APPD|LAPF|PHAFIN1|ZFYVE15	pleckstrin homology and FYVE domain containing 1	protein-coding
MACS_peak_7578	chr7	1480363	1485957	440.69	intron (NM_001080453, intron 26 of 47)	intron (NM_001080453, intron 26 of 47)	21222	NM_001080453	26173	Hs.532188	NM_001080453	ENSG00000164880	INTS1	INT1|NET28	integrator complex subunit 1	protein-coding
MACS_peak_5481	chr2	172099721	172103499	440.36	exon (NM_004405, exon 2 of 3)	exon (NM_004405, exon 2 of 3)	1140	NM_004405	1746	Hs.419	NM_004405	ENSG00000115844	DLX2	TES-1|TES1	distal-less homeobox 2	protein-coding
MACS_peak_4870	chr19	18896171	18900896	439.36	TTS (NM_199442)	TTS (NM_199442)	-1806	NM_001290265	10715	Hs.412355	NM_021267	ENSG00000223802	CERS1	EPM8|LAG1|LASS1|UOG1	ceramide synthase 1	protein-coding
MACS_peak_809	chr1	227787596	227790105	439.05	Intergenic	CpG	-26867	NM_183062	339501	Hs.97604	NM_183062	ENSG00000185888	PRSS38	MPN2	serine protease 38	protein-coding
MACS_peak_4198	chr19	673785	677964	439.02	promoter-TSS (NM_005860)	promoter-TSS (NM_005860)	-515	NM_005860	10272	Hs.529038	NM_005860	ENSG00000070404	FSTL3	FLRG|FSRP	follistatin like 3	protein-coding
MACS_peak_89	chr1	1906145	1910326	438.91	Intergenic	AluSz|SINE|Alu	-6592	NM_138705	163688	Hs.85902	NM_138705	ENSG00000169885	CALML6	CAGLP	calmodulin like 6	protein-coding
MACS_peak_7152	chr5	173055713	173057871	438.86	intron (NM_001168393, intron 1 of 3)	CpG	440	NM_153607	153222	Hs.484195	NM_153607	ENSG00000164463	CREBRF	C5orf41|LRF	CREB3 regulatory factor	protein-coding
MACS_peak_5211	chr2	38073846	38077653	438.57	intron (NM_000104, intron 1 of 2)	CpG-15930	432	NM_000104	1545	Hs.154654	NM_000104	ENSG00000138061	CYP1B1	ASGD6|CP1B|CYPIB1|GLC3A|P4501B1	cytochrome P450 family 1 subfamily B member 1	protein-coding
MACS_peak_8676	chr9	79569958	79573972	438.45	non-coding (NR_104239, exon 1 of 21)	non-coding (NR_104239, exon 1 of 21)	192	NM_001351562	7091	Hs.444213	NM_007005	ENSG00000106829	TLE4	BCE-1|BCE1|E(spI)|ESG|ESG4|GRG4|Grg-4	transducin like enhancer of split 4	protein-coding
MACS_peak_1274	chr11	841711	849867	437.93	intron (NM_001025237, intron 1 of 8)	intron (NM_001025237, intron 1 of 8)	1343	NM_001025237	7106	Hs.654836	NM_003271	ENSG00000214063	TSPAN4	NAG-2|NAG2|TETRASPAN|TM4SF7|TSPAN-4	tetraspanin 4	protein-coding
MACS_peak_2476	chr14	105083881	105094954	437.92	Intergenic	Intergenic	-4730	NR_110546	102723354	Hs.569410	NR_110546		LINC02298	-	long intergenic non-protein coding RNA 2298	ncRNA
MACS_peak_5898	chr20	63353576	63357583	437.85	intron (NM_000744, intron 4 of 5)	intron (NM_000744, intron 4 of 5)	-4409	NR_110634	100130587	Hs.640129	NR_110634	ENSG00000203900	LOC100130587	-	uncharacterized LOC100130587	ncRNA
MACS_peak_8553	chr9	399432	401320	437.84	intron (NM_203447, intron 26 of 47)	intron (NM_203447, intron 26 of 47)	-69915	NM_001256876	23189	Hs.306764	NM_015158	ENSG00000107104	KANK1	ANKRD15|CPSQ2|KANK	KN motif and ankyrin repeat domains 1	protein-coding
MACS_peak_4301	chr19	1617018	1623216	437.61	intron (NM_001136139, intron 12 of 18)	intron (NM_001136139, intron 12 of 18)	-14633	NM_006830	10975	Hs.8372	NM_006830	ENSG00000127540	UQCR11	0710008D09Rik|QCR10|UQCR	ubiquinol-cytochrome c reductase, complex III subunit XI	protein-coding
MACS_peak_8848	chr9	127223977	127226186	437.17	Intergenic	CpG	-38581	NM_001286779	84253	Hs.29304	NM_032293	ENSG00000136895	GARNL3	bA356B19.1	GTPase activating Rap/RanGAP domain like 3	protein-coding
MACS_peak_536	chr1	145092549	145096570	437.03	promoter-TSS (NM_001345942)	promoter-TSS (NM_001345942)	-200	NM_001345942	728833	Hs.535577	NM_207418	ENSG00000215784	FAM72D	GCUD2	family with sequence similarity 72 member D	protein-coding
MACS_peak_5392	chr2	96867321	96871158	436.73	intron (NM_017789, intron 1 of 14)	CpG	759	NM_017789	54910	Hs.516220	NM_017789	ENSG00000168758	SEMA4C	M-SEMA-F|SEMACL1|SEMAF|SEMAI	semaphorin 4C	protein-coding
MACS_peak_4257	chr19	1155621	1159465	436.31	intron (NM_014963, intron 1 of 31)	CpG	16740	NM_014963	22904	Hs.408708	NM_014963	ENSG00000064932	SBNO2	KIAA0963|SNO|STNO	strawberry notch homolog 2	protein-coding
MACS_peak_4507	chr19	5719353	5721843	435.67	promoter-TSS (NM_004793)	promoter-TSS (NM_004793)	-79	NM_152784	257062	Hs.631842	NM_152784	ENSG00000174898	CATSPERD	TMEM146	cation channel sperm associated auxiliary subunit delta	protein-coding
MACS_peak_3930	chr17	79833815	79838056	435.48	intron (NM_003655, intron 3 of 4)	intron (NM_003655, intron 3 of 4)	3479	NM_003655	8535	Hs.405046	NM_003655	ENSG00000141582	CBX4	NBP16|PC2	chromobox 4	protein-coding
MACS_peak_4286	chr19	1464710	1469401	435.14	exon (NM_005883, exon 15 of 15)	exon (NM_005883, exon 15 of 15)	12174	NM_152482	148223	Hs.532840	NM_152482	ENSG00000119559	C19orf25	-	chromosome 19 open reading frame 25	protein-coding
MACS_peak_4384	chr19	2632727	2638269	435.13	intron (NM_052847, intron 2 of 4)	intron (NM_052847, intron 2 of 4)	4783	NR_107004	102465838		NR_107004	ENSG00000277904	MIR7850	hsa-mir-7850	microRNA 7850	ncRNA
MACS_peak_526	chr1	144101424	144105476	434.3	Intergenic	(TGGCTGGCT)n|Simple_repeat|Simple_repeat	-129931	NM_001346067	554282		NM_001287385	ENSG00000263513	FAM72C	-	family with sequence similarity 72 member C	protein-coding
MACS_peak_2331	chr14	99602407	99606718	433.6	promoter-TSS (NM_001329411)	promoter-TSS (NM_001329411)	65	NM_001329411	84439	Hs.131714	NM_032425	ENSG00000182218	HHIPL1	KIAA1822|UNQ9245	HHIP like 1	protein-coding
MACS_peak_2069	chr13	50123629	50126627	433.59	intron (NR_109974, intron 2 of 6)	CpG	413	NR_152566	8847	Hs.547964	NR_002612	ENSG00000231607	DLEU2	ALT1|BCMSUN|DLB2|LEU2|LINC00022|MIR15AHG|NCRNA00022|RFP2|RFP2OS|TRIM13OS	deleted in lymphocytic leukemia 2 (non-protein coding)	ncRNA
MACS_peak_2846	chr16	1077464	1084141	433.24	3' UTR (NM_001053, exon 1 of 1)	3' UTR (NM_001053, exon 1 of 1)	2021	NM_001053	6755	Hs.449840	NM_001053	ENSG00000162009	SSTR5	SS-5-R	somatostatin receptor 5	protein-coding
MACS_peak_4718	chr19	14087946	14092753	432.82	exon (NM_138352, exon 1 of 6)	exon (NM_138352, exon 1 of 6)	226	NM_138352	90378	Hs.140309	NM_138352	ENSG00000141858	SAMD1	-	sterile alpha motif domain containing 1	protein-coding
MACS_peak_4691	chr19	13097302	13101806	431.92	TTS (NM_002501)	TTS (NM_002501)	3606	NM_005583	4066	Hs.46446	NM_005583	ENSG00000104903	LYL1	bHLHa18	LYL1, basic helix-loop-helix family member	protein-coding
MACS_peak_2213	chr14	64894154	64896691	431.84	Intergenic	SVA_E|Retroposon|SVA	-15539	NM_001355436	6710	Hs.417303	NM_000347	ENSG00000070182	SPTB	EL3|HS2|HSPTB1|SPH2	spectrin beta, erythrocytic	protein-coding
MACS_peak_4462	chr19	4326022	4330528	431.81	intron (NM_001013841, intron 6 of 12)	intron (NM_001013841, intron 6 of 12)	10575	NM_017720	55620	Hs.194385	NM_017720	ENSG00000178078	STAP2	BKS	signal transducing adaptor family member 2	protein-coding
MACS_peak_8995	chr9	136482362	136484903	431.51	promoter-TSS (NM_014866)	promoter-TSS (NM_014866)	127	NM_001276418	9919	Hs.522500	NM_014866	ENSG00000148396	SEC16A	KIAA0310|SEC16L|p250	SEC16 homolog A, endoplasmic reticulum export factor	protein-coding
MACS_peak_2604	chr15	40438999	40441617	431.35	promoter-TSS (NM_014952)	promoter-TSS (NM_014952)	587	NM_001301132	22893	Hs.22109	NM_014952	ENSG00000140320	BAHD1	-	bromo adjacent homology domain containing 1	protein-coding
MACS_peak_5833	chr20	58204368	58206717	431.35	Intergenic	CpG	23111	NM_001304369	140731	Hs.266571	NM_080674	ENSG00000124227	ANKRD60	C20orf86|bA196N14.3	ankyrin repeat domain 60	protein-coding
MACS_peak_4470	chr19	4453213	4457732	431.11	promoter-TSS (NM_001171091)	promoter-TSS (NM_001171091)	-174	NM_001171091	80700	Hs.435255	NM_025241	ENSG00000167671	UBXN6	UBXD1|UBXDC2	UBX domain protein 6	protein-coding
MACS_peak_4003	chr17	82047363	82052732	430.6	intron (NM_002917, intron 4 of 7)	intron (NM_002917, intron 4 of 7)	1727	NM_002917	5986	Hs.569700	NM_002917	ENSG00000169733	RFNG	-	RFNG O-fucosylpeptide 3-beta-N-acetylglucosaminyltransferase	protein-coding
MACS_peak_7233	chr5	181045119	181046522	430.39	intron (NM_152547, intron 2 of 10)	intron (NM_152547, intron 2 of 10)	-2336	NR_107056	102465882		NR_107056	ENSG00000277912	MIR8089	hsa-mir-8089	microRNA 8089	ncRNA
MACS_peak_1166	chr10	102418134	102426767	430.34	TTS (NM_024040)	TTS (NM_024040)	-2516	NM_001270965	5662	Hs.154658	NM_002779	ENSG00000059915	PSD	EFA6|EFA6A|PSD1|TYL	pleckstrin and Sec7 domain containing	protein-coding
MACS_peak_9026	chr9	136956368	136962186	430.33	Intergenic	(GCCCCAA)n|Simple_repeat|Simple_repeat	6961	NM_178536	286256	Hs.440519	NM_178536	ENSG00000184925	LCN12	-	lipocalin 12	protein-coding
MACS_peak_2483	chr14	105168600	105175493	430.16	TTS (NM_177533)	TTS (NM_177533)	-3222	NM_145159	3714	Hs.433445	NM_002226	ENSG00000184916	JAG2	HJ2|SER2	jagged 2	protein-coding
MACS_peak_539	chr1	145856310	145860363	429.96	intron (NM_006099, intron 1 of 13)	intron (NM_006099, intron 1 of 13)	745	NM_006099	10401	Hs.435761	NM_006099	ENSG00000131788	PIAS3	ZMIZ5	protein inhibitor of activated STAT 3	protein-coding
MACS_peak_1262	chr11	734599	737010	429.58	Intergenic	CpG	-11628	NM_006755	6888	Hs.438678	NM_006755	ENSG00000177156	TALDO1	TAL|TAL-H|TALDOR|TALH	transaldolase 1	protein-coding
MACS_peak_3926	chr17	79796187	79799775	429.26	promoter-TSS (NM_020649)	promoter-TSS (NM_020649)	-865	NM_020649	57332	Hs.387258	NM_020649	ENSG00000141570	CBX8	PC3|RC1	chromobox 8	protein-coding
MACS_peak_3131	chr16	31108006	31111274	429.01	intron (NM_001122957, intron 3 of 10)	intron (NM_001122957, intron 3 of 10)	1346	NM_001271926	10295	Hs.513520	NM_005881	ENSG00000103507	BCKDK	BCKDKD|BDK	branched chain ketoacid dehydrogenase kinase	protein-coding
MACS_peak_1790	chr12	31117506	31121480	428.55	intron (NR_153414, intron 38 of 44).2	L1MDa|LINE|L1	-45646	NR_038927	100506660	Hs.586774	NR_038927	ENSG00000245614	DDX11-AS1	CONCR	DDX11 antisense RNA 1	ncRNA
MACS_peak_3944	chr17	81077457	81080711	428.52	intron (NM_006340, intron 3 of 14)	intron (NM_006340, intron 3 of 14)	43937	NM_017451	10458	Hs.128316	NM_006340	ENSG00000175866	BAIAP2	BAP2|FLAF3|IRSP53	BAI1 associated protein 2	protein-coding
MACS_peak_2674	chr15	68817275	68820517	428.51	intron (NM_006305, intron 1 of 6)	CpG	2026	NM_006305	8125	Hs.458747	NM_006305	ENSG00000140350	ANP32A	C15orf1|HPPCn|I1PP2A|LANP|MAPM|PHAP1|PHAPI|PP32	acidic nuclear phosphoprotein 32 family member A	protein-coding
MACS_peak_8584	chr9	20620497	20623390	428.42	promoter-TSS (NM_001286691)	promoter-TSS (NM_001286691)	44	NM_001286691	4300	Hs.317248	NM_004529	ENSG00000171843	MLLT3	AF9|YEATS3	MLLT3, super elongation complex subunit	protein-coding
MACS_peak_2788	chr16	352513	355327	428.42	Intergenic	Intergenic	-1244	NM_181050	8312	Hs.592082	NM_003502	ENSG00000103126	AXIN1	AXIN|PPP1R49	axin 1	protein-coding
MACS_peak_4836	chr19	18427311	18432302	428.09	intron (NM_001009998, intron 4 of 16)	intron (NM_001009998, intron 4 of 16)	7503	NM_001253389	51477	Hs.405873	NM_016368	ENSG00000105655	ISYNA1	INO1|INOS|IPS|IPS 1|IPS-1	inositol-3-phosphate synthase 1	protein-coding
MACS_peak_7261	chr6	3156225	3158834	427.87	promoter-TSS (NM_001310315)	promoter-TSS (NM_001310315)	20	NM_001069	7280	Hs.654543	NM_001069	ENSG00000137267	TUBB2A	CDCBM5|TUBB|TUBB2	tubulin beta 2A class IIa	protein-coding
MACS_peak_4186	chr19	590327	599021	427.41	intron (NM_001194, intron 1 of 7)	intron (NM_001194, intron 1 of 7)	4781	NM_001194	610	Hs.124161	NM_001194	ENSG00000099822	HCN2	BCNG-2|BCNG2|HAC-1	hyperpolarization activated cyclic nucleotide gated potassium and sodium channel 2	protein-coding
MACS_peak_4372	chr19	2336680	2342028	427.22	intron (NM_001077238, intron 5 of 14)	CpG-13185	10724	NM_001077238	56928	Hs.744026	NM_152988	ENSG00000005206	SPPL2B	IMP-4|IMP4|PSH4|PSL1	signal peptide peptidase like 2B	protein-coding
MACS_peak_7693	chr7	6636114	6638872	426.97	intron (NM_001278559, intron 1 of 8)	CpG	171	NM_001278559	100131017	Hs.112668	NM_001278559	ENSG00000205903	ZNF316	MZF-3	zinc finger protein 316	protein-coding
MACS_peak_6872	chr5	583331	587145	426.77	Intergenic	(GGTG)n|Simple_repeat|Simple_repeat	26972	NR_103444	100996325	Hs.575249	NR_103444		LOC100996325	-	uncharacterized LOC100996325	ncRNA
MACS_peak_4413	chr19	3284232	3286526	426.77	intron (NR_033342, intron 9 of 12)	intron (NR_033342, intron 9 of 12)	59894	NR_033342	60680	Hs.655747	NM_021938	ENSG00000161082	CELF5	BRUNOL-5|BRUNOL5|CELF-5	CUGBP Elav-like family member 5	protein-coding
MACS_peak_4153	chr18	79549197	79552466	426.69	Intergenic	CpG	-28451	NR_148949	284240	Hs.448912	NR_148949		LOC284240	-	uncharacterized LOC284240	ncRNA
MACS_peak_7206	chr5	179211531	179213772	425.95	intron (NM_014244, intron 3 of 21)	intron (NM_014244, intron 3 of 21)	132779	NM_014244	9509	Hs.23871	NM_014244	ENSG00000087116	ADAMTS2	ADAM-TS2|ADAMTS-2|ADAMTS-3|EDSDERMS|NPI|PC I-NP|PCI-NP|PCINP|PCPNI|PNPI	ADAM metallopeptidase with thrombospondin type 1 motif 2	protein-coding
MACS_peak_8004	chr7	100994372	101004201	424.7	exon (NM_001164462, exon 2 of 12)	exon (NM_001164462, exon 2 of 12)	18322	NR_120520	102724094	Hs.571256	NR_120519	ENSG00000227053	LOC102724094	-	uncharacterized LOC102724094	ncRNA
MACS_peak_2378	chr14	102590603	102594092	423.99	promoter-TSS (NM_015156)	promoter-TSS (NM_015156)	-312	NM_015156	23186	Hs.510521	NM_015156	ENSG00000089902	RCOR1	COREST|RCOR	REST corepressor 1	protein-coding
MACS_peak_5290	chr2	70086172	70088624	423.79	promoter-TSS (NM_006196)	promoter-TSS (NM_006196)	-55	NM_006196	5093	Hs.2853	NM_006196	ENSG00000169564	PCBP1	HEL-S-85|HNRPE1|HNRPX|hnRNP-E1|hnRNP-X	poly(rC) binding protein 1	protein-coding
MACS_peak_3938	chr17	80490877	80493466	423.43	Intergenic	Intergenic	-15567	NM_002522	4884	Hs.514556	NM_002522	ENSG00000171246	NPTX1	NP1	neuronal pentraxin 1	protein-coding
MACS_peak_4654	chr19	11504794	11506662	423.24	TTS (NM_001243204)	TTS (NM_001243204)	195	NM_138783	115950	Hs.465928	NM_138783	ENSG00000161914	ZNF653	E430039K05Rik|ZIP67	zinc finger protein 653	protein-coding
MACS_peak_4268	chr19	1259009	1263483	422.65	Intergenic	CpG	-8020	NM_001300815	1153	Hs.618145	NM_001280	ENSG00000099622	CIRBP	CIRP	cold inducible RNA binding protein	protein-coding
MACS_peak_7576	chr7	1468331	1475303	422.55	intron (NM_001080453, intron 44 of 47)	intron (NM_001080453, intron 44 of 47)	-12344	NM_182924	79778	Hs.376617	NM_024723	ENSG00000164877	MICALL2	JRAB|MICAL-L2	MICAL like 2	protein-coding
MACS_peak_4431	chr19	3610391	3615899	422.39	non-coding (NR_038865, exon 4 of 4)	non-coding (NR_038865, exon 4 of 4)	5898	NR_038865	404665	Hs.719726	NM_001012712	ENSG00000226800	CACTIN-AS1	C19orf29-AS1|C19orf29OS	CACTIN antisense RNA 1	ncRNA
MACS_peak_2893	chr16	1770457	1776500	422.37	promoter-TSS (NM_001300900)	promoter-TSS (NM_001300900)	250	NM_001257370	197342	Hs.7247	NM_001010865	ENSG00000197774	EME2	SLX2B|gs125	essential meiotic structure-specific endonuclease subunit 2	protein-coding
MACS_peak_2413	chr14	104136344	104139513	422.19	promoter-TSS (NM_015656)	promoter-TSS (NM_015656)	-795	NM_015656	26153	Hs.134970	NM_015656	ENSG00000066735	KIF26A	-	kinesin family member 26A	protein-coding
MACS_peak_4573	chr19	8389707	8391909	421.93	promoter-TSS (NR_038237)	promoter-TSS (NR_038237)	-117	NR_038237	100507567	Hs.637720	NR_038237	ENSG00000269386	RAB11B-AS1	-	RAB11B antisense RNA 1	ncRNA
MACS_peak_4221	chr19	897164	901964	421.52	intron (NM_138774, intron 6 of 7)	CpG	6080	NR_004394	26827		NR_004394	ENSG00000206625	RNU6-1	RNU6|RNU6A|U6|U6-1	RNA, U6 small nuclear 1	snRNA
MACS_peak_5524	chr2	202032557	202036460	421.48	promoter-TSS (NM_003507)	promoter-TSS (NM_003507)	-79	NM_003507	8324	Hs.173859	NM_003507	ENSG00000155760	FZD7	FzE3	frizzled class receptor 7	protein-coding
MACS_peak_5249	chr2	54454994	54458084	421.35	intron (NM_003128, intron 1 of 35)	CpG	222	NM_003128	6711	Hs.503178	NM_003128	ENSG00000115306	SPTBN1	ELF|HEL102|SPTB2|betaSpII	spectrin beta, non-erythrocytic 1	protein-coding
MACS_peak_3874	chr17	75588579	75590504	421.3	exon (NM_001309242, exon 1 of 63)	exon (NM_001309242, exon 1 of 63)	1483	NM_001309242	80022	Hs.390817	NM_001080847	ENSG00000266714	MYO15B	MYO15BP	myosin XVB	protein-coding
MACS_peak_792	chr1	226061598	226064111	421.25	intron (NM_002107, intron 1 of 3)	CpG	127	NR_002315	440926	Hs.533624	NR_002315		H3F3AP4	p13	H3 histone, family 3A, pseudogene 4	pseudo
MACS_peak_918	chr10	6200615	6204784	420.97	promoter-TSS (NM_004566)	promoter-TSS (NM_004566)	-178	NM_001323017	5209	Hs.195471	NM_004566	ENSG00000170525	PFKFB3	IPFK2|PFK2|iPFK-2	6-phosphofructo-2-kinase/fructose-2,6-biphosphatase 3	protein-coding
MACS_peak_8704	chr9	89318021	89319269	420.43	promoter-TSS (NM_001282690)	promoter-TSS (NM_001282690)	172	NM_001354702	79048	Hs.59804	NM_024077	ENSG00000187742	SECISBP2	SBP2	SECIS binding protein 2	protein-coding
MACS_peak_6594	chr3	195989189	195991086	420.26	intron (NR_003264, intron 1 of 16)	CpG	142	NR_003264	255812	Hs.566872	NR_003264	ENSG00000185485	SDHAP1	SDHAL1|SDHALP1	succinate dehydrogenase complex flavoprotein subunit A pseudogene 1	pseudo
MACS_peak_4371	chr19	2331743	2335692	420.15	intron (NM_001077238, intron 1 of 14)	intron (NM_001077238, intron 1 of 14)	5087	NM_001077238	56928	Hs.744026	NM_152988	ENSG00000005206	SPPL2B	IMP-4|IMP4|PSH4|PSL1	signal peptide peptidase like 2B	protein-coding
MACS_peak_3139	chr16	31213406	31217570	419.98	TTS (NM_152901)	TTS (NM_152901)	1467	NM_001008274	493829	Hs.661859	NM_001008274	ENSG00000177238	TRIM72	MG53	tripartite motif containing 72	protein-coding
MACS_peak_2527	chr14	105678751	105683235	419.72	Intergenic	Intergenic	-8186	NR_046211	2003	Hs.744419	NR_046211		ELK2AP	ELK2|ELK2.1|ELK2P1	ELK2A, member of ETS oncogene family, pseudogene	pseudo
MACS_peak_3411	chr16	88978823	88983985	419.68	Intergenic	Intergenic	-4308	NM_005187	863	Hs.513811	NM_005187	ENSG00000129993	CBFA2T3	ETO2|MTG16|MTGR2|RUNX1T3|ZMYND4	CBFA2/RUNX1 translocation partner 3	protein-coding
MACS_peak_6673	chr4	1669160	1672689	419.49	intron (NM_001174070, intron 1 of 4)	intron (NM_001174070, intron 1 of 4)	13067	NM_001013622	152877	Hs.143314	NM_001013622	ENSG00000174137	FAM53A	DNTNP	family with sequence similarity 53 member A	protein-coding
MACS_peak_7624	chr7	2656908	2662640	419.21	intron (NM_025250, intron 13 of 13)	intron (NM_025250, intron 13 of 13)	-19748	NM_133463	155185	Hs.42221	NM_133463	ENSG00000174945	AMZ1	-	archaelysin family metallopeptidase 1	protein-coding
MACS_peak_6131	chr22	20297990	20300529	419.18	Intergenic	CpG	20846	NM_033257	85359	Hs.410965	NM_033257	ENSG00000128185	DGCR6L	DGCR6	DiGeorge syndrome critical region gene 6 like	protein-coding
MACS_peak_2951	chr16	2881894	2884128	419.14	promoter-TSS (NM_138439)	promoter-TSS (NM_138439)	-184	NM_138439	114984	Hs.534525	NM_138439	ENSG00000162076	FLYWCH2	-	FLYWCH family member 2	protein-coding
MACS_peak_4376	chr19	2423080	2428019	418.66	TTS (NM_012458)	TTS (NM_012458)	2367	NM_012458	26517	Hs.75056	NM_012458	ENSG00000099800	TIMM13	TIM13|TIM13B|TIMM13A|TIMM13B|ppv1	translocase of inner mitochondrial membrane 13	protein-coding
MACS_peak_4312	chr19	1746315	1751421	418.66	Intergenic	CpG	-4795	NM_001080488	390874	Hs.654347	NM_001080488	ENSG00000205922	ONECUT3	OC3	one cut homeobox 3	protein-coding
MACS_peak_6998	chr5	68214612	68217003	418.6	promoter-TSS (NM_181523)	promoter-TSS (NM_181523)	51	NM_181523	5295	Hs.132225	NM_181504	ENSG00000145675	PIK3R1	AGM7|GRB1|IMD36|p85|p85-ALPHA	phosphoinositide-3-kinase regulatory subunit 1	protein-coding
MACS_peak_1266	chr11	791143	798685	418.55	intron (NM_024698, intron 2 of 9)	intron (NM_024698, intron 2 of 9)	1349	NM_024698	79751	Hs.99486	NM_024698	ENSG00000177542	SLC25A22	EIEE3|GC-1|GC1|NET44	solute carrier family 25 member 22	protein-coding
MACS_peak_2502	chr14	105396582	105399917	418.45	promoter-TSS (NM_001195082)	promoter-TSS (NM_001195082)	-334	NM_001195082	647310	Hs.729499	NM_001195082	ENSG00000226174	TEX22	-	testis expressed 22	protein-coding
MACS_peak_2685	chr15	72229602	72231999	418.1	intron (NM_001206798, intron 1 of 10)	CpG	824	NM_001206798	5315	Hs.534770	NM_002654	ENSG00000067225	PKM	CTHBP|HEL-S-30|OIP3|PK3|PKM2|TCB|THBP1	pyruvate kinase M1/2	protein-coding
MACS_peak_2462	chr14	104890130	104896876	417.51	intron (NM_015005, intron 13 of 17)	CpG	28190	NM_001112726	283638	Hs.533721	NM_015005	ENSG00000099814	CEP170B	CEP170R|FAM68C|KIAA0284	centrosomal protein 170B	protein-coding
MACS_peak_3192	chr16	33973123	33983520	417.22	Intergenic	Intergenic	208944	NR_130772	104644205	Hs.742548	NR_130771		ENPP7P13	DUNQU1	ectonucleotide pyrophosphatase/phosphodiesterase 7 pseudogene 13	pseudo
MACS_peak_2448	chr14	104717827	104736773	417.05	intron (NM_152328, intron 1 of 12)	intron (NM_152328, intron 1 of 12)	-2544	NM_199165	122622	Hs.592327	NM_152328	ENSG00000185100	ADSSL1	MPD5	adenylosuccinate synthase like 1	protein-coding
MACS_peak_4173	chr19	488020	490022	416.86	Intergenic	CpG	-7469	NM_130760	8174	Hs.102598	NM_130760	ENSG00000099866	MADCAM1	MACAM1	mucosal vascular addressin cell adhesion molecule 1	protein-coding
MACS_peak_4427	chr19	3571627	3574721	416.8	intron (NM_006339, intron 1 of 9)	CpG	229	NM_006339	10362	Hs.406534	NM_006339	ENSG00000064961	HMG20B	BRAF25|BRAF35|HMGX2|HMGXB2|PP7706|SMARCE1r|SOXL|pp8857	high mobility group 20B	protein-coding
MACS_peak_4065	chr18	11980270	11982393	416.01	promoter-TSS (NM_014214)	promoter-TSS (NM_014214)	-97	NM_014214	3613	Hs.743311	NM_014214	ENSG00000141401	IMPA2	-	inositol monophosphatase 2	protein-coding
MACS_peak_5876	chr20	62811325	62815752	414.31	exon (NM_007346, exon 7 of 7)	exon (NM_007346, exon 7 of 7)	-3524	NM_001853	1299	Hs.716639	NM_001853	ENSG00000092758	COL9A3	DJ885L7.4.1|EDM3|IDD|MED	collagen type IX alpha 3 chain	protein-coding
MACS_peak_1689	chr11	118790264	118792711	414.04	promoter-TSS (NM_001257191)	promoter-TSS (NM_001257191)	-224	NM_004397	1656	Hs.408461	NM_004397	ENSG00000110367	DDX6	HLR2|P54|RCK	DEAD-box helicase 6	protein-coding
MACS_peak_8439	chr8	122778816	122783670	413.8	promoter-TSS (NM_014943)	promoter-TSS (NM_014943)	-419	NM_014943	22882	Hs.377090	NM_014943	ENSG00000178764	ZHX2	AFR1|RAF	zinc fingers and homeoboxes 2	protein-coding
MACS_peak_1281	chr11	1016277	1019969	413.7	exon (NM_005961, exon 31 of 33)	exon (NM_005961, exon 31 of 33)	18583	NM_005961	4588	Hs.528432	NM_005961	ENSG00000184956	MUC6	MUC-6	mucin 6, oligomeric mucus/gel-forming	protein-coding
MACS_peak_4667	chr19	12774397	12776003	413.41	intron (NM_001100176, intron 1 of 21)	CpG	420	NM_013312	29911	Hs.30792	NM_013312	ENSG00000095066	HOOK2	HK2	hook microtubule tethering protein 2	protein-coding
MACS_peak_5667	chr20	346398	348555	413	promoter-TSS (NM_001323685)	promoter-TSS (NM_001323685)	-429	NM_001323685	80023	Hs.416024	NM_024958	ENSG00000125841	NRSN2	C20orf98|dJ1103G7.6	neurensin 2	protein-coding
MACS_peak_2507	chr14	105436901	105442059	412.99	intron (NM_001203258, intron 2 of 20)	intron (NM_001203258, intron 2 of 20)	19631	NM_004689	9112	Hs.525629	NM_004689	ENSG00000182979	MTA1	-	metastasis associated 1	protein-coding
MACS_peak_8102	chr7	148883265	148885424	412.82	promoter-TSS (NM_152998)	promoter-TSS (NM_152998)	5	NM_001203248	2146	Hs.444082	NM_004456	ENSG00000106462	EZH2	ENX-1|ENX1|EZH2b|KMT6|KMT6A|WVS|WVS2	enhancer of zeste 2 polycomb repressive complex 2 subunit	protein-coding
MACS_peak_4563	chr19	7907776	7913752	412.77	exon (NM_001297555, exon 7 of 12)	exon (NM_001297555, exon 7 of 12)	-5383	NM_001195259	100507588	Hs.646773	NM_001195259	ENSG00000260001	TGFBR3L	TGFR-3L	transforming growth factor beta receptor 3 like	protein-coding
MACS_peak_480	chr1	94926025	94927901	412.76	5' UTR (NM_001839, exon 1 of 7)	5' UTR (NM_001839, exon 1 of 7)	260	NM_001839	1266	Hs.483454	NM_001839	ENSG00000117519	CNN3	-	calponin 3	protein-coding
MACS_peak_7544	chr7	1029665	1033299	412.69	intron (NM_001134396, intron 2 of 4)	intron (NM_001134396, intron 2 of 4)	-3050	NR_146966	84310	Hs.653258	NM_032350	ENSG00000146540	C7orf50	YCR016W	chromosome 7 open reading frame 50	protein-coding
MACS_peak_8460	chr8	126555292	126563303	412.6	promoter-TSS (NM_174911)	promoter-TSS (NM_174911)	-831	NM_174911	157638	Hs.741352	NM_174911	ENSG00000168672	FAM84B	BCMP101|NSE2	family with sequence similarity 84 member B	protein-coding
MACS_peak_3774	chr17	50865108	50868065	412.48	promoter-TSS (NM_001243885)	promoter-TSS (NM_001243885)	-93	NR_038458	400604	Hs.641441	NR_038458	ENSG00000229980	TOB1-AS1	-	TOB1 antisense RNA 1	ncRNA
MACS_peak_5119	chr2	675867	677715	412.41	promoter-TSS (NM_001352681)	promoter-TSS (NM_001352681)	-87	NM_001352681	129787	Hs.6729	NM_152834	ENSG00000151353	TMEM18	lncND	transmembrane protein 18	protein-coding
MACS_peak_1531	chr11	65536353	65541450	412.37	TTS (NM_020680)	TTS (NM_020680)	13824	NM_020680	57410	Hs.238839	NM_020680	ENSG00000142186	SCYL1	GKLP|HT019|NKTL|NTKL|P105|SCAR21|TAPK|TEIF|TRAP	SCY1 like pseudokinase 1	protein-coding
MACS_peak_4475	chr19	4553668	4558690	412.34	intron (NM_032108, intron 5 of 16)	intron (NM_032108, intron 5 of 16)	3580	NM_032108	10501	Hs.465642	NM_020241	ENSG00000167680	SEMA6B	SEM-SEMA-Y|SEMA-VIB|SEMAN|semaZ	semaphorin 6B	protein-coding
MACS_peak_6893	chr5	1068924	1072415	412.34	intron (NM_006598, intron 17 of 23).2	intron (NM_006598, intron 17 of 23).2	-7695	NR_039778	100616479		NR_039778	ENSG00000263834	MIR4635	-	microRNA 4635	ncRNA
MACS_peak_2408	chr14	104091148	104095091	412.33	intron (NM_001080464, intron 2 of 15)	intron (NM_001080464, intron 2 of 15)	7433	NM_001080464	374569	Hs.146239	NM_001080464	ENSG00000166183	ASPG	C14orf76|GPA/WT	asparaginase	protein-coding
MACS_peak_2915	chr16	2113923	2119470	412	intron (NM_001009944, intron 7 of 45)	intron (NM_001009944, intron 7 of 45)	-9943	NR_106775	102465429		NR_106775	ENSG00000284008	MIR6511B1	MIR6511B-1|hsa-mir-6511b-1	microRNA 6511b-1	ncRNA
MACS_peak_4197	chr19	661961	664436	411.8	promoter-TSS (NM_194460)	promoter-TSS (NM_194460)	35	NM_194460	55658	Hs.69554	NM_017876	ENSG00000070423	RNF126	-	ring finger protein 126	protein-coding
MACS_peak_2945	chr16	2718522	2722026	411.53	5' UTR (NM_031948, exon 1 of 6)	5' UTR (NM_031948, exon 1 of 6)	277	NM_001318395	83886	Hs.332878	NM_031948	ENSG00000172382	PRSS27	CAPH2|MPN	serine protease 27	protein-coding
MACS_peak_1118	chr10	99837637	99840529	411.46	intron (NM_000392, intron 25 of 31)	SVA_F|Retroposon|SVA	56485	NM_000392	1244	Hs.368243	NM_000392	ENSG00000023839	ABCC2	ABC30|CMOAT|DJS|MRP2|cMRP	ATP binding cassette subfamily C member 2	protein-coding
MACS_peak_5870	chr20	62529175	62537415	411.25	Intergenic	Intergenic	-17158	NM_178463	128826	Hs.86507	NM_178463		MIR1-1HG	C20orf166|MIR133A2HG	MIR1-1 host gene	protein-coding
MACS_peak_1222	chr10	133675794	133678771	411.25	Intergenic	CpG	-50487	NM_001080998	441581	Hs.690471	NM_001080998	ENSG00000225899	FRG2B	-	FSHD region gene 2 family member B	protein-coding
MACS_peak_2981	chr16	4691251	4695311	410.37	promoter-TSS (NM_001193452)	promoter-TSS (NM_001193452)	-412	NM_032349	84309	Hs.513315	NM_032349	ENSG00000168101	NUDT16L1	SDOS	nudix hydrolase 16 like 1	protein-coding
MACS_peak_7111	chr5	140112736	140114641	409.96	promoter-TSS (NM_005859)	promoter-TSS (NM_005859)	-435	NM_005859	5813	Hs.443121	NM_005859	ENSG00000185129	PURA	MRD31|PUR-ALPHA|PUR1|PURALPHA	purine rich element binding protein A	protein-coding
MACS_peak_7159	chr5	176190338	176195666	409.71	intron (NR_036494, intron 1 of 25)	intron (NR_036494, intron 1 of 25)	6293	NR_036494	643201	Hs.390285	NR_036494	ENSG00000248596	LOC643201	-	centrosomal protein 192kDa pseudogene	pseudo
MACS_peak_196	chr1	6961723	6963687	409.41	intron (NM_001349612, intron 2 of 22)	intron (NM_001349612, intron 2 of 22)	177381	NM_001349627	23261	Hs.397705	NM_015215	ENSG00000171735	CAMTA1	CANPMR	calmodulin binding transcription activator 1	protein-coding
MACS_peak_1345	chr11	2290010	2293021	408.73	Intergenic	Intergenic	10398	NM_001142946	29125	Hs.559181	NM_014144	ENSG00000110665	C11orf21	-	chromosome 11 open reading frame 21	protein-coding
MACS_peak_6889	chr5	1007175	1011840	408.38	exon (NM_001271082, exon 3 of 11)	exon (NM_001271082, exon 3 of 11)	545	NM_033120	85409	Hs.240951	NM_033120	ENSG00000145506	NKD2	Naked2	naked cuticle homolog 2	protein-coding
MACS_peak_3480	chr17	2392161	2395527	408.12	intron (NM_020310, intron 4 of 5)	CpG	7120	NM_020310	4335	Hs.626579	NM_020310	ENSG00000070444	MNT	MAD6|MXD6|ROX|bHLHd3	MAX network transcriptional repressor	protein-coding
MACS_peak_1316	chr11	1456354	1463421	408.02	intron (NM_003957, intron 19 of 19)	intron (NM_003957, intron 19 of 19)	20999	NM_053005	81532	Hs.370360	NM_053005	ENSG00000182208	MOB2	HCCA2	MOB kinase activator 2	protein-coding
MACS_peak_1559	chr11	66314397	66318753	407.24	exon (NM_020404, exon 1 of 1)	exon (NM_020404, exon 1 of 1)	469	NM_020404	57124	Hs.195727	NM_020404	ENSG00000174807	CD248	CD164L1|TEM1	CD248 molecule	protein-coding
MACS_peak_4315	chr19	1756918	1763035	407.22	intron (NM_001080488, intron 1 of 1)	intron (NM_001080488, intron 1 of 1)	6313	NM_001080488	390874	Hs.654347	NM_001080488	ENSG00000205922	ONECUT3	OC3	one cut homeobox 3	protein-coding
MACS_peak_4184	chr19	582658	586048	407.17	TTS (NM_001728)	TTS (NM_001728)	-5540	NM_001194	610	Hs.124161	NM_001194	ENSG00000099822	HCN2	BCNG-2|BCNG2|HAC-1	hyperpolarization activated cyclic nucleotide gated potassium and sodium channel 2	protein-coding
MACS_peak_7339	chr6	31990544	31998863	407.13	exon (NM_007293, exon 21 of 41)	exon (NM_007293, exon 21 of 41)	-10933	NR_040090	1590	Hs.654479	NR_040090	ENSG00000204338	CYP21A1P	CYP21A|CYP21P|P450c21A	cytochrome P450 family 21 subfamily A member 1, pseudogene	pseudo
MACS_peak_4560	chr19	7860484	7864444	407.03	exon (NM_145245, exon 16 of 19)	exon (NM_145245, exon 16 of 19)	11977	NM_001190467	80164	Hs.288540	NM_001080403	ENSG00000183248	PRR36	-	proline rich 36	protein-coding
MACS_peak_8572	chr9	14321873	14323429	406.85	intron (NM_001190738, intron 1 of 8)	CpG	-8605	NM_001190737	4781	Hs.644095	NM_005596	ENSG00000147862	NFIB	CTF|HMGIC/NFIB|NF-I/B|NF1-B|NFI-B|NFI-RED|NFIB2|NFIB3	nuclear factor I B	protein-coding
MACS_peak_7318	chr6	27484118	27486352	406.36	Intergenic	SVA_F|Retroposon|SVA	-12117	NR_144688	7738	Hs.158174	NM_007149	ENSG00000096654	ZNF184	kr-ZNF3	zinc finger protein 184	protein-coding
MACS_peak_825	chr1	228211263	228215044	406.18	intron (NR_073154, intron 1 of 3)	CpG	502	NR_073155	574407	Hs.650039	NM_001025495	ENSG00000162913	OBSCN-AS1	C1orf145	OBSCN antisense RNA 1	ncRNA
MACS_peak_6572	chr3	194685308	194688615	405.57	exon (NM_153690, exon 1 of 1)	exon (NM_153690, exon 1 of 1)	1068	NM_153690	131583	Hs.435080	NM_153690	ENSG00000185112	FAM43A	-	family with sequence similarity 43 member A	protein-coding
MACS_peak_628	chr1	156623262	156626350	405.57	intron (NM_021817, intron 6 of 6)	CpG-1843	-2878	NR_135113	101928177	Hs.571810	NR_135113		LOC101928177	-	uncharacterized LOC101928177	ncRNA
MACS_peak_24	chr1	1057875	1061112	405.38	promoter-TSS (NR_148960)	promoter-TSS (NR_148960)	-241	NR_148960	100288175	Hs.713286	NR_148960	ENSG00000217801	LOC100288175	-	uncharacterized LOC100288175	ncRNA
MACS_peak_4759	chr19	16075357	16077973	405.2	exon (NM_003290, exon 1 of 8)	exon (NM_003290, exon 1 of 8)	340	NM_003290	7171	Hs.631618	NM_003290	ENSG00000167460	TPM4	HEL-S-108	tropomyosin 4	protein-coding
MACS_peak_7020	chr5	79513319	79515287	404.05	promoter-TSS (NM_001277078)	promoter-TSS (NM_001277078)	-467	NM_004272	9456	Hs.591761	NM_004272	ENSG00000152413	HOMER1	HOMER|HOMER1A|HOMER1B|HOMER1C|SYN47|Ves-1	homer scaffold protein 1	protein-coding
MACS_peak_4522	chr19	6413966	6419262	403.95	promoter-TSS (NR_037505)	promoter-TSS (NR_037505)	-103	NR_037505	100500888		NR_037505	ENSG00000284159	MIR3940	mir-3940	microRNA 3940	ncRNA
MACS_peak_4988	chr19	36139389	36142895	403.84	promoter-TSS (NM_001302633)	promoter-TSS (NM_001302633)	-278	NM_001302633	826	Hs.515371	NM_001749	ENSG00000126247	CAPNS1	CALPAIN4|CANP|CANPS|CAPN4|CDPS|CSS1	calpain small subunit 1	protein-coding
MACS_peak_8523	chr8	144105729	144112915	403.51	intron (NM_001316309, intron 4 of 23)	CpG-27781	1630	NM_001316309	340390	Hs.98723	NM_032529	ENSG00000179698	WDR97	KIAA1875	WD repeat domain 97	protein-coding
MACS_peak_3414	chr16	89040540	89045557	403.41	Intergenic	Intergenic	-50761	NM_174917	197322	Hs.461727	NM_174917	ENSG00000176715	ACSF3	-	acyl-CoA synthetase family member 3	protein-coding
MACS_peak_8149	chr7	151244858	151250753	403.31	intron (NM_001003802, intron 2 of 13)	intron (NM_001003802, intron 2 of 13)	858	NM_001003801	6604	Hs.647067	NM_003078	ENSG00000082014	SMARCD3	BAF60C|CRACD3|Rsc6p	SWI/SNF related, matrix associated, actin dependent regulator of chromatin, subfamily d, member 3	protein-coding
MACS_peak_4241	chr19	1038984	1045993	402.77	intron (NM_019112, intron 6 of 46)	intron (NM_019112, intron 6 of 46)	2385	NM_019112	10347	Hs.134514	NM_019112	ENSG00000064687	ABCA7	ABCA-SSN|ABCX|AD9	ATP binding cassette subfamily A member 7	protein-coding
MACS_peak_2452	chr14	104768075	104775916	402.7	intron (NM_001014431, intron 12 of 13)	intron (NM_001014431, intron 12 of 13)	18862	NM_021709	10572	Hs.112058	NM_006427	ENSG00000184990	SIVA1	CD27BP|SIVA|Siva-1|Siva-2	SIVA1 apoptosis inducing factor	protein-coding
MACS_peak_8777	chr9	99819179	99822739	402.62	promoter-TSS (NM_006981)	promoter-TSS (NM_006981)	-896	NM_006981	8013	Hs.279522	NM_006981	ENSG00000119508	NR4A3	CHN|CSMF|MINOR|NOR1|TEC	nuclear receptor subfamily 4 group A member 3	protein-coding
MACS_peak_7155	chr5	174068054	174069855	402.55	intron (NM_015980, intron 3 of 4)	intron (NM_015980, intron 3 of 4)	23350	NM_015980	51617	Hs.559412	NM_015980	ENSG00000170091	NSG2	CALY3|HMP19	neuronal vesicle trafficking associated 2	protein-coding
MACS_peak_4505	chr19	5692677	5696826	402.27	intron (NR_076392, intron 15 of 18)	CpG-13471	4416	NM_015414	25873	Hs.408018	NM_015414	ENSG00000130255	RPL36	L36	ribosomal protein L36	protein-coding
MACS_peak_8637	chr9	62837062	62839323	401.66	promoter-TSS (NR_024496)	promoter-TSS (NR_024496)	154	NR_135128	100132249	Hs.536982	NR_135128		LOC100132249	-	uncharacterized LOC100132249	ncRNA
MACS_peak_8103	chr7	149027597	149029315	401.65	5' UTR (NM_004911, exon 1 of 10)	5' UTR (NM_004911, exon 1 of 10)	234	NM_004911	9601	Hs.93659	NM_004911	ENSG00000155660	PDIA4	ERP70|ERP72|ERp-72	protein disulfide isomerase family A member 4	protein-coding
MACS_peak_88	chr1	1889621	1892737	401.64	promoter-TSS (NM_001282539)	promoter-TSS (NM_001282539)	-62	NM_001282538	2782	Hs.430425	NM_002074	ENSG00000078369	GNB1	MRD42	G protein subunit beta 1	protein-coding
MACS_peak_7777	chr7	32891080	32893083	400.84	promoter-TSS (NM_015483)	promoter-TSS (NM_015483)	-225	NM_015483	25948	Hs.372541	NM_015483	ENSG00000170852	KBTBD2	BKLHD1	kelch repeat and BTB domain containing 2	protein-coding
MACS_peak_5826	chr20	53592331	53594949	400.77	Intergenic	CpG	-10543	NM_006526	7764	Hs.155040	NM_006526	ENSG00000171940	ZNF217	ZABC1	zinc finger protein 217	protein-coding
MACS_peak_4341	chr19	2012041	2015536	400.65	intron (NM_017797, intron 1 of 8)	intron (NM_017797, intron 1 of 8)	1915	NM_017797	55643	Hs.465543	NM_017797	ENSG00000133243	BTBD2	-	BTB domain containing 2	protein-coding
MACS_peak_5368	chr2	91587336	91590767	400.48	Intergenic	CpG	70898	NR_027238	654342	Hs.469287	NR_027238		LOC654342	-	lymphocyte-specific protein 1 pseudogene	pseudo
MACS_peak_4509	chr19	5786023	5789896	400.31	intron (NM_001161619, intron 4 of 11)	intron (NM_001161619, intron 4 of 11)	-3194	NM_001134316	163154	Hs.631838	NM_153359	ENSG00000212123	PRR22	-	proline rich 22	protein-coding
MACS_peak_5485	chr2	173963469	173965778	400.12	promoter-TSS (NM_001017371)	promoter-TSS (NM_001017371)	-404	NM_001017371	6670	Hs.531587	NM_003111	ENSG00000172845	SP3	SPR2	Sp3 transcription factor	protein-coding
MACS_peak_7713	chr7	17298161	17299874	399.9	5' UTR (NM_001621, exon 1 of 11)	5' UTR (NM_001621, exon 1 of 11)	365	NM_001621	196	Hs.171189	NM_001621	ENSG00000106546	AHR	bHLHe76	aryl hydrocarbon receptor	protein-coding
MACS_peak_3915	chr17	78839513	78841528	399.76	promoter-TSS (NM_001321291)	promoter-TSS (NM_001321291)	7	NM_001321291	57602	Hs.464243	NM_025090	ENSG00000055483	USP36	DUB1	ubiquitin specific peptidase 36	protein-coding
MACS_peak_7816	chr7	44123061	44124254	399.06	promoter-TSS (NM_001127218)	promoter-TSS (NM_001127218)	-87	NM_006230	5425	Hs.306791	NM_006230	ENSG00000106628	POLD2	-	DNA polymerase delta 2, accessory subunit	protein-coding
MACS_peak_3742	chr17	47648854	47651364	398.63	5' UTR (NM_002265, exon 1 of 22)	5' UTR (NM_002265, exon 1 of 22)	271	NM_002265	3837	Hs.532793	NM_002265	ENSG00000108424	KPNB1	IMB1|IPO1|IPOB|Impnb|NTF97	karyopherin subunit beta 1	protein-coding
MACS_peak_619	chr1	155976835	155980023	398.62	promoter-TSS (NM_001350111)	promoter-TSS (NM_001350111)	116	NM_001162383	9181	Hs.743352	NM_004723	ENSG00000116584	ARHGEF2	GEF|GEF-H1|GEFH1|LFP40|NEDMHM|P40	Rho/Rac guanine nucleotide exchange factor 2	protein-coding
MACS_peak_4697	chr19	13206944	13213422	398.43	intron (NM_001127222, intron 44 of 46)	intron (NM_001127222, intron 44 of 46)	59715	NM_004907	9592	Hs.501629	NM_004907	ENSG00000160888	IER2	ETR101	immediate early response 2	protein-coding
MACS_peak_7022	chr5	81750455	81752206	398.34	promoter-TSS (NM_001256736)	promoter-TSS (NM_001256736)	-77	NM_001256732	23635	Hs.102735	NM_012446	ENSG00000145687	SSBP2	HSPC116|SOSS-B2	single stranded DNA binding protein 2	protein-coding
MACS_peak_6869	chr5	506016	509122	397.75	intron (NM_004174, intron 1 of 16)	intron (NM_004174, intron 1 of 16)	16865	NM_004174	6550	Hs.658120	NM_004174	ENSG00000066230	SLC9A3	DIAR8|NHE-3|NHE3	solute carrier family 9 member A3	protein-coding
MACS_peak_1757	chr12	6765687	6768184	397.67	intron (NM_002824, intron 1 of 4)	CpG	618	NM_001330333	5763	Hs.504613	NM_002824	ENSG00000159335	PTMS	ParaT	parathymosin	protein-coding
MACS_peak_1360	chr11	2925560	2930779	397.62	TTS (NM_003311)	TTS (NM_003311)	1251	NM_003311	7262	Hs.154036	NM_003311	ENSG00000181649	PHLDA2	BRW1C|BWR1C|HLDA2|IPL|TSSC3	pleckstrin homology like domain family A member 2	protein-coding
MACS_peak_9010	chr9	136727425	136729314	397.39	promoter-TSS (NR_024543)	promoter-TSS (NR_024543)	-185	NR_024543	84973	Hs.495480	NR_003672	ENSG00000233016	SNHG7	NCRNA00061	small nucleolar RNA host gene 7	ncRNA
MACS_peak_4157	chr18	79950199	79953564	397.23	promoter-TSS (NM_025078)	promoter-TSS (NM_025078)	-228	NM_001146343	80148	Hs.288284	NM_025078	ENSG00000122490	PQLC1	-	PQ loop repeat containing 1	protein-coding
MACS_peak_8788	chr9	107256073	107258695	397.22	Intergenic	SVA_F|Retroposon|SVA	-25852	NM_002874	5887	Hs.521640	NM_002874	ENSG00000119318	RAD23B	HHR23B|HR23B|P58	RAD23 homolog B, nucleotide excision repair protein	protein-coding
MACS_peak_841	chr1	229341090	229343665	396.64	exon (NM_145257, exon 2 of 4)	exon (NM_145257, exon 2 of 4)	564	NM_145257	126731	Hs.585011	NM_145257	ENSG00000154429	CCSAP	C1orf96|CSAP	centriole, cilia and spindle associated protein	protein-coding
MACS_peak_1165	chr10	102406455	102415514	396.64	intron (NM_001270966, intron 10 of 17)	CpG-3310	-1700	NR_073110	5662	Hs.154658	NM_002779	ENSG00000059915	PSD	EFA6|EFA6A|PSD1|TYL	pleckstrin and Sec7 domain containing	protein-coding
MACS_peak_6705	chr4	3073158	3075357	396.59	promoter-TSS (NM_002111)	promoter-TSS (NM_002111)	257	NR_045414	100750326	Hs.575112	NR_045414		HTT-AS	HTT-AS1|HTTAS	HTT antisense RNA	ncRNA
MACS_peak_1151	chr10	101776216	101780984	396.55	intron (NM_001206389, intron 1 of 4)	intron (NM_001206389, intron 1 of 4)	1769	NM_001206389	2253	Hs.57710	NM_006119	ENSG00000107831	FGF8	AIGF|FGF-8|HBGF-8|HH6|KAL6	fibroblast growth factor 8	protein-coding
MACS_peak_5206	chr2	36965824	36967460	396.54	promoter-TSS (NM_003162)	promoter-TSS (NM_003162)	-170	NM_003162	6801	Hs.127486	NM_003162	ENSG00000115808	STRN	PPP2R6A|SG2NA|STRN1	striatin	protein-coding
MACS_peak_3715	chr17	44774771	44776679	396.5	intron (NM_001318933, intron 17 of 26)	CpG-11250	16546	NM_001318933	4185	Hs.6088	NM_002390	ENSG00000073670	ADAM11	MDC	ADAM metallopeptidase domain 11	protein-coding
MACS_peak_9007	chr9	136685501	136688703	396.02	intron (NM_001012727, intron 1 of 4)	CpG	357	NM_006412	10555	Hs.320151	NM_006412	ENSG00000169692	AGPAT2	1-AGPAT2|BSCL|BSCL1|LPAAB|LPAAT-beta	1-acylglycerol-3-phosphate O-acyltransferase 2	protein-coding
MACS_peak_3952	chr17	81188929	81196069	395.77	exon (NM_014984, exon 20 of 26)	exon (NM_014984, exon 20 of 26)	-26427	NM_001080395	9625	Hs.514575	NM_004920	ENSG00000181409	AATK	AATYK|AATYK1|LMR1|LMTK1|PPP1R77|p35BP	apoptosis associated tyrosine kinase	protein-coding
MACS_peak_8688	chr9	85741016	85742796	395.7	exon (NM_001286715, exon 1 of 25)	exon (NM_001286715, exon 1 of 25)	123	NM_001286717	23287	Hs.719980	NM_015239	ENSG00000135049	AGTPBP1	CCP1|NNA1	ATP/GTP binding protein 1	protein-coding
MACS_peak_3024	chr16	16310442	16313347	395.63	Intergenic	Intergenic	2015	NR_036142	100422956		NR_036142	ENSG00000265373	MIR3180-2	mir-3180-2	microRNA 3180-2	ncRNA
MACS_peak_3230	chr16	54283886	54288479	395.02	5' UTR (NM_024336, exon 1 of 4)	5' UTR (NM_024336, exon 1 of 4)	284	NM_024336	79191	Hs.499205	NM_024336	ENSG00000177508	IRX3	IRX-1|IRXB1	iroquois homeobox 3	protein-coding
MACS_peak_3730	chr17	45489383	45491307	395.02	intron (NR_027774, intron 1 of 10).3	CpG	435	NR_027782	9842	Hs.514242	NM_014798	ENSG00000225190	PLEKHM1	AP162|B2|OPTB6	pleckstrin homology and RUN domain containing M1	protein-coding
MACS_peak_6865	chr5	471972	476655	394.66	intron (NR_125375, intron 1 of 6)	CpG-21789	1077	NR_125375	100288152	Hs.535801	NR_125375		SLC9A3-AS1	UC011CLY.2	SLC9A3 antisense RNA 1	ncRNA
MACS_peak_1813	chr12	46382633	46384511	394.6	promoter-TSS (NR_125381)	promoter-TSS (NR_125381)	-104	NR_125380	100288798	Hs.525922	NR_125377		LOC100288798	-	uncharacterized LOC100288798	ncRNA
MACS_peak_6932	chr5	7370060	7372986	394.26	Intergenic	(CCA)n|Simple_repeat|Simple_repeat	-23546	NR_134277	101929261	Hs.308202	NR_134277	ENSG00000250668	LINC02123	-	long intergenic non-protein coding RNA 2123	ncRNA
MACS_peak_2989	chr16	8588774	8591953	394.26	promoter-TSS (NR_110736)	promoter-TSS (NR_110736)	-170	NM_001290097	283953	Hs.150849	NM_001146336	ENSG00000232258	TMEM114	-	transmembrane protein 114	protein-coding
MACS_peak_6934	chr5	9544193	9547742	394.26	promoter-TSS (NR_045196)	promoter-TSS (NR_045196)	154	NM_003966	9037	Hs.27621	NM_003966	ENSG00000112902	SEMA5A	SEMAF|semF	semaphorin 5A	protein-coding
MACS_peak_4504	chr19	5689712	5692585	394.26	TTS (NM_004793)	TTS (NM_004793)	813	NM_015414	25873	Hs.408018	NM_015414	ENSG00000130255	RPL36	L36	ribosomal protein L36	protein-coding
MACS_peak_5245	chr2	48313664	48316005	394.26	intron (NM_002158, intron 1 of 6)	CpG	178	NM_002158	3344	Hs.468478	NM_002158	ENSG00000170802	FOXN2	HTLF	forkhead box N2	protein-coding
MACS_peak_4428	chr19	3575208	3578620	394.2	exon (NM_006339, exon 8 of 10)	exon (NM_006339, exon 8 of 10)	3969	NM_006339	10362	Hs.406534	NM_006339	ENSG00000064961	HMG20B	BRAF25|BRAF35|HMGX2|HMGXB2|PP7706|SMARCE1r|SOXL|pp8857	high mobility group 20B	protein-coding
MACS_peak_4422	chr19	3475238	3481123	393.95	intron (NM_001136503, intron 3 of 3)	intron (NM_001136503, intron 3 of 3)	2362	NM_001136503	284422	Hs.130714	NM_001136503	ENSG00000095932	SMIM24	C19orf77|HSPC323|MARDI	small integral membrane protein 24	protein-coding
MACS_peak_658	chr1	162560871	162562606	393.52	promoter-TSS (NM_001324113)	promoter-TSS (NM_001324113)	-161	NM_001324114	6675	Hs.492859	NM_003115	ENSG00000117143	UAP1	AGX|AGX1|AGX2|SPAG2	UDP-N-acetylglucosamine pyrophosphorylase 1	protein-coding
MACS_peak_7945	chr7	77797733	77799969	393.51	promoter-TSS (NM_001127358)	promoter-TSS (NM_001127358)	59	NM_001127358	57157	Hs.203965	NM_020432	ENSG00000006576	PHTF2	-	putative homeodomain transcription factor 2	protein-coding
MACS_peak_609	chr1	155172407	155177201	393.42	promoter-TSS (NR_046329)	promoter-TSS (NR_046329)	50	NR_046329	80128	Hs.287735	NM_025058	ENSG00000163462	TRIM46	GENEY|TRIFIC	tripartite motif containing 46	protein-coding
MACS_peak_2546	chr15	20100194	20106549	393.39	Intergenic	(TGGCTTGGC)n|Simple_repeat|Simple_repeat	-179373	NR_038836	646096	Hs.448789	NR_038836	ENSG00000259156	CHEK2P2	-	checkpoint kinase 2 pseudogene 2	pseudo
MACS_peak_4290	chr19	1489543	1492163	393.12	promoter-TSS (NM_138393)	promoter-TSS (NM_138393)	-152	NM_138393	92840	Hs.76277	NM_138393	ENSG00000115255	REEP6	C19orf32|DP1L1|REEP6.1|REEP6.2|RP77|TB2L1|Yip2f	receptor accessory protein 6	protein-coding
MACS_peak_9023	chr9	136920859	136923934	392.63	intron (NM_021138, intron 9 of 10)	intron (NM_021138, intron 9 of 10)	22358	NM_018998	54461	Hs.522507	NM_018998	ENSG00000159069	FBXW5	Fbw5	F-box and WD repeat domain containing 5	protein-coding
MACS_peak_1226	chr11	206747	209936	392.62	promoter-TSS (NR_106801)	promoter-TSS (NR_106801)	830	NM_021932	60626	Hs.592292	NM_021932	ENSG00000177963	RIC8A	RIC8	RIC8 guanine nucleotide exchange factor A	protein-coding
MACS_peak_8571	chr9	14312606	14317042	392.32	promoter-TSS (NM_005596)	promoter-TSS (NM_005596)	-778	NM_001190737	4781	Hs.644095	NM_005596	ENSG00000147862	NFIB	CTF|HMGIC/NFIB|NF-I/B|NF1-B|NFI-B|NFI-RED|NFIB2|NFIB3	nuclear factor I B	protein-coding
MACS_peak_7924	chr7	75738284	75739970	391.42	promoter-TSS (NM_001243198)	promoter-TSS (NM_001243198)	-155	NM_001243198	3092	Hs.329266	NM_005338	ENSG00000127946	HIP1	HIP-I|ILWEQ|SHON|SHONbeta|SHONgamma	huntingtin interacting protein 1	protein-coding
MACS_peak_827	chr1	228275781	228280667	391.21	intron (NM_001098623, intron 25 of 104)	intron (NM_001098623, intron 25 of 104)	-64560	NR_073154	574407	Hs.650039	NM_001025495	ENSG00000162913	OBSCN-AS1	C1orf145	OBSCN antisense RNA 1	ncRNA
MACS_peak_1248	chr11	552722	557183	391.05	TTS (NM_198075)	TTS (NM_198075)	-4310	NR_147607	692247	Hs.560022	NR_147607	ENSG00000254815	LOC692247	-	uncharacterized LOC692247	ncRNA
MACS_peak_7240	chr5	181281201	181283627	390.8	Intergenic	REP522|Satellite|telo	21202	NR_102760	100507602	Hs.126768	NR_102759	ENSG00000248275	TRIM52-AS1	-	TRIM52 antisense RNA 1 (head to head)	ncRNA
MACS_peak_5572	chr2	223944211	223945907	390.41	intron (NM_020830, intron 1 of 11)	CpG	328	NM_020830	57590	Hs.368359	NM_020830	ENSG00000085449	WDFY1	FENS-1|WDF1|ZFYVE17	WD repeat and FYVE domain containing 1	protein-coding
MACS_peak_2866	chr16	1253157	1258404	390.39	promoter-TSS (NM_012217)	promoter-TSS (NM_012217)	-492	NM_012217	23430	Hs.677789	NM_012217	ENSG00000095917	TPSD1	MCP7-LIKE|MCP7L1|MMCP-7L	tryptase delta 1	protein-coding
MACS_peak_8935	chr9	134115045	134119312	390.33	Intergenic	SVA_F|Retroposon|SVA	-18910	NM_017588	11091	Hs.397638	NM_017588	ENSG00000196363	WDR5	BIG-3|CFAP89|SWD3	WD repeat domain 5	protein-coding
MACS_peak_3760	chr17	49575415	49577666	390.28	intron (NM_007225, intron 1 of 1)	CpG	604	NM_007225	11248	Hs.55069	NM_007225	ENSG00000182575	NXPH3	NPH3	neurexophilin 3	protein-coding
MACS_peak_139	chr1	2949167	2951765	390.06	Intergenic	Intergenic	-71016	NM_080431	140625	Hs.236635	NM_080431	ENSG00000169717	ACTRT2	ARPM2|ARPT2|Arp-T2|HARPM2	actin related protein T2	protein-coding
MACS_peak_7870	chr7	65872585	65874423	389.91	exon (NM_001284342, exon 1 of 2)	exon (NM_001284342, exon 1 of 2)	405	NM_001284342	154807	Hs.427232	NM_173517	ENSG00000196715	VKORC1L1	-	vitamin K epoxide reductase complex subunit 1 like 1	protein-coding
MACS_peak_2939	chr16	2513091	2515812	389.88	intron (NM_001694, intron 1 of 2)	CpG	581	NM_001694	527	Hs.389107	NM_001694	ENSG00000185883	ATP6V0C	ATP6C|ATP6L|ATPL|VATL|VPPC|Vma3	ATPase H+ transporting V0 subunit c	protein-coding
MACS_peak_4923	chr19	32673927	32677214	389.76	promoter-TSS (NM_032139)	promoter-TSS (NM_032139)	163	NM_207391	388531	Hs.528491	NM_207391	ENSG00000186326	RGS9BP	PERRS|R9AP|RGS9	regulator of G protein signaling 9 binding protein	protein-coding
MACS_peak_4936	chr19	33620963	33624036	389.7	intron (NM_001127896, intron 1 of 3)	CpG	532	NM_001127896	64377	Hs.165724	NM_022467	ENSG00000124302	CHST8	GALNAC4ST1|GalNAc4ST|PSS3	carbohydrate sulfotransferase 8	protein-coding
MACS_peak_8296	chr8	26513068	26515672	389.61	promoter-TSS (NM_007257)	promoter-TSS (NM_007257)	177	NM_001197293	1808	Hs.593187	NM_001386	ENSG00000092964	DPYSL2	CRMP-2|CRMP2|DHPRP2|DRP-2|DRP2|N2A3|ULIP-2|ULIP2	dihydropyrimidinase like 2	protein-coding
MACS_peak_1591	chr11	67804545	67806922	389.54	promoter-TSS (NR_024249)	promoter-TSS (NR_024249)	-397	NR_024249	645332	Hs.535094	NR_024249	ENSG00000160172	FAM86C2P	-	family with sequence similarity 86, member A pseudogene	pseudo
MACS_peak_56	chr1	1331670	1337747	389.15	TTS (NM_004421)	TTS (NM_004421)	3362	NM_152228	83756	Hs.74375	NM_152228	ENSG00000169962	TAS1R3	T1R3	taste 1 receptor member 3	protein-coding
MACS_peak_6411	chr3	14063644	14065490	389.15	non-coding (NR_002223, exon 3 of 3)	non-coding (NR_002223, exon 3 of 3)	60304	NM_144636	131474	Hs.517815	NM_144636	ENSG00000163528	CHCHD4	MIA40|TIMM40	coiled-coil-helix-coiled-coil-helix domain containing 4	protein-coding
MACS_peak_6220	chr22	37342805	37345417	389.03	intron (NR_110512, intron 1 of 2)	intron (NR_110512, intron 1 of 2)	10728	NR_110515	100506271	Hs.220558	NR_110515	ENSG00000237862	LOC100506271	-	uncharacterized LOC100506271	ncRNA
MACS_peak_2816	chr16	693184	697971	388.12	exon (NM_153350, exon 3 of 6)	exon (NM_153350, exon 3 of 6)	-5153	NM_032259	84219	Hs.459632	NM_032259	ENSG00000127580	WDR24	C16orf21|JFP7	WD repeat domain 24	protein-coding
MACS_peak_4034	chr17	83050617	83052675	388.07	intron (NM_001320742, intron 1 of 13).2	CpG	164	NM_001320742	146712	Hs.607824	NM_001009905	ENSG00000175711	B3GNTL1	3-Gn-T8|B3GNT8|BGnT-8|beta-1|beta3Gn-T8|beta3GnTL1	UDP-GlcNAc:betaGal beta-1,3-N-acetylglucosaminyltransferase like 1	protein-coding
MACS_peak_3116	chr16	30946247	30951323	388.07	promoter-TSS (NM_152288)	promoter-TSS (NM_152288)	-299	NM_152288	93129	Hs.745104	NM_152288	ENSG00000175938	ORAI3	TMEM142C	ORAI calcium release-activated calcium modulator 3	protein-coding
MACS_peak_8791	chr9	107487014	107490614	388	intron (NM_004235, intron 2 of 4)	CpG	906	NM_004235	9314	Hs.376206	NM_004235	ENSG00000136826	KLF4	EZF|GKLF	Kruppel like factor 4	protein-coding
MACS_peak_7767	chr7	30284058	30286388	387.89	5' UTR (NM_147128, exon 1 of 5)	5' UTR (NM_147128, exon 1 of 5)	862	NR_136267	105375218	Hs.566765	NR_136267		LOC105375218	-	uncharacterized LOC105375218	ncRNA
MACS_peak_4577	chr19	8510083	8514675	387.07	intron (NM_001146175, intron 4 of 7)	intron (NM_001146175, intron 4 of 7)	1785	NM_032370	84330	Hs.515114	NM_032370	ENSG00000133250	ZNF414	ZFP414	zinc finger protein 414	protein-coding
MACS_peak_312	chr1	35191599	35193609	386.69	non-coding (NR_136702, exon 1 of 12)	non-coding (NR_136702, exon 1 of 12)	538	NM_005066	6421	Hs.355934	NM_005066	ENSG00000116560	SFPQ	POMP100|PPP1R140|PSF	splicing factor proline and glutamine rich	protein-coding
MACS_peak_3182	chr16	33506796	33511626	386.56	Intergenic	Intergenic	-12976	NR_033866	390705	Hs.278513	NR_033866		LOC390705	-	protein phosphatase 2 regulatory subunit B'', beta pseudogene	pseudo
MACS_peak_8431	chr8	119461065	119464910	386.5	Intergenic	L1PA13|LINE|L1	46675	NM_002514	4856	Hs.235935	NM_002514	ENSG00000136999	NOV	CCN3|IBP-9|IGFBP-9|IGFBP9|NOVh	nephroblastoma overexpressed	protein-coding
MACS_peak_910	chr10	3784423	3786160	386.35	promoter-TSS (NM_001300)	promoter-TSS (NM_001300)	-10	NM_001300	1316	Hs.4055	NM_001300	ENSG00000067082	KLF6	BCD1|CBA1|COPEB|CPBP|GBF|PAC1|ST12|ZF9	Kruppel like factor 6	protein-coding
MACS_peak_7659	chr7	5392741	5398010	386.06	intron (NM_001080495, intron 2 of 29)	intron (NM_001080495, intron 2 of 29)	28171	NM_001080495	84629	Hs.520638	NM_001013722	ENSG00000182095	TNRC18	CAGL79|TNRC18A	trinucleotide repeat containing 18	protein-coding
MACS_peak_1623	chr11	71786015	71788254	386.01	promoter-TSS (NM_018172)	promoter-TSS (NM_018172)	-377	NM_018172	55199	Hs.567527	NM_018172	ENSG00000158483	FAM86C1	FAM86C	family with sequence similarity 86 member C1	protein-coding
MACS_peak_6386	chr3	4977867	4980042	385.92	promoter-TSS (NM_003670)	promoter-TSS (NM_003670)	-458	NM_003670	8553	Hs.744856	NM_003670	ENSG00000134107	BHLHE40	BHLHB2|Clast5|DEC1|HLHB2|SHARP-2|SHARP2|STRA13|Stra14	basic helix-loop-helix family member e40	protein-coding
MACS_peak_7291	chr6	11536762	11539258	385.45	promoter-TSS (NM_001100829)	promoter-TSS (NM_001100829)	-217	NM_001100829	100113407	Hs.146317	NM_001100829	ENSG00000205269	TMEM170B	-	transmembrane protein 170B	protein-coding
MACS_peak_3747	chr17	48023093	48025879	385.15	Intergenic	CpG	12761	NR_029687	406943		NR_029687	ENSG00000207947	MIR152	MIRN152|mir-152	microRNA 152	ncRNA
MACS_peak_705	chr1	184386100	184388140	384.63	5' UTR (NM_030806, exon 1 of 6)	5' UTR (NM_030806, exon 1 of 6)	104	NM_030806	81563	Hs.497159	NM_030806	ENSG00000116667	C1orf21	PIG13	chromosome 1 open reading frame 21	protein-coding
MACS_peak_2468	chr14	104975337	104979871	383.51	intron (NM_138420, intron 1 of 6)	intron (NM_138420, intron 1 of 6)	753	NM_138420	113146	Hs.441783	NM_138420	ENSG00000185567	AHNAK2	C14orf78	AHNAK nucleoprotein 2	protein-coding
MACS_peak_4603	chr19	10320130	10324444	383.49	intron (NM_133452, intron 6 of 12)	intron (NM_133452, intron 6 of 12)	-6272	NM_001031734	112812	Hs.654865	NM_080665	ENSG00000267673	FDX2	FDX1L	ferredoxin 2	protein-coding
MACS_peak_4883	chr19	19404945	19406949	383.14	intron (NM_017660, intron 1 of 11)	CpG	20144	NM_001300946	54815	Hs.118964	NM_017660	ENSG00000167491	GATAD2A	p66alpha	GATA zinc finger domain containing 2A	protein-coding
MACS_peak_4041	chr17	83171974	83174259	382.63	Intergenic	Intergenic	-53781	NR_029406	388574	Hs.546918	NR_029406	ENSG00000232938	RPL23AP87	-	ribosomal protein L23a pseudogene 87	pseudo
MACS_peak_8979	chr9	136117619	136120026	382.63	promoter-TSS (NM_152833)	promoter-TSS (NM_152833)	61	NR_134506	90120	Hs.287411	NM_152833	ENSG00000238227	TMEM250	C9orf69	transmembrane protein 250	protein-coding
MACS_peak_2825	chr16	768030	770726	382.63	promoter-TSS (NR_030384)	promoter-TSS (NR_030384)	-805	NR_030384	724032		NR_030384	ENSG00000207579	MIR662	MIRN662|hsa-mir-662	microRNA 662	ncRNA
MACS_peak_3001	chr16	11741924	11743564	382.6	non-coding (NR_136671, exon 1 of 11)	non-coding (NR_136671, exon 1 of 11)	134	NR_136674	51061	Hs.313847	NM_015914	ENSG00000153066	TXNDC11	EFP1	thioredoxin domain containing 11	protein-coding
MACS_peak_4720	chr19	14134909	14138085	382.53	promoter-TSS (NR_045214)	promoter-TSS (NR_045214)	131	NM_018154	55723	Hs.26516	NM_018154	ENSG00000105011	ASF1B	CIA-II	anti-silencing function 1B histone chaperone	protein-coding
MACS_peak_4262	chr19	1223949	1229715	382.34	intron (NM_000455, intron 9 of 9)	CpG	11159	NM_152769	255057	Hs.346575	NM_152769	ENSG00000099625	CBARP	BARP|C19orf26|DOS	CACN subunit beta associated regulatory protein	protein-coding
MACS_peak_6888	chr5	981452	983962	382.11	Intergenic	G-rich|Low_complexity|Low_complexity	14633	NR_104615	100506688	Hs.532063	NM_001242737	ENSG00000215246	LOC100506688	-	uncharacterized LOC100506688	ncRNA
MACS_peak_297	chr1	30190616	30192136	381.48	Intergenic	Intergenic	-153764	NR_110790	101929406	Hs.639413	NR_110790	ENSG00000233399	LINC01648	-	long intergenic non-protein coding RNA 1648	ncRNA
MACS_peak_2523	chr14	105619806	105627443	381	Intergenic	Intergenic	2508	NR_107038	102465871		NR_107038	ENSG00000274172	MIR8071-1	hsa-mir-8071-1	microRNA 8071-1	ncRNA
MACS_peak_2439	chr14	104590702	104600549	380.8	intron (NM_001286390, intron 2 of 3)	intron (NM_001286390, intron 2 of 3)	9135	NM_001286390	388021	Hs.652298	NM_207379	ENSG00000258986	TMEM179	C14orf90|TMEM179A	transmembrane protein 179	protein-coding
MACS_peak_4911	chr19	29871971	29874344	380.36	Intergenic	CpG	-50487	NM_001252641	8725	Hs.466391	NM_003796	ENSG00000105176	URI1	C19orf2|NNX3|PPP1R19|RMP|URI	URI1, prefoldin like chaperone	protein-coding
MACS_peak_7885	chr7	72924464	72926059	380.3	intron (NM_001257190, intron 4 of 15)	CpG	29502	NR_033323	260294	Hs.510927	NM_148936	ENSG00000106133	NSUN5P2	NOL1R2|NSUN5C|WBSCR20B|WBSCR20C	NOP2/Sun RNA methyltransferase family member 5 pseudogene 2	pseudo
MACS_peak_6263	chr22	41445285	41448556	380.14	5' UTR (NM_016272, exon 1 of 2)	5' UTR (NM_016272, exon 1 of 2)	103	NM_016272	10766	Hs.474978	NM_016272	ENSG00000183864	TOB2	APRO5|TOB4|TOBL|TROB2	transducer of ERBB2, 2	protein-coding
MACS_peak_3491	chr17	4947472	4950677	379.86	promoter-TSS (NM_005022)	promoter-TSS (NM_005022)	12	NM_005022	5216	Hs.494691	NM_005022	ENSG00000108518	PFN1	ALS18	profilin 1	protein-coding
MACS_peak_191	chr1	6469940	6475299	379.82	exon (NM_020631, exon 10 of 21)	exon (NM_020631, exon 10 of 21)	-6424	NM_148966	8718	Hs.462529	NM_003790	ENSG00000215788	TNFRSF25	APO-3|DDR3|DR3|LARD|TNFRSF12|TR3|TRAMP|WSL-1|WSL-LR	TNF receptor superfamily member 25	protein-coding
MACS_peak_1358	chr11	2907589	2913194	379.62	intron (NM_001315501, intron 5 of 10)	intron (NM_001315501, intron 5 of 10)	-6446	NM_007105	5003	Hs.300076	NM_007105	ENSG00000254827	SLC22A18AS	BWR1B|BWSCR1B|ORCTL2S|SLC22A1LS|p27-BWR1B	solute carrier family 22 member 18 antisense	protein-coding
MACS_peak_2179	chr14	52950093	52951903	379.37	promoter-TSS (NM_006832)	promoter-TSS (NM_006832)	99	NM_001135000	10979	Hs.509343	NM_006832	ENSG00000073712	FERMT2	KIND2|MIG2|PLEKHC1|UNC112|UNC112B|mig-2	fermitin family member 2	protein-coding
MACS_peak_2799	chr16	545799	553154	378.63	intron (NM_005632, intron 6 of 13)	intron (NM_005632, intron 6 of 13)	6199	NR_036137	100423037		NR_036137	ENSG00000266235	MIR3176	mir-3176	microRNA 3176	ncRNA
MACS_peak_4187	chr19	602483	605708	378.58	intron (NM_001194, intron 2 of 7)	intron (NM_001194, intron 2 of 7)	14202	NM_001194	610	Hs.124161	NM_001194	ENSG00000099822	HCN2	BCNG-2|BCNG2|HAC-1	hyperpolarization activated cyclic nucleotide gated potassium and sodium channel 2	protein-coding
MACS_peak_1570	chr11	66842634	66846373	378.55	TTS (NM_024650)	TTS (NM_024650)	1091	NM_001032279	9986	Hs.654972	NM_005133	ENSG00000173653	RCE1	FACE2|RCE1A|RCE1B	Ras converting CAAX endopeptidase 1	protein-coding
MACS_peak_2360	chr14	101018231	101021069	378.05	Intergenic	Intergenic	-2416	NR_029871	494328		NR_029871	ENSG00000199088	MIR379	MIRN379|hsa-mir-379|mir-379	microRNA 379	ncRNA
MACS_peak_4919	chr19	31348497	31350929	378.02	promoter-TSS (NR_138034)	promoter-TSS (NR_138034)	-188	NR_138035	57616	Hs.278436	NM_020856	ENSG00000121297	TSHZ3	TSH3|ZNF537	teashirt zinc finger homeobox 3	protein-coding
MACS_peak_5203	chr2	32868153	32870274	377.75	intron (NR_027098, intron 2 of 5)	SVA_F|Retroposon|SVA	43780	NR_027099	285045	Hs.434660	NR_027097	ENSG00000230876	LINC00486	-	long intergenic non-protein coding RNA 486	ncRNA
MACS_peak_7532	chr7	919808	926938	377.39	intron (NM_001284308, intron 3 of 10)	intron (NM_001284308, intron 3 of 10)	-2484	NM_001284311	11033	Hs.602573	NM_006869	ENSG00000105963	ADAP1	CENTA1|GCS1L|p42IP4	ArfGAP with dual PH domains 1	protein-coding
MACS_peak_1810	chr12	45728484	45731091	377.28	promoter-TSS (NM_152641)	promoter-TSS (NM_152641)	78	NM_152641	196528	Hs.317304	NM_152641	ENSG00000189079	ARID2	BAF200|CSS6|p200	AT-rich interaction domain 2	protein-coding
MACS_peak_5498	chr2	177944944	177947391	376.89	intron (NM_001077197, intron 3 of 20)	SVA_F|Retroposon|SVA	-23330	NM_001077358	50940	Hs.570273	NM_016953	ENSG00000128655	PDE11A	PPNAD2	phosphodiesterase 11A	protein-coding
MACS_peak_7342	chr6	32040121	32045889	376.73	exon (NM_032470, exon 7 of 13).8	exon (NM_032470, exon 7 of 13).8	3123	NM_032470	7148	Hs.485104	NM_019105	ENSG00000168477	TNXB	EDS3|EDSCLL|HXBL|TENX|TN-X|TNX|TNXB1|TNXB2|TNXBS|VUR8|XB|XBS	tenascin XB	protein-coding
MACS_peak_8808	chr9	113059534	113063633	376.72	Intergenic	Intergenic	-4792	NM_001282518	7539	Hs.150406	NM_003408	ENSG00000136866	ZFP37	ZNF906|zfp-37	ZFP37 zinc finger protein	protein-coding
MACS_peak_4068	chr18	12376495	12378344	376.47	promoter-TSS (NM_006796)	promoter-TSS (NM_006796)	-143	NM_006796	10939	Hs.726355	NM_006796	ENSG00000141385	AFG3L2	SCA28|SPAX5	AFG3 like matrix AAA peptidase subunit 2	protein-coding
MACS_peak_8673	chr9	77760404	77762858	376.36	intron (NM_002072, intron 5 of 6)	SVA_D|Retroposon|SVA	-113315	NM_004297	9630	Hs.657795	NM_004297	ENSG00000156049	GNA14	-	G protein subunit alpha 14	protein-coding
MACS_peak_4239	chr19	1018715	1021692	375.68	intron (NM_001033026, intron 1 of 10)	intron (NM_001033026, intron 1 of 10)	939	NM_033420	91304	Hs.515003	NM_033420	ENSG00000182087	TMEM259	ASBABP1|C19orf6|MBRL|MEMBRALIN|R32184_3	transmembrane protein 259	protein-coding
MACS_peak_4518	chr19	6210697	6219638	375.52	intron (NM_005934, intron 8 of 11)	CpG	64781	NM_005934	4298	Hs.10095	NM_005934	ENSG00000130382	MLLT1	ENL|LTG19|YEATS1	MLLT1, super elongation complex subunit	protein-coding
MACS_peak_5911	chr20	63519214	63522375	375.51	promoter-TSS (NM_001353423)	promoter-TSS (NM_001353423)	53	NR_148427	79144	Hs.79625	NM_024299	ENSG00000125534	PPDPF	C20orf149|dJ697K14.9|exdpf	pancreatic progenitor cell differentiation and proliferation factor	protein-coding
MACS_peak_1513	chr11	64740479	64746535	374.75	intron (NM_153819, intron 1 of 16)	CpG-4419	651	NM_001098671	10235	Hs.99491	NM_005825	ENSG00000068831	RASGRP2	CALDAG-GEFI|CDC25L	RAS guanyl releasing protein 2	protein-coding
MACS_peak_8714	chr9	92762827	92766104	374.54	intron (NM_001003800, intron 1 of 6)	CpG	336	NM_015250	23299	Hs.436939	NM_015250	ENSG00000185963	BICD2	SMALED2|bA526D8.1	BICD cargo adaptor 2	protein-coding
MACS_peak_3025	chr16	16315805	16321782	374.22	intron (NR_146336, intron 6 of 34).2	intron (NR_146336, intron 6 of 34).2	1184	NR_036447	339044	Hs.636569	NR_036447		PKD1P1	HG1|NPIP	polycystin 1, transient receptor potential channel interacting pseudogene 1	pseudo
MACS_peak_7581	chr7	1495663	1501042	374.07	intron (NM_001080453, intron 10 of 47)	intron (NM_001080453, intron 10 of 47)	6030	NM_001080453	26173	Hs.532188	NM_001080453	ENSG00000164880	INTS1	INT1|NET28	integrator complex subunit 1	protein-coding
MACS_peak_6127	chr22	20160413	20165907	373.97	Intergenic	Intergenic	-13252	NM_001243537	388849	Hs.454905	NM_001243537	ENSG00000234409	CCDC188	-	coiled-coil domain containing 188	protein-coding
MACS_peak_4625	chr19	10685005	10689744	373.33	exon (NM_017620, exon 18 of 20)	exon (NM_017620, exon 18 of 20)	-14062	NM_031209	81890	Hs.631638	NM_031209	ENSG00000213339	QTRT1	FP3235|TGT|TGUT	queuine tRNA-ribosyltransferase catalytic subunit 1	protein-coding
MACS_peak_3992	chr17	81926232	81929617	373.24	promoter-TSS (NM_002359)	promoter-TSS (NM_002359)	95	NR_015454	92659	Hs.336958	NR_015454	ENSG00000265688	MAFG-DT	MAFG-AS1	MAFG divergent transcript	ncRNA
MACS_peak_5853	chr20	62311840	62317594	372.96	exon (NM_005560, exon 61 of 80)	exon (NM_005560, exon 61 of 80)	11821	NM_007002	11047	Hs.90107	NM_007002	ENSG00000130706	ADRM1	ARM-1|ARM1|GP110	adhesion regulating molecule 1	protein-coding
MACS_peak_5422	chr2	112432129	112433870	372.7	intron (NM_001164463, intron 1 of 22).3	CpG	531	NM_005054	84220	Hs.469630	NM_005054	ENSG00000015568	RGPD5	BS-63|BS63|HEL161|RGP5	RANBP2-like and GRIP domain containing 5	protein-coding
MACS_peak_3148	chr16	31457427	31460222	372.08	promoter-TSS (NM_001301820)	promoter-TSS (NM_001301820)	-30	NM_001301820	79798	Hs.732945	NM_024742	ENSG00000140691	ARMC5	AIMAH2	armadillo repeat containing 5	protein-coding
MACS_peak_8404	chr8	100950189	100953597	371.88	promoter-TSS (NM_001135700)	promoter-TSS (NM_001135700)	236	NM_145690	7534	Hs.492407	NM_003406	ENSG00000164924	YWHAZ	14-3-3-zeta|HEL-S-3|HEL-S-93|HEL4|KCIP-1|YWHAD	tyrosine 3-monooxygenase/tryptophan 5-monooxygenase activation protein zeta	protein-coding
MACS_peak_4599	chr19	10229376	10231831	371.88	TTS (NR_036206)	TTS (NR_036206)	190	NR_036206	100422925		NR_036206	ENSG00000264266	MIR4322	-	microRNA 4322	ncRNA
MACS_peak_6369	chr22	50472533	50475681	371.88	intron (NM_002972, intron 1 of 40)	intron (NM_002972, intron 1 of 40)	964	NM_002972	6305	Hs.589924	NM_002972	ENSG00000100241	SBF1	CMT4B3|DENND7A|MTMR5	SET binding factor 1	protein-coding
MACS_peak_4878	chr19	19119200	19122058	371.82	intron (NM_001256766, intron 9 of 9)	intron (NM_001256766, intron 9 of 9)	17872	NM_001256766	54929	Hs.631629	NM_017814	ENSG00000064545	TMEM161A	AROS-29	transmembrane protein 161A	protein-coding
MACS_peak_981	chr10	31970058	31971438	371.58	Intergenic	SVA_E|Retroposon|SVA	-41872	NM_018287	94134	Hs.499264	NM_018287	ENSG00000165322	ARHGAP12	-	Rho GTPase activating protein 12	protein-coding
MACS_peak_3128	chr16	31083769	31089647	371.31	exon (NM_001039503, exon 4 of 11)	exon (NM_001039503, exon 4 of 11)	2101	NM_001039503	339105	Hs.569575	NM_001039503	ENSG00000151006	PRSS53	POL3S|UNQ308	serine protease 53	protein-coding
MACS_peak_4379	chr19	2452532	2456945	371	intron (NM_032737, intron 1 of 11)	intron (NM_032737, intron 1 of 11)	2230	NM_032737	84823	Hs.538286	NM_032737	ENSG00000176619	LMNB2	EPM9|LAMB2|LMN2	lamin B2	protein-coding
MACS_peak_1439	chr11	46390234	46393584	370.8	Intergenic	CpG	-5301	NM_000741	1132	Hs.248100	NM_000741	ENSG00000180720	CHRM4	HM4|M4R	cholinergic receptor muscarinic 4	protein-coding
MACS_peak_2306	chr14	93332038	93333685	370.67	promoter-TSS (NM_020818)	promoter-TSS (NM_020818)	231	NM_001289133	55727	Hs.525549	NM_018167	ENSG00000011114	BTBD7	FUP1	BTB domain containing 7	protein-coding
MACS_peak_441	chr1	67684453	67686910	370.67	intron (NM_001199741, intron 1 of 2)	CpG	504	NM_001924	1647	Hs.80409	NM_001924	ENSG00000116717	GADD45A	DDIT1|GADD45	growth arrest and DNA damage inducible alpha	protein-coding
MACS_peak_6391	chr3	9395991	9398200	370.57	promoter-TSS (NM_001292043)	promoter-TSS (NM_001292043)	399	NR_132780	440944	Hs.598958	NM_001013713	ENSG00000206573	THUMPD3-AS1	SETD5-AS1	THUMPD3 antisense RNA 1	ncRNA
MACS_peak_8631	chr9	42287519	42289757	370.31	Intergenic	CpG	89776	NR_126166	100996582		NR_126166		FAM74A7	-	family with sequence similarity 74 member A7	ncRNA
MACS_peak_2116	chr13	114230677	114232047	370.29	Intergenic	MSTA|LTR|ERVL-MaLR	-3483	NM_003903	8881	Hs.374127	NM_003903	ENSG00000130177	CDC16	ANAPC6|APC6|CDC16Hs|CUT9	cell division cycle 16	protein-coding
MACS_peak_97	chr1	2049444	2051985	369.97	promoter-TSS (NR_135509)	promoter-TSS (NR_135509)	244	NM_002744	5590	Hs.496255	NM_002744	ENSG00000067606	PRKCZ	PKC-ZETA|PKC2	protein kinase C zeta	protein-coding
MACS_peak_3094	chr16	29972924	29974436	369.76	promoter-TSS (NM_016151)	promoter-TSS (NM_016151)	-187	NM_001252043	9344	Hs.291623	NM_004783	ENSG00000149930	TAOK2	MAP3K17|PSK|PSK1|PSK1-BETA|TAO1|TAO2	TAO kinase 2	protein-coding
MACS_peak_7751	chr7	27129014	27131756	369.23	exon (NM_002141, exon 1 of 2)	exon (NM_002141, exon 1 of 2)	395	NM_002141	3201	Hs.533357	NM_002141	ENSG00000197576	HOXA4	HOX1|HOX1D	homeobox A4	protein-coding
MACS_peak_7687	chr7	6502849	6505333	369.22	intron (NM_001145118, intron 15 of 21)	intron (NM_001145118, intron 15 of 21)	-19873	NM_001100603	11014	Hs.654552	NM_006854	ENSG00000136240	KDELR2	ELP-1|ERD2.2	KDEL endoplasmic reticulum protein retention receptor 2	protein-coding
MACS_peak_8089	chr7	139358957	139360881	369.04	promoter-TSS (NM_016019)	promoter-TSS (NM_016019)	73	NM_001270643	51631	Hs.731488	NM_016019	ENSG00000146963	LUC7L2	CGI-59|CGI-74|LUC7B2	LUC7 like 2, pre-mRNA splicing factor	protein-coding
MACS_peak_6361	chr22	50274923	50277152	368.99	intron (NM_012401, intron 35 of 36)	intron (NM_012401, intron 35 of 36)	-5644	NR_110887	5600	Hs.57732	NM_002751	ENSG00000185386	MAPK11	P38B|P38BETA2|PRKM11|SAPK2|SAPK2B|p38-2|p38Beta	mitogen-activated protein kinase 11	protein-coding
MACS_peak_7212	chr5	179622383	179624764	368.57	intron (NM_005520, intron 1 of 13)	CpG-22929	137	NM_001257293	3187	Hs.604001	NM_005520	ENSG00000169045	HNRNPH1	HNRPH|HNRPH1|hnRNPH	heterogeneous nuclear ribonucleoprotein H1	protein-coding
MACS_peak_1842	chr12	49366018	49368206	368.47	non-coding (NR_120663, exon 1 of 15)	non-coding (NR_120663, exon 1 of 15)	207	NM_023071	65244	Hs.654826	NM_023071	ENSG00000123352	SPATS2	Nbla00526|P59SCR|SCR59|SPATA10	spermatogenesis associated serine rich 2	protein-coding
MACS_peak_2318	chr14	96391030	96392561	368.46	promoter-TSS (NM_001350891)	promoter-TSS (NM_001350891)	-293	NM_152327	122481	Hs.667462	NM_152327	ENSG00000140057	AK7	AK 7	adenylate kinase 7	protein-coding
MACS_peak_4510	chr19	5801799	5805075	368.45	Intergenic	Intergenic	-12199	NM_001161619	56931	Hs.284297	NM_020175	ENSG00000141994	DUS3L	DUS3	dihydrouridine synthase 3 like	protein-coding
MACS_peak_2169	chr14	50311555	50313213	367.94	promoter-TSS (NM_024884)	promoter-TSS (NM_024884)	55	NM_015684	27109	Hs.438489	NM_015684	ENSG00000125375	ATP5S	ATPW|FB|HSU79253	ATP synthase, H+ transporting, mitochondrial Fo complex subunit s (factor B)	protein-coding
MACS_peak_5856	chr20	62349780	62353054	367.91	intron (NM_005560, intron 6 of 79)	intron (NM_005560, intron 6 of 79)	-1593	NR_109924	101928158	Hs.473256	NR_109922	ENSG00000228812	LAMA5-AS1	-	LAMA5 antisense RNA 1	ncRNA
MACS_peak_2824	chr16	760660	766010	367.91	intron (NM_013404, intron 3 of 16)	intron (NM_013404, intron 3 of 16)	2262	NM_013404	10232	Hs.408488	NM_005823	ENSG00000102854	MSLN	MPF|SMRP	mesothelin	protein-coding
MACS_peak_779	chr1	222486908	222489317	367.5	Intergenic	SVA_D|Retroposon|SVA	59990	NM_024746	79802	Hs.665660	NM_024746	ENSG00000143512	HHIPL2	KIAA1822L	HHIP like 2	protein-coding
MACS_peak_3132	chr16	31116987	31118683	367.3	exon (NM_032188, exon 1 of 11)	exon (NM_032188, exon 1 of 11)	171	NM_032188	84148	Hs.533803	NM_032188	ENSG00000103510	KAT8	MOF|MYST1|ZC2HC8|hMOF	lysine acetyltransferase 8	protein-coding
MACS_peak_7827	chr7	44581354	44583141	367.08	promoter-TSS (NM_001303059)	promoter-TSS (NM_001303059)	48	NM_182547	222068	Hs.598832	NM_182547	ENSG00000158604	TMED4	ERS25|GMP25iso|HNLF|p24a3|p24alpha3	transmembrane p24 trafficking protein 4	protein-coding
MACS_peak_7976	chr7	100099283	100102319	366.83	promoter-TSS (NM_004722)	promoter-TSS (NM_004722)	-21	NM_182776	4176	Hs.438720	NM_005916	ENSG00000166508	MCM7	CDC47|MCM2|P1.1-MCM3|P1CDC47|P85MCM|PNAS146|PPP1R104	minichromosome maintenance complex component 7	protein-coding
MACS_peak_4710	chr19	13957846	13964461	366.66	TTS (NM_002918)	TTS (NM_002918)	-7761	NM_001146255	79883	Hs.448497	NM_024825	ENSG00000132000	PODNL1	SLRR5B	podocan like 1	protein-coding
MACS_peak_7085	chr5	134523821	134527722	366.39	promoter-TSS (NM_015288)	promoter-TSS (NM_015288)	121	NM_001289985	23338	Hs.732155	NM_015288	ENSG00000043143	JADE2	JADE-2|PHF15	jade family PHD finger 2	protein-coding
MACS_peak_8669	chr9	75890127	75893068	366.37	intron (NR_120409, intron 1 of 19)	CpG	953	NR_120409	5125	Hs.368542	NM_006200	ENSG00000099139	PCSK5	PC5|PC6|PC6A|SPC6	proprotein convertase subtilisin/kexin type 5	protein-coding
MACS_peak_2970	chr16	4270862	4274365	366.36	intron (NM_003223, intron 1 of 6)	CpG	387	NM_003223	7023	Hs.513305	NM_003223	ENSG00000090447	TFAP4	AP-4|bHLHc41	transcription factor AP-4	protein-coding
MACS_peak_5813	chr20	49276993	49278790	366.09	promoter-TSS (NR_036659)	promoter-TSS (NR_036659)	-287	NR_036658	441951	Hs.356766	NR_003604	ENSG00000177410	ZFAS1	C20orf199|HSUP1|HSUP2|NCRNA00275|ZNFX1-AS1	ZNFX1 antisense RNA 1	ncRNA
MACS_peak_9032	chr9	137018555	137024954	365.65	intron (NM_212533, intron 7 of 48)	intron (NM_212533, intron 7 of 48)	-5710	NM_207511	401563	Hs.522509	NM_207511		C9orf139	-	chromosome 9 open reading frame 139	protein-coding
MACS_peak_4885	chr19	19525645	19530608	365.51	promoter-TSS (NM_001190328)	promoter-TSS (NM_001190328)	-735	NM_198537	374887	Hs.729508	NM_198537	ENSG00000250067	YJEFN3	-	YjeF N-terminal domain containing 3	protein-coding
MACS_peak_2610	chr15	41381598	41383873	365.39	Intergenic	SVA_F|Retroposon|SVA	19725	NR_045620	51103	Hs.106529	NM_016013	ENSG00000137806	NDUFAF1	CGI-65|CGI65|CIA30	NADH:ubiquinone oxidoreductase complex assembly factor 1	protein-coding
MACS_peak_2386	chr14	103086894	103094369	365.38	TTS (NM_001330236)	TTS (NM_001330236)	6421	NM_001330236	107984640		NM_001330236	ENSG00000283071	LBHD2	-	LBH domain containing 2	protein-coding
MACS_peak_9069	chr9	137432420	137437424	365.19	TTS (NM_001256068)	TTS (NM_001256068)	6527	NM_198585	377841	Hs.512562	NM_198585	ENSG00000188833	ENTPD8	E-NTPDase|GLSR2492|NTPDase-8|UNQ2492	ectonucleoside triphosphate diphosphohydrolase 8	protein-coding
MACS_peak_6679	chr4	1798835	1807637	365.02	intron (NM_001163213, intron 8 of 17)	CpG-20866	9924	NM_000142	2261	Hs.1420	NM_000142	ENSG00000068078	FGFR3	ACH|CD333|CEK2|HSFGFR3EX|JTK4	fibroblast growth factor receptor 3	protein-coding
MACS_peak_8378	chr8	85733496	85738100	365.01	promoter-TSS (NR_003594).4	promoter-TSS (NR_003594).4	-500	NR_003594	100288527	Hs.535056	NR_003594		REXO1L2P	-	REXO1 like 2, pseudogene	pseudo
MACS_peak_3663	chr17	39623031	39628044	364.79	Intergenic	Intergenic	-1387	NM_032192	84152	Hs.286192	NM_032192	ENSG00000131771	PPP1R1B	DARPP-32|DARPP32	protein phosphatase 1 regulatory inhibitor subunit 1B	protein-coding
MACS_peak_3828	chr17	64835976	64837803	364.73	intron (NR_024386, intron 1 of 10)	CpG	295	NR_024386	440456	Hs.646585	NR_024386		PLEKHM1P1	PLEKHM1P	pleckstrin homology and RUN domain containing M1 pseudogene 1	pseudo
MACS_peak_1335	chr11	1994084	1998232	364.32	TTS (NR_030533)	TTS (NR_030533)	673	NR_030533	100033819		NR_030533	ENSG00000284010	MIR675	MIRN675|hsa-mir-675	microRNA 675	ncRNA
MACS_peak_3214	chr16	50152485	50154776	364.16	intron (NM_001040284, intron 1 of 12)	CpG	712	NM_001040285	64282	Hs.514342	NM_022447	ENSG00000121274	TENT4B	PAPD5|TRF4-2|TUT3	terminal nucleotidyltransferase 4B	protein-coding
MACS_peak_4002	chr17	82035526	82038281	364.03	exon (NM_016286, exon 3 of 8)	exon (NM_016286, exon 3 of 8)	794	NM_001195218	51181	Hs.9857	NM_016286	ENSG00000169738	DCXR	DCR|HCR2|HCRII|KIDCR|P34H|PNTSU|SDR20C1|XR	dicarbonyl and L-xylulose reductase	protein-coding
MACS_peak_6033	chr21	44321522	44327262	363.73	intron (NM_001002021, intron 19 of 24)	intron (NM_001002021, intron 19 of 24)	13946	NM_001271442	755	Hs.517331	NM_004928	ENSG00000160226	C21orf2	LRRC76|RDMS|SMDAX|YF5/A2	chromosome 21 open reading frame 2	protein-coding
MACS_peak_4623	chr19	10652854	10655165	363.11	promoter-TSS (NM_017620)	promoter-TSS (NM_017620)	-137	NR_024333	147727	Hs.631616	NR_024333	ENSG00000267100	ILF3-DT	ILF3-AS1	ILF3 divergent tranacript	ncRNA
MACS_peak_1605	chr11	69375572	69378386	363	Intergenic	Intergenic	-48692	NM_001319657	102724265	Hs.448669	NM_001319657		LOC102724265	-	uncharacterized LOC102724265	protein-coding
MACS_peak_5753	chr20	33992554	33994868	362.4	promoter-TSS (NM_016732)	promoter-TSS (NM_016732)	59	NM_016732	22913	Hs.136947	NM_007367	ENSG00000125970	RALY	HNRPCL2|P542	RALY heterogeneous nuclear ribonucleoprotein	protein-coding
MACS_peak_2913	chr16	2087491	2093277	362.32	promoter-TSS (NR_030646)	promoter-TSS (NR_030646)	-100	NR_030646	100188847		NR_030646	ENSG00000221656	MIR1225	MIRN1225	microRNA 1225	ncRNA
MACS_peak_3472	chr17	1627838	1629998	361.99	promoter-TSS (NM_001321364)	promoter-TSS (NM_001321364)	-32	NM_152346	124935	Hs.160550	NM_152346	ENSG00000167703	SLC43A2	LAT4	solute carrier family 43 member 2	protein-coding
MACS_peak_6772	chr4	88266151	88268034	361.86	intron (NM_152542, intron 5 of 6)	intron (NM_152542, intron 5 of 6)	17739	NM_152542	152926	Hs.43744	NM_152542	ENSG00000163644	PPM1K	BDP|MSUDMV|PP2Ckappa|PP2Cm|PTMP|UG0882E07	protein phosphatase, Mg2+/Mn2+ dependent 1K	protein-coding
MACS_peak_3039	chr16	18561233	18562428	361.27	intron (NM_001004060, intron 1 of 31)	CpG	282	NM_001004060	283820	Hs.460141	NM_173614	ENSG00000185164	NOMO2	Nomo|PM5	NODAL modulator 2	protein-coding
MACS_peak_6362	chr22	50278140	50283236	361.12	intron (NM_012401, intron 24 of 36)	CpG	-10295	NR_110887	5600	Hs.57732	NM_002751	ENSG00000185386	MAPK11	P38B|P38BETA2|PRKM11|SAPK2|SAPK2B|p38-2|p38Beta	mitogen-activated protein kinase 11	protein-coding
MACS_peak_3159	chr16	32285193	32290886	360.9	Intergenic	Intergenic	1942	NR_033866	390705	Hs.278513	NR_033866		LOC390705	-	protein phosphatase 2 regulatory subunit B'', beta pseudogene	pseudo
MACS_peak_537	chr1	145213863	145216869	360.82	non-coding (NR_148945, exon 1 of 1)	non-coding (NR_148945, exon 1 of 1)	515	NR_148945	100996740	Hs.634406	NR_148945		LOC100996740	-	uncharacterized LOC100996740	ncRNA
MACS_peak_7405	chr6	43769491	43772339	360.76	exon (NM_003376, exon 1 of 8)	exon (NM_003376, exon 1 of 8)	706	NM_001171623	7422	Hs.73793	NM_003376	ENSG00000112715	VEGFA	MVCD1|VEGF|VPF	vascular endothelial growth factor A	protein-coding
MACS_peak_5305	chr2	72915475	72919079	360.67	promoter-TSS (NM_004097)	promoter-TSS (NM_004097)	-198	NM_004097	2016	Hs.516090	NM_004097	ENSG00000135638	EMX1	-	empty spiracles homeobox 1	protein-coding
MACS_peak_3109	chr16	30697779	30699654	360.45	promoter-TSS (NM_001256932)	promoter-TSS (NM_001256932)	-227	NM_001256932	730183	Hs.535456	NM_001256932	ENSG00000261840	LOC730183	-	uncharacterized LOC730183	protein-coding
MACS_peak_6666	chr4	1566166	1570182	360.38	Intergenic	CpG	115817	NM_001013622	152877	Hs.143314	NM_001013622	ENSG00000174137	FAM53A	DNTNP	family with sequence similarity 53 member A	protein-coding
MACS_peak_1265	chr11	786098	790984	360.32	exon (NM_016564, exon 2 of 2)	exon (NM_016564, exon 2 of 2)	1585	NM_016564	51286	Hs.22140	NM_016564	ENSG00000184524	CEND1	BM88	cell cycle exit and neuronal differentiation 1	protein-coding
MACS_peak_6570	chr3	194485706	194488027	360.25	promoter-TSS (NR_033929)	promoter-TSS (NR_033929)	-274	NR_033929	401106	Hs.407087	NR_033929		LINC00884	-	long intergenic non-protein coding RNA 884	ncRNA
MACS_peak_6927	chr5	6099754	6102076	360.17	Intergenic	Intergenic	236377	NR_028351	401172	Hs.376760	NM_001001702	ENSG00000250490	LINC02145	-	long intergenic non-protein coding RNA 2145	ncRNA
MACS_peak_7715	chr7	19116771	19118799	360.16	promoter-TSS (NM_000474)	promoter-TSS (NM_000474)	-113	NR_149001	7291	Hs.66744	NM_000474	ENSG00000122691	TWIST1	ACS3|BPES2|BPES3|CRS|CRS1|CSO|SCS|SWCOS|TWIST|bHLHa38	twist family bHLH transcription factor 1	protein-coding
MACS_peak_13	chr1	958580	962306	359.83	promoter-TSS (NM_198317)	promoter-TSS (NM_198317)	-144	NM_198317	339451	Hs.109212	NM_198317	ENSG00000187961	KLHL17	-	kelch like family member 17	protein-coding
MACS_peak_6013	chr21	39312151	39314666	359.78	promoter-TSS (NR_111942)	promoter-TSS (NR_111942)	378	NM_033656	54014	Hs.627139	NM_018963	ENSG00000185658	BRWD1	C21orf107|DCAF19|N143|WDR9|WRD9	bromodomain and WD repeat domain containing 1	protein-coding
MACS_peak_6592	chr3	195908170	195910858	359.67	promoter-TSS (NM_005781)	promoter-TSS (NM_005781)	-505	NM_005781	10188	Hs.518513	NM_005781	ENSG00000061938	TNK2	ACK|ACK-1|ACK1|p21cdc42Hs	tyrosine kinase non receptor 2	protein-coding
MACS_peak_823	chr1	228173214	228176654	358.83	exon (NM_001010867, exon 2 of 3)	exon (NM_001010867, exon 2 of 3)	384	NM_001310327	200205	Hs.237017	NM_001010867	ENSG00000181873	IBA57	C1orf69|MMDS3|SPG74	IBA57, iron-sulfur cluster assembly	protein-coding
MACS_peak_1148	chr10	101569186	101572015	358.36	Intergenic	Intergenic	17670	NM_001174084	27343	Hs.523230	NM_013274	ENSG00000166169	POLL	BETAN|POLKAPPA	DNA polymerase lambda	protein-coding
MACS_peak_7935	chr7	76358048	76360052	358.35	promoter-TSS (NM_012479)	promoter-TSS (NM_012479)	-25	NM_012479	7532	Hs.744840	NM_012479	ENSG00000170027	YWHAG	14-3-3GAMMA|EIEE56|PPP1R170	tyrosine 3-monooxygenase/tryptophan 5-monooxygenase activation protein gamma	protein-coding
MACS_peak_5002	chr19	38849022	38850638	358.19	exon (NM_001533, exon 1 of 13)	exon (NM_001533, exon 1 of 13)	147	NM_001533	3191	Hs.644906	NM_001533	ENSG00000104824	HNRNPL	HNRPL|P/OKcl.14|hnRNP-L	heterogeneous nuclear ribonucleoprotein L	protein-coding
MACS_peak_6855	chr5	301397	303450	358.09	intron (NM_001267557, intron 2 of 3)	intron (NM_001267557, intron 2 of 3)	-1753	NM_001242412	57491	Hs.50823	NM_020731	ENSG00000063438	AHRR	AHH|AHHR|bHLHe77	aryl-hydrocarbon receptor repressor	protein-coding
MACS_peak_2558	chr15	21351710	21354980	357.98	Intergenic	CpG	20623	NR_024387	646243	Hs.720910	NR_024387		CXADRP2	-	CXADR pseudogene 2	pseudo
MACS_peak_2405	chr14	103846408	103849966	357.98	promoter-TSS (NM_015316)	promoter-TSS (NM_015316)	466	NR_038436	145216	Hs.578091	NR_038436	ENSG00000258735	LINC00637	-	long intergenic non-protein coding RNA 637	ncRNA
MACS_peak_8456	chr8	124473538	124475879	357.87	promoter-TSS (NR_108048)	promoter-TSS (NR_108048)	-59	NM_007218	11236	Hs.744151	NM_007218	ENSG00000170881	RNF139	HRCA1|RCA1|TRC8	ring finger protein 139	protein-coding
MACS_peak_5631	chr2	240817950	240821519	357.58	intron (NM_001244008, intron 1 of 48)	CpG	574	NM_001320705	547	Hs.516802	NM_004321	ENSG00000130294	KIF1A	ATSV|C2orf20|HSN2C|MRD9|SPG30|UNC104	kinesin family member 1A	protein-coding
MACS_peak_6083	chr22	11065928	11068916	357.57	Intergenic	REP522|Satellite|telo	-105893	NR_132320	102723780		NR_132320		LOC102723780	-	protein FRG1-like	pseudo
MACS_peak_7886	chr7	72940553	72943624	357.49	exon (NM_001257190, exon 14 of 16)	exon (NM_001257190, exon 14 of 16)	12675	NR_033323	260294	Hs.510927	NM_148936	ENSG00000106133	NSUN5P2	NOL1R2|NSUN5C|WBSCR20B|WBSCR20C	NOP2/Sun RNA methyltransferase family member 5 pseudogene 2	pseudo
MACS_peak_4289	chr19	1481342	1484808	357.49	intron (NM_017573, intron 12 of 14)	intron (NM_017573, intron 12 of 14)	-3846	NM_152482	148223	Hs.532840	NM_152482	ENSG00000119559	C19orf25	-	chromosome 19 open reading frame 25	protein-coding
MACS_peak_3398	chr16	88811052	88813775	357.31	promoter-TSS (NM_000485)	promoter-TSS (NM_000485)	-479	NM_000485	353	Hs.28914	NM_000485	ENSG00000198931	APRT	AMP|APRTD	adenine phosphoribosyltransferase	protein-coding
MACS_peak_5758	chr20	34708483	34710747	357.18	intron (NM_001329430, intron 3 of 3)	CpG-17654	4873	NM_001329431	58476	Hs.516994	NM_021202	ENSG00000078804	TP53INP2	C20orf110|DOR|PIG-U|PIGU|PINH|dJ1181N3.1	tumor protein p53 inducible nuclear protein 2	protein-coding
MACS_peak_3924	chr17	79777248	79779975	357.04	intron (NM_005189, intron 2 of 4)	CpG-11769	433	NM_032647	84733	Hs.368410	NM_005189	ENSG00000173894	CBX2	CDCA6|M33|SRXY5	chromobox 2	protein-coding
MACS_peak_2496	chr14	105322479	105328154	356.73	intron (NM_001100913, intron 1 of 24)	intron (NM_001100913, intron 1 of 24)	-9739	NM_001242787	2972	Hs.424484	NM_001519	ENSG00000185024	BRF1	BRF|BRF-1|CFDS|GTF3B|HEL-S-76p|TAF3B2|TAF3C|TAFIII90|TF3B90|TFIIIB90|hBRF	BRF1, RNA polymerase III transcription initiation factor subunit	protein-coding
MACS_peak_4542	chr19	7526212	7529893	356.44	intron (NM_020533, intron 6 of 13)	intron (NM_020533, intron 6 of 13)	5442	NM_020533	57192	Hs.631858	NM_020533	ENSG00000090674	MCOLN1	MG-2|ML1|ML4|MLIV|MST080|MSTP080|TRP-ML1|TRPM-L1|TRPML1	mucolipin 1	protein-coding
MACS_peak_4611	chr19	10402273	10406679	356.06	promoter-TSS (NR_031592)	promoter-TSS (NR_031592)	-881	NM_007065	11140	Hs.160958	NM_007065	ENSG00000105401	CDC37	P50CDC37	cell division cycle 37	protein-coding
MACS_peak_3939	chr17	80747827	80750064	355.97	intron (NM_020761, intron 5 of 33)	intron (NM_020761, intron 5 of 33)	56687	NR_110852	101928855	Hs.670692	NR_110852	ENSG00000262833	LOC101928855	-	uncharacterized LOC101928855	ncRNA
MACS_peak_8695	chr9	87757552	87759932	355.76	Intergenic	SVA_D|Retroposon|SVA	-14173	NR_027917	392360	Hs.690450	NM_001023564	ENSG00000188029	CTSL3P	CTSL3|HCTSL-s	cathepsin L family member 3, pseudogene	pseudo
MACS_peak_5819	chr20	50189057	50192361	355.51	5' UTR (NM_001285879, exon 1 of 1)	5' UTR (NM_001285879, exon 1 of 1)	126	NM_001285879	1051	Hs.517106	NM_005194	ENSG00000172216	CEBPB	C/EBP-beta|IL6DBP|NF-IL6|TCF5	CCAAT enhancer binding protein beta	protein-coding
MACS_peak_3889	chr17	76382675	76387442	355.5	promoter-TSS (NM_001142602)	promoter-TSS (NM_001142602)	-150	NM_001142602	8877	Hs.68061	NM_021972	ENSG00000176170	SPHK1	SPHK	sphingosine kinase 1	protein-coding
MACS_peak_4570	chr19	8320695	8322241	355.19	promoter-TSS (NR_135539)	promoter-TSS (NR_135539)	-32	NM_001031	6234	Hs.153177	NM_001031	ENSG00000233927	RPS28	DBA15|S28|eS28	ribosomal protein S28	protein-coding
MACS_peak_7853	chr7	56373302	56375754	354.95	Intergenic	Intergenic	73847	NR_029420	650226	Hs.448401	NR_029420		LOC650226	-	ankyrin repeat domain 26 pseudogene	pseudo
MACS_peak_5928	chr20	63735896	63739020	354.92	intron (NM_017806, intron 1 of 5)	intron (NM_017806, intron 1 of 5)	998	NM_001305655	54923	Hs.233220	NM_017806	ENSG00000203896	LIME1	LIME|dJ583P15.4	Lck interacting transmembrane adaptor 1	protein-coding
MACS_peak_669	chr1	169105328	169107629	354.81	promoter-TSS (NM_001677)	promoter-TSS (NM_001677)	-231	NM_001677	481	Hs.291196	NM_001677	ENSG00000143153	ATP1B1	ATP1B	ATPase Na+/K+ transporting subunit beta 1	protein-coding
MACS_peak_3432	chr16	89560224	89561746	354.11	promoter-TSS (NR_002450)	promoter-TSS (NR_002450)	274	NM_033251	6137	Hs.410817	NM_000977	ENSG00000167526	RPL13	BBC1|D16S444E|D16S44E|L13	ribosomal protein L13	protein-coding
MACS_peak_8948	chr9	134455604	134459128	354.09	Intergenic	Intergenic	50784	NM_001291921	6256	Hs.590886	NM_002957	ENSG00000186350	RXRA	NR2B1	retinoid X receptor alpha	protein-coding
MACS_peak_1081	chr10	92375017	92376972	353.57	Intergenic	SVA_F|Retroposon|SVA	-42667	NR_038243	100507674	Hs.568772	NR_038243		MARK2P9	-	microtubule affinity regulating kinase 2 pseudogene 9	pseudo
MACS_peak_7703	chr7	7968224	7969905	352.68	promoter-TSS (NR_110018)	promoter-TSS (NR_110018)	-312	NR_110018	100505921	Hs.634989	NR_110018		LOC100505921	-	uncharacterized LOC100505921	ncRNA
MACS_peak_2551	chr15	20939543	20943342	352.17	intron (NR_040094, intron 1 of 4)	REP522|Satellite|telo	1004	NR_040094	348120	Hs.116287	NR_040094	ENSG00000258710	LINC01193	CT60	long intergenic non-protein coding RNA 1193	ncRNA
MACS_peak_2993	chr16	9089894	9093656	352.1	promoter-TSS (NM_014117)	promoter-TSS (NM_014117)	95	NM_014117	29035	Hs.221497	NM_014117	ENSG00000182831	C16orf72	PRO0149	chromosome 16 open reading frame 72	protein-coding
MACS_peak_2337	chr14	99729792	99735287	352.04	Intergenic	Intergenic	48121	NM_006668	10858	Hs.25121	NM_006668	ENSG00000036530	CYP46A1	CP46|CYP46	cytochrome P450 family 46 subfamily A member 1	protein-coding
MACS_peak_7698	chr7	6825263	6826832	351.61	intron (NM_198097, intron 1 of 14)	CpG	248	NM_198097	221960	Hs.567779	NM_198097	ENSG00000146574	CCZ1B	C7orf28B|H_NH0577018.2	CCZ1 homolog B, vacuolar protein trafficking and biogenesis associated	protein-coding
MACS_peak_9027	chr9	136976822	136980801	351.58	intron (NM_000954, intron 1 of 6)	CpG	1307	NM_000954	5730	Hs.446429	NM_000954	ENSG00000107317	PTGDS	L-PGDS|LPGDS|PDS|PGD2|PGDS|PGDS2	prostaglandin D2 synthase	protein-coding
MACS_peak_7164	chr5	176528332	176532741	351.51	intron (NM_014901, intron 6 of 10)	intron (NM_014901, intron 6 of 10)	6884	NM_014901	22838	Hs.434888	NM_014901	ENSG00000146083	RNF44	-	ring finger protein 44	protein-coding
MACS_peak_3150	chr16	31475477	31478699	351.44	intron (NM_015927, intron 10 of 10)	CpG-9580	3883	NM_015927	7041	Hs.513530	NM_015927	ENSG00000140682	TGFB1I1	ARA55|HIC-5|HIC5|TSC-5	transforming growth factor beta 1 induced transcript 1	protein-coding
MACS_peak_7232	chr5	180809462	180811149	351.43	promoter-TSS (NM_001114618)	promoter-TSS (NM_001114618)	-168	NM_001114617	4245	Hs.519818	NM_002406	ENSG00000131446	MGAT1	GLCNAC-TI|GLCT1|GLYT1|GNT-1|GNT-I|GnTI|MGAT	mannosyl (alpha-1,3-)-glycoprotein beta-1,2-N-acetylglucosaminyltransferase	protein-coding
MACS_peak_3374	chr16	88426402	88432126	351.43	exon (NM_001127464, exon 1 of 2)	exon (NM_001127464, exon 1 of 2)	1793	NM_001127464	84627	Hs.54925	NM_001127464	ENSG00000225614	ZNF469	BCS|BCS1	zinc finger protein 469	protein-coding
MACS_peak_6836	chr4	186959326	186972942	351.4	Intergenic	CpG	-235852	NR_147159	105377600	Hs.641158	NR_147159		LINC02374	-	long intergenic non-protein coding RNA 2374	ncRNA
MACS_peak_194	chr1	6612671	6615761	351.23	intron (NM_153812, intron 1 of 3)	CpG	520	NM_153812	148479	Hs.516079	NM_153812	ENSG00000116273	PHF13	PHF5|SPOC1	PHD finger protein 13	protein-coding
MACS_peak_5978	chr21	9810414	9825186	351.03	intron (NR_038377, intron 1 of 5)	intron (NR_038377, intron 1 of 5)	3261	NR_038377	441058	Hs.130535	NR_038377		LINC01667	-	long intergenic non-protein coding RNA 1667	ncRNA
MACS_peak_3928	chr17	79811048	79816402	350.59	Intergenic	CpG	-9727	NR_146504	105371919		NR_146504	ENSG00000262772	LINC01977	-	long intergenic non-protein coding RNA 1977	ncRNA
MACS_peak_1224	chr10	133748540	133752940	350.53	Intergenic	CpG	-5818	NR_137167	100288687	Hs.728749	NM_001205218	ENSG00000260596	DUX4	DUX4L	double homeobox 4	protein-coding
MACS_peak_5980	chr21	10383259	10386190	350.36	Intergenic	Intergenic	-28796	NM_001187	574	Hs.545789	NM_001187		BAGE	BAGE1|CT2.1	B melanoma antigen	protein-coding
MACS_peak_930	chr10	12348279	12351166	349.84	5' UTR (NM_020397, exon 1 of 10)	5' UTR (NM_020397, exon 1 of 10)	179	NM_020397	57118	Hs.600547	NM_020397	ENSG00000183049	CAMK1D	CKLiK|CaM-K1|CaMKID	calcium/calmodulin dependent protein kinase ID	protein-coding
MACS_peak_3541	chr17	17680893	17683431	349.84	intron (NM_030665, intron 1 of 5)	CpG	689	NM_030665	10743	Hs.655395	NM_030665	ENSG00000108557	RAI1	SMCR|SMS	retinoic acid induced 1	protein-coding
MACS_peak_4227	chr19	939598	943202	349.69	intron (NM_005224, intron 3 of 8)	CpG	15363	NM_005224	1820	Hs.501296	NM_005224	ENSG00000116017	ARID3A	BRIGHT|DRIL1|DRIL3|E2FBP1	AT-rich interaction domain 3A	protein-coding
MACS_peak_8989	chr9	136355546	136361154	349.54	3' UTR (NM_001200003, exon 4 of 4)	3' UTR (NM_001200003, exon 4 of 4)	3550	NM_001200003	26086	Hs.239370	NM_015597	ENSG00000160360	GPSM1	AGS3	G protein signaling modulator 1	protein-coding
MACS_peak_4256	chr19	1145186	1148717	349.29	intron (NM_014963, intron 4 of 31)	intron (NM_014963, intron 4 of 31)	-14677	NM_001100122	22904	Hs.408708	NM_014963	ENSG00000064932	SBNO2	KIAA0963|SNO|STNO	strawberry notch homolog 2	protein-coding
MACS_peak_5846	chr20	62121558	62123568	349.01	5' UTR (NM_144703, exon 1 of 9)	5' UTR (NM_144703, exon 1 of 9)	102	NM_144703	149986	Hs.105379	NM_144703	ENSG00000149657	LSM14B	C20orf40|FAM61B|FT005|LSM13|RAP55B|bA11M20.3	LSM family member 14B	protein-coding
MACS_peak_976	chr10	31031108	31033116	348.96	promoter-TSS (NR_026560)	promoter-TSS (NR_026560)	-175	NM_001143768	220929	Hs.660642	NM_182755	ENSG00000183621	ZNF438	bA330O11.1	zinc finger protein 438	protein-coding
MACS_peak_3468	chr17	1178479	1181711	348.49	promoter-TSS (NM_021962).3	promoter-TSS (NM_021962).3	-121	NM_021962	29	Hs.159306	NM_001092	ENSG00000159842	ABR	MDB	ABR, RhoGEF and GTPase activating protein	protein-coding
MACS_peak_3660	chr17	39400811	39402988	348.24	promoter-TSS (NM_001184906)	promoter-TSS (NM_001184906)	-243	NM_032875	84961	Hs.462946	NM_032875	ENSG00000108306	FBXL20	Fbl2|Fbl20	F-box and leucine rich repeat protein 20	protein-coding
MACS_peak_4716	chr19	14056153	14059682	348.08	intron (NM_001145028, intron 1 of 5)	AluSx1|SINE|Alu	1242	NM_001145028	342979	Hs.444298	NM_001145028	ENSG00000187867	PALM3	-	paralemmin 3	protein-coding
MACS_peak_1460	chr11	61428979	61430563	347.99	promoter-TSS (NM_017841)	promoter-TSS (NM_017841)	140	NM_024811	79869	Hs.718984	NM_024811	ENSG00000149532	CPSF7	CFIm59	cleavage and polyadenylation specific factor 7	protein-coding
MACS_peak_6951	chr5	26235040	26237339	347.9	Intergenic	Intergenic	802393	NM_016279	1007	Hs.272212	NM_016279	ENSG00000113100	CDH9	-	cadherin 9	protein-coding
MACS_peak_2821	chr16	726700	728847	347.88	intron (NM_001323636, intron 2 of 7)	CpG	527	NM_032304	84264	Hs.124015	NM_032304	ENSG00000103253	HAGHL	-	hydroxyacylglutathione hydrolase like	protein-coding
MACS_peak_3427	chr16	89304769	89307233	347.81	intron (NM_001256182, intron 4 of 13)	CpG	9873	NR_136339	105371414	Hs.657381	NR_136339		LOC105371414	-	uncharacterized LOC105371414	ncRNA
MACS_peak_84	chr1	1745089	1747119	347.39	promoter-TSS (NM_001199787)	promoter-TSS (NM_001199787)	-105	NM_001199787	9906	Hs.655255	NM_182838	ENSG00000215790	SLC35E2A	SLC35E2	solute carrier family 35 member E2A	protein-coding
MACS_peak_3873	chr17	75514010	75517482	347.25	promoter-TSS (NM_020753)	promoter-TSS (NM_020753)	-163	NM_020753	57513	Hs.274408	NM_020753	ENSG00000177303	CASKIN2	ANKS5B	CASK interacting protein 2	protein-coding
MACS_peak_8418	chr8	114310766	114312909	347.23	Intergenic	LTR12C|LTR|ERV1	-874824	NM_198123	114788	Hs.91381	NM_052900	ENSG00000164796	CSMD3	-	CUB and Sushi multiple domains 3	protein-coding
MACS_peak_8318	chr8	38029497	38031987	347.04	intron (NM_004095, intron 1 of 2)	CpG	240	NM_004095	1978	Hs.411641	NM_004095	ENSG00000187840	EIF4EBP1	4E-BP1|4EBP1|BP-1|PHAS-I	eukaryotic translation initiation factor 4E binding protein 1	protein-coding
MACS_peak_8675	chr9	78296280	78298555	347.04	intron (NM_021154, intron 1 of 7)	CpG	342	NM_021154	29968	Hs.494261	NM_021154	ENSG00000135069	PSAT1	EPIP|NLS2|PSA|PSAT|PSATD	phosphoserine aminotransferase 1	protein-coding
MACS_peak_2325	chr14	99273025	99275641	347.04	Intergenic	CpG-7606	-2620	NM_001282238	64919	Hs.709690	NM_022898	ENSG00000127152	BCL11B	ATL1|ATL1-alpha|ATL1-beta|ATL1-delta|ATL1-gamma|CTIP-2|CTIP2|IMD49|RIT1|ZNF856B|hRIT1-alpha	B cell CLL/lymphoma 11B	protein-coding
MACS_peak_6838	chr4	188503101	188509921	346.99	intron (NR_033869, intron 4 of 4)	intron (NR_033869, intron 4 of 4)	50933	NR_033869	401164	Hs.435756	NR_033869	ENSG00000249378	LINC01060	-	long intergenic non-protein coding RNA 1060	ncRNA
MACS_peak_6082	chr22	11036465	11038649	346.95	Intergenic	Intergenic	-76028	NR_132320	102723780		NR_132320		LOC102723780	-	protein FRG1-like	pseudo
MACS_peak_760	chr1	212284504	212286540	346.9	promoter-TSS (NR_125984)	promoter-TSS (NR_125984)	-15	NM_006243	5525	Hs.744012	NM_006243	ENSG00000066027	PPP2R5A	B56A|B56alpha|PR61A	protein phosphatase 2 regulatory subunit B'alpha	protein-coding
MACS_peak_7667	chr7	5562312	5564313	346.86	Intergenic	Intergenic	-29493	NM_003088	6624	Hs.118400	NM_003088	ENSG00000075618	FSCN1	FAN1|HSN|SNL|p55	fascin actin-bundling protein 1	protein-coding
MACS_peak_3053	chr16	22189742	22191626	346.84	Intergenic	CpG	-15587	NM_013302	29904	Hs.498892	NM_013302	ENSG00000103319	EEF2K	HSU93850|eEF-2K	eukaryotic elongation factor 2 kinase	protein-coding
MACS_peak_9103	chrX	115731396	115734344	346.73	Intergenic	CpG	-108094	NR_147173	106029310	Hs.571742	NR_147172		DANT1	-	DXZ4 associated non-coding transcript 1, proximal	ncRNA
MACS_peak_4841	chr19	18520450	18523122	346.65	intron (NM_006532, intron 1 of 11)	CpG	341	NM_006532	8178	Hs.515260	NM_006532	ENSG00000105656	ELL	C19orf17|ELL1|MEN|PPP1R68	elongation factor for RNA polymerase II	protein-coding
MACS_peak_1251	chr11	574235	577308	346.64	promoter-TSS (NM_001286582)	promoter-TSS (NM_001286582)	114	NR_026967	143666	Hs.337054	NR_026967		LOC143666	-	uncharacterized LOC143666	ncRNA
MACS_peak_2803	chr16	581703	586674	346.46	TTS (NM_148920)	TTS (NM_148920)	-5169	NM_001172663	57799	Hs.459630	NM_021168	ENSG00000197562	RAB40C	RARL|RASL8C	RAB40C, member RAS oncogene family	protein-coding
MACS_peak_7888	chr7	73153745	73157254	346.32	promoter-TSS (NR_146079)	promoter-TSS (NR_146079)	-50	NR_146079	643862		NR_146079		SPDYE10P	-	speedy/RINGO cell cycle regulator family member E10, pseudogene	pseudo
MACS_peak_611	chr1	155191663	155195828	346.28	promoter-TSS (NM_001204297)	promoter-TSS (NM_001204297)	-830	NM_001044393	4582	Hs.89603	NM_002456	ENSG00000185499	MUC1	ADMCKD|ADMCKD1|CA 15-3|CD227|EMA|H23AG|KL-6|MAM6|MCD|MCKD|MCKD1|MUC-1|MUC-1/SEC|MUC-1/X|MUC1/ZD|PEM|PEMT|PUM	mucin 1, cell surface associated	protein-coding
MACS_peak_6747	chr4	59517837	59519731	345.99	Intergenic	MER52A|LTR|ERV1	505211	NR_133942	105377247	Hs.298228	NR_133941	ENSG00000251266	LINC02429	-	long intergenic non-protein coding RNA 2429	ncRNA
MACS_peak_7806	chr7	43868567	43870173	345.87	exon (NM_032014, exon 2 of 4)	exon (NM_032014, exon 2 of 4)	176	NM_032014	64951	Hs.284286	NM_032014	ENSG00000062582	MRPS24	HSPC335|MRP-S24|S24mt|bMRP-47|bMRP47	mitochondrial ribosomal protein S24	protein-coding
MACS_peak_3262	chr16	66604050	66606425	345.7	intron (NM_181553, intron 1 of 4)	CpG	506	NR_037619	123920	Hs.298198	NM_144601	ENSG00000140931	CMTM3	BNAS2|CKLFSF3	CKLF like MARVEL transmembrane domain containing 3	protein-coding
MACS_peak_6492	chr3	125915103	125917315	345.56	promoter-TSS (NR_024250)	promoter-TSS (NR_024250)	-392	NR_024250	100125556	Hs.553949	NR_024250	ENSG00000171084	FAM86JP	-	family with sequence similarity 86, member A pseudogene	pseudo
MACS_peak_876	chr1	244969802	244971555	345.41	intron (NR_026587, intron 1 of 5)	CpG	191	NR_111907	101928068	Hs.134857	NR_111907		LOC101928068	-	uncharacterized LOC101928068	ncRNA
MACS_peak_4059	chr18	9334158	9335506	345.04	promoter-TSS (NM_020648)	promoter-TSS (NM_020648)	65	NM_020648	57045	Hs.514685	NM_020648	ENSG00000128791	TWSG1	TSG	twisted gastrulation BMP signaling modulator 1	protein-coding
MACS_peak_5432	chr2	120222260	120224164	344.87	5' UTR (NM_024121, exon 1 of 1)	5' UTR (NM_024121, exon 1 of 1)	196	NM_024121	79134	Hs.376722	NM_024121	ENSG00000226479	TMEM185B	FAM11B	transmembrane protein 185B	protein-coding
MACS_peak_6309	chr22	45923516	45927755	344.83	intron (NM_058238, intron 3 of 3)	intron (NM_058238, intron 3 of 3)	51493	NM_058238	7477	Hs.512714	NM_058238	ENSG00000188064	WNT7B	-	Wnt family member 7B	protein-coding
MACS_peak_5858	chr20	62365489	62369187	344.66	promoter-TSS (NM_005560)	promoter-TSS (NM_005560)	-26	NM_005560	3911	Hs.473256	NM_005560	ENSG00000130702	LAMA5	-	laminin subunit alpha 5	protein-coding
MACS_peak_2489	chr14	105202950	105206379	344.56	Intergenic	Intergenic	-23341	NM_001318380	256281	Hs.526432	NM_177533	ENSG00000183828	NUDT14	UGPP|UGPPase	nudix hydrolase 14	protein-coding
MACS_peak_6605	chr3	197027242	197031187	344.55	intron (NM_005929, intron 1 of 15)	CpG	601	NM_033316	4241	Hs.184727	NM_005929	ENSG00000163975	MELTF	CD228|MAP97|MFI2|MTF1|MTf	melanotransferrin	protein-coding
MACS_peak_4249	chr19	1092718	1095769	344.44	intron (NM_002695, intron 1 of 7)	intron (NM_002695, intron 1 of 7)	1149	NM_001316323	5434	Hs.24301	NM_002695	ENSG00000099817	POLR2E	RPABC1|RPB5|XAP4|hRPB25|hsRPB5	RNA polymerase II subunit E	protein-coding
MACS_peak_8215	chr7	158395485	158397675	344.42	intron (NM_130842, intron 1 of 21)	intron (NM_130842, intron 1 of 21)	136233	NR_030325	693180		NR_030325	ENSG00000207637	MIR595	MIRN595|hsa-mir-595	microRNA 595	ncRNA
MACS_peak_158	chr1	3582365	3584308	344.4	intron (NM_001409, intron 3 of 36)	intron (NM_001409, intron 3 of 36)	-22546	NR_030277	693135		NR_030277	ENSG00000207776	MIR551A	MIRN551A|mir-551a	microRNA 551a	ncRNA
MACS_peak_4966	chr19	35715037	35719600	344.33	promoter-TSS (NM_014727)	promoter-TSS (NM_014727)	-701	NM_014727	9757	Hs.92236	NM_014727	ENSG00000272333	KMT2B	CXXC10|DYT28|HRX2|MLL1B|MLL2|MLL4|TRX2|WBP-7|WBP7	lysine methyltransferase 2B	protein-coding
MACS_peak_663	chr1	167219831	167222756	344.28	intron (NM_001198786, intron 1 of 14)	CpG	407	NR_037163	5451	Hs.283402	NM_002697	ENSG00000143190	POU2F1	OCT1|OTF1|oct-1B	POU class 2 homeobox 1	protein-coding
MACS_peak_2467	chr14	104965436	104971035	344.27	intron (NM_138420, intron 1 of 6)	intron (NM_138420, intron 1 of 6)	2248	NM_001350929	113146	Hs.441783	NM_138420	ENSG00000185567	AHNAK2	C14orf78	AHNAK nucleoprotein 2	protein-coding
MACS_peak_8804	chr9	112332473	112334388	344.23	promoter-TSS (NM_001244898)	promoter-TSS (NM_001244898)	234	NM_001244896	9991	Hs.269988	NM_005156	ENSG00000119314	PTBP3	ROD1	polypyrimidine tract binding protein 3	protein-coding
MACS_peak_3970	chr17	81511830	81513909	343.48	promoter-TSS (NM_001614)	promoter-TSS (NM_001614)	-70	NR_037688	71	Hs.514581	NM_001614	ENSG00000184009	ACTG1	ACT|ACTG|DFNA20|DFNA26|HEL-176	actin gamma 1	protein-coding
MACS_peak_1330	chr11	1945006	1948935	343.46	promoter-TSS (NM_021134).2	promoter-TSS (NM_021134).2	-302	NM_021134	6150	Hs.3254	NM_021134	ENSG00000214026	MRPL23	L23MRP|RPL23|RPL23L	mitochondrial ribosomal protein L23	protein-coding
MACS_peak_4635	chr19	10959982	10961758	343.37	promoter-TSS (NM_003072)	promoter-TSS (NM_003072)	-52	NM_001128844	6597	Hs.327527	NM_003072	ENSG00000127616	SMARCA4	BAF190|BAF190A|BRG1|CSS4|MRD16|RTPS2|SNF2|SNF2L4|SNF2LB|SWI2|hSNF2b	SWI/SNF related, matrix associated, actin dependent regulator of chromatin, subfamily a, member 4	protein-coding
MACS_peak_808	chr1	227734633	227736725	343.27	promoter-TSS (NM_001161465)	promoter-TSS (NM_001161465)	-16	NM_001323934	116841	Hs.325081	NM_053052	ENSG00000143740	SNAP47	C1orf142|ESFI5812|HEL-S-290|HEL170|SNAP-47|SVAP1	synaptosome associated protein 47	protein-coding
MACS_peak_4191	chr19	620975	623918	343.17	intron (NM_005035, intron 8 of 20)	CpG-12898	11122	NM_005035	5442	Hs.254113	NM_005035	ENSG00000099821	POLRMT	APOLMT|MTRNAP|MTRPOL|h-mtRPOL	RNA polymerase mitochondrial	protein-coding
MACS_peak_1169	chr10	102503580	102505362	343.15	intron (NM_001178133, intron 1 of 10)	intron (NM_001178133, intron 1 of 10)	509	NM_016169	51684	Hs.404089	NM_016169	ENSG00000107882	SUFU	JBTS32|PRO1280|SUFUH|SUFUXL	SUFU negative regulator of hedgehog signaling	protein-coding
MACS_peak_7729	chr7	23467724	23470307	343.14	intron (NM_006547, intron 1 of 14)	CpG	1361	NM_006547	10643	Hs.700696	NM_006547	ENSG00000136231	IGF2BP3	CT98|IMP-3|IMP3|KOC|KOC1|VICKZ3	insulin like growth factor 2 mRNA binding protein 3	protein-coding
MACS_peak_161	chr1	3608698	3612025	343.03	intron (NM_001409, intron 1 of 36)	intron (NM_001409, intron 1 of 36)	1134	NM_001409	1953	Hs.593645	NM_001409	ENSG00000162591	MEGF6	EGFL3	multiple EGF like domains 6	protein-coding
MACS_peak_7412	chr6	45376983	45378765	342.84	promoter-TSS (NM_001350327)	promoter-TSS (NM_001350327)	-10	NR_146632	8464	Hs.368325	NM_003599	ENSG00000196284	SUPT3H	SPT3|SPT3L	SPT3 homolog, SAGA and STAGA complex component	protein-coding
MACS_peak_9152	chrX	154388591	154390525	342.64	Intergenic	CpG	-8507	NM_001256580	6134	Hs.534404	NM_006013	ENSG00000147403	RPL10	AUTSX5|DXS648|DXS648E|L10|MRXS35|NOV|QM	ribosomal protein L10	protein-coding
MACS_peak_4500	chr19	5339180	5341951	342.47	intron (NM_002850, intron 1 of 37)	CpG	238	NM_002850	5802	Hs.744928	NM_002850	ENSG00000105426	PTPRS	PTPSIGMA|R-PTP-S|R-PTP-sigma	protein tyrosine phosphatase, receptor type S	protein-coding
MACS_peak_5996	chr21	31784674	31785712	342.36	Intergenic	(CCA)n|Simple_repeat|Simple_repeat	-53075	NM_001145445	57466	Hs.17255	NM_020706	ENSG00000156304	SCAF4	SFRS15|SRA4	SR-related CTD associated factor 4	protein-coding
MACS_peak_1156	chr10	102064829	102068033	342.02	exon (NM_024747, exon 1 of 1)	exon (NM_024747, exon 1 of 1)	1064	NM_024747	79803	Hs.125133	NM_024747	ENSG00000166189	HPS6	BLOC2S3	HPS6, biogenesis of lysosomal organelles complex 2 subunit 3	protein-coding
MACS_peak_4852	chr19	18650157	18653679	341.99	intron (NM_001345983, intron 1 of 2)	intron (NM_001345983, intron 1 of 2)	7280	NM_001345983	55295	Hs.250632	NM_018316	ENSG00000167487	KLHL26	-	kelch like family member 26	protein-coding
MACS_peak_6508	chr3	129120842	129122942	341.83	promoter-TSS (NM_198490)	promoter-TSS (NM_198490)	30	NM_001204885	339122	Hs.381132	NM_198490	ENSG00000172780	RAB43	RAB11B|RAB41	RAB43, member RAS oncogene family	protein-coding
MACS_peak_3459	chr17	304641	307424	341.7	intron (NM_001190411, intron 4 of 8)	AluJr|SINE|Alu	-25173	NR_040011	100506388	Hs.627744	NM_001242780	ENSG00000262061	LOC100506388	-	uncharacterized LOC100506388	protein-coding
MACS_peak_7902	chr7	73737239	73739806	341.55	intron (NR_135627, intron 1 of 4)	CpG	345	NR_135627	83451	Hs.647045	NM_148912	ENSG00000106077	ABHD11	PP1226|WBSCR21	abhydrolase domain containing 11	protein-coding
MACS_peak_6595	chr3	195998784	196004884	341.31	Intergenic	D20S16|Satellite|Satellite	-11555	NR_003264	255812	Hs.566872	NR_003264	ENSG00000185485	SDHAP1	SDHAL1|SDHALP1	succinate dehydrogenase complex flavoprotein subunit A pseudogene 1	pseudo
MACS_peak_2847	chr16	1088189	1098676	341.27	intron (NM_207419, intron 4 of 4)	CpG	2812	NM_207419	390664	Hs.527853	NM_207419	ENSG00000184471	C1QTNF8	CTRP8|UNQ5829	C1q and TNF related 8	protein-coding
MACS_peak_4669	chr19	12781988	12784779	341.19	Intergenic	(CCCCCAG)n|Simple_repeat|Simple_repeat	-3745	NR_049864	100847071		NR_049864	ENSG00000263800	MIR5684	-	microRNA 5684	ncRNA
MACS_peak_3442	chr16	89699827	89702618	341.19	exon (NM_152339, exon 2 of 3)	exon (NM_152339, exon 2 of 3)	491	NM_152339	124044	Hs.374556	NM_152339	ENSG00000158792	SPATA2L	C16orf76|tamo	spermatogenesis associated 2 like	protein-coding
MACS_peak_3185	chr16	33553593	33556305	341.14	Intergenic	CpG	-58714	NR_033866	390705	Hs.278513	NR_033866		LOC390705	-	protein phosphatase 2 regulatory subunit B'', beta pseudogene	pseudo
MACS_peak_6611	chr3	197654104	197655510	340.94	Intergenic	CpG	19769	NR_030627	100126321		NR_030627	ENSG00000284146	MIR922	MIRN922|hsa-mir-922	microRNA 922	ncRNA
MACS_peak_7040	chr5	96934485	96936761	340.79	promoter-TSS (NM_005575)	promoter-TSS (NM_005575)	-19	NM_005575	4012	Hs.527199	NM_005575	ENSG00000113441	LNPEP	CAP|IRAP|P-LAP|PLAP	leucyl and cystinyl aminopeptidase	protein-coding
MACS_peak_7543	chr7	1027140	1029099	340.5	intron (NR_134538, intron 1 of 1)	CpG	313	NR_146964	84310	Hs.653258	NM_032350	ENSG00000146540	C7orf50	YCR016W	chromosome 7 open reading frame 50	protein-coding
MACS_peak_831	chr1	228370728	228379546	340.49	intron (NM_001098623, intron 97 of 104)	intron (NM_001098623, intron 97 of 104)	21972	NR_106800	102465444		NR_106800	ENSG00000284311	MIR6742	hsa-mir-6742	microRNA 6742	ncRNA
MACS_peak_8365	chr8	73745601	73747723	340.12	intron (NM_001164382, intron 1 of 13)	CpG	265	NM_001164385	27067	Hs.561815	NM_014393	ENSG00000040341	STAU2	39K2|39K3	staufen double-stranded RNA binding protein 2	protein-coding
MACS_peak_5366	chr2	91564408	91569500	340	Intergenic	G-rich|Low_complexity|Low_complexity	92995	NR_027238	654342	Hs.469287	NR_027238		LOC654342	-	lymphocyte-specific protein 1 pseudogene	pseudo
MACS_peak_6641	chr4	1000408	1004511	339.99	exon (NM_000203, exon 8 of 14)	exon (NM_000203, exon 8 of 14)	-9019	NM_134425	10861	Hs.658244	NM_022042	ENSG00000145217	SLC26A1	CAON|EDM4|SAT-1|SAT1	solute carrier family 26 member 1	protein-coding
MACS_peak_2459	chr14	104863816	104869037	339.79	intron (NM_015005, intron 1 of 17)	intron (NM_015005, intron 1 of 17)	1113	NM_001112726	283638	Hs.533721	NM_015005	ENSG00000099814	CEP170B	CEP170R|FAM68C|KIAA0284	centrosomal protein 170B	protein-coding
MACS_peak_7828	chr7	44606384	44607602	339.34	intron (NM_001003941, intron 1 of 8)	CpG	471	NM_002541	4967	Hs.488181	NM_002541	ENSG00000105953	OGDH	AKGDH|E1k|OGDC	oxoglutarate dehydrogenase	protein-coding
MACS_peak_8806	chr9	112513362	112515661	339.11	intron (NM_133465, intron 1 of 3)	SVA_F|Retroposon|SVA	-27324	NM_001350649	100133204	Hs.662552	NM_001350649		C9orf147	-	chromosome 9 open reading frame 147	protein-coding
MACS_peak_6090	chr22	17119119	17122130	339.02	promoter-TSS (NR_103793)	promoter-TSS (NR_103793)	699	NM_031890	27439	Hs.209577	NM_031890	ENSG00000183307	TMEM121B	CECR6	transmembrane protein 121B	protein-coding
MACS_peak_5250	chr2	55048712	55051364	338.54	promoter-TSS (NM_001321861)	promoter-TSS (NM_001321861)	-347	NR_135829	57142	Hs.637850	NM_007008	ENSG00000115310	RTN4	ASY|NI220/250|NOGO|NSP|NSP-CL|Nbla00271|Nbla10545|RTN-X|RTN4-A|RTN4-B1|RTN4-B2|RTN4-C	reticulon 4	protein-coding
MACS_peak_72	chr1	1532325	1537375	338.33	TTS (NM_018188)	TTS (NM_018188)	5510	NM_001114748	339453	Hs.668654	NM_001114748	ENSG00000205090	TMEM240	C1orf70|SCA21	transmembrane protein 240	protein-coding
MACS_peak_8057	chr7	128106913	128108751	338	Intergenic	Intergenic	25971	NR_030324	693178		NR_030324	ENSG00000207588	MIR593	MIRN593|hsa-mir-593	microRNA 593	ncRNA
MACS_peak_7591	chr7	1668013	1672269	337.98	Intergenic	CpG	-39021	NM_001128636	392617	Hs.42896	NM_001128636	ENSG00000225968	ELFN1	PPP1R28	extracellular leucine rich repeat and fibronectin type III domain containing 1	protein-coding
MACS_peak_4743	chr19	15231378	15234131	337.81	promoter-TSS (NM_024794)	promoter-TSS (NM_024794)	293	NM_001142886	79852	Hs.156457	NM_024794	ENSG00000105131	EPHX3	ABHD9|EH3	epoxide hydrolase 3	protein-coding
MACS_peak_2930	chr16	2233006	2238797	337.52	promoter-TSS (NM_001374)	promoter-TSS (NM_001374)	-566	NM_001301680	1775	Hs.103503	NM_001374	ENSG00000167968	DNASE1L2	DNAS1L2	deoxyribonuclease 1 like 2	protein-coding
MACS_peak_6878	chr5	748213	762781	337.46	intron (NR_147096, intron 5 of 13)	intron (NR_147096, intron 5 of 13)	11422	NM_001351303	653082		NM_001351303	ENSG00000206077	ZDHHC11B	DHHC-11B	zinc finger DHHC-type containing 11B	protein-coding
MACS_peak_8350	chr8	61713625	61715186	336.93	promoter-TSS (NR_039680)	promoter-TSS (NR_039680)	235	NM_032466	444	Hs.332422	NM_004318	ENSG00000198363	ASPH	AAH|BAH|CASQ2BP1|FDLAB|HAAH|JCTN|junctin	aspartate beta-hydroxylase	protein-coding
MACS_peak_5351	chr2	86719053	86721391	336.89	promoter-TSS (NM_022780)	promoter-TSS (NM_022780)	-69	NM_022780	64795	Hs.75277	NM_022780	ENSG00000153561	RMND5A	CTLH|GID2|GID2A|RMD5|p44CTLH	required for meiotic nuclear division 5 homolog A	protein-coding
MACS_peak_3392	chr16	88731699	88735821	336.89	intron (NM_001142864, intron 17 of 50)	intron (NM_001142864, intron 17 of 50)	2580	NR_103774	100289580	Hs.437712	NM_207451		LOC100289580	-	uncharacterized LOC100289580	ncRNA
MACS_peak_556	chr1	149850762	149853919	336.76	promoter-TSS (NM_021059).2	promoter-TSS (NM_021059).2	-279	NM_021059	126961	Hs.647745	NM_021059	ENSG00000203811	HIST2H3C	H3|H3.2|H3/M|H3F2|H3FM|H3FN	histone cluster 2 H3 family member c	protein-coding
MACS_peak_3396	chr16	88803083	88806527	336.52	exon (NM_030928, exon 3 of 10)	exon (NM_030928, exon 3 of 10)	1027	NM_030928	81620	Hs.122908	NM_030928	ENSG00000167513	CDT1	DUP|RIS2	chromatin licensing and DNA replication factor 1	protein-coding
MACS_peak_2253	chr14	75293537	75296722	336.4	intron (NR_038421, intron 2 of 2)	intron (NR_038421, intron 2 of 2)	725	NR_038421	731223	Hs.534624	NR_038421		LINC01220	-	long intergenic non-protein coding RNA 1220	ncRNA
MACS_peak_1764	chr12	6935201	6938648	336.36	exon (NM_001940, exon 5 of 10)	exon (NM_001940, exon 5 of 10)	-6514	NM_001301836	113246	Hs.405913	NM_138425	ENSG00000111678	C12orf57	C10|GRCC10	chromosome 12 open reading frame 57	protein-coding
MACS_peak_1264	chr11	776019	778674	336.27	promoter-TSS (NR_126343)	promoter-TSS (NR_126343)	156	NM_001318820	347862	Hs.218362	NM_182612	ENSG00000177225	GATD1	PDDC1	glutamine amidotransferase like class 1 domain containing 1	protein-coding
MACS_peak_7472	chr6	158238702	158241574	336.1	Intergenic	SVA_F|Retroposon|SVA	71791	NM_207118	404672	Hs.356224	NM_207118	ENSG00000272047	GTF2H5	C6orf175|TFB5|TFIIH|TGF2H5|TTD|TTD-A|TTD3|TTDA|bA120J8.2	general transcription factor IIH subunit 5	protein-coding
MACS_peak_5449	chr2	128026655	128028670	336.08	promoter-TSS (NM_024545)	promoter-TSS (NM_024545)	-367	NM_001145928	79595	Hs.32995	NM_024545	ENSG00000136715	SAP130	-	Sin3A associated protein 130	protein-coding
MACS_peak_1541	chr11	65777652	65782309	336.06	exon (NM_138368, exon 2 of 2)	exon (NM_138368, exon 2 of 2)	611	NM_138368	91056	Hs.591957	NM_138368	ENSG00000254470	AP5B1	AP-5|PP1030	adaptor related protein complex 5 subunit beta 1	protein-coding
MACS_peak_8825	chr9	120713377	120716211	335.94	promoter-TSS (NM_001080497)	promoter-TSS (NM_001080497)	-307	NM_001080497	1955	Hs.744903	NM_001080497	ENSG00000106780	MEGF9	EGFL5	multiple EGF like domains 9	protein-coding
MACS_peak_38	chr1	1166398	1170481	335.84	promoter-TSS (NR_029957)	promoter-TSS (NR_029957)	-566	NR_029957	554210		NR_029957	ENSG00000198976	MIR429	MIRN429|hsa-mir-429|mir-429	microRNA 429	ncRNA
MACS_peak_2174	chr14	51650918	51652940	335.52	promoter-TSS (NM_152330)	promoter-TSS (NM_152330)	71	NM_001267046	122786	Hs.434914	NM_152330	ENSG00000139926	FRMD6	C14orf31|EX1|Willin|c14_5320	FERM domain containing 6	protein-coding
MACS_peak_8468	chr8	139803005	139805189	335.42	intron (NM_001321646, intron 20 of 21)	(CAC)n|Simple_repeat|Simple_repeat	-101041	NR_104210	51305	Hs.493037	NM_001282534	ENSG00000169427	KCNK9	K2p9.1|KT3.2|TASK-3|TASK3	potassium two pore domain channel subfamily K member 9	protein-coding
MACS_peak_428	chr1	58783720	58785599	335.37	promoter-TSS (NR_108106)	promoter-TSS (NR_108106)	-492	NR_108106	100131060	Hs.680604	NR_034014	ENSG00000234807	LINC01135	-	long intergenic non-protein coding RNA 1135	ncRNA
MACS_peak_8668	chr9	74951320	74953350	335.37	promoter-TSS (NR_121183)	promoter-TSS (NR_121183)	551	NM_017998	55071	Hs.532296	NM_017998	ENSG00000135045	C9orf40	-	chromosome 9 open reading frame 40	protein-coding
MACS_peak_8405	chr8	101204406	101206591	335.34	5' UTR (NM_016096, exon 1 of 4)	5' UTR (NM_016096, exon 1 of 4)	234	NM_016096	51123	Hs.374485	NM_016096	ENSG00000120963	ZNF706	HSPC038|PNAS-106|PNAS-113	zinc finger protein 706	protein-coding
MACS_peak_2817	chr16	704466	708139	335.18	promoter-TSS (NM_153350)	promoter-TSS (NM_153350)	-477	NM_153350	146330	Hs.513244	NM_153350	ENSG00000127585	FBXL16	C16orf22|Fbl16|c380A1.1	F-box and leucine rich repeat protein 16	protein-coding
MACS_peak_50	chr1	1293303	1297186	335.15	TTS (NR_106784)	TTS (NR_106784)	926	NR_106784	102465434		NR_106784	ENSG00000278073	MIR6726	hsa-mir-6726	microRNA 6726	ncRNA
MACS_peak_7758	chr7	27242250	27247239	335.09	intron (NM_001304520, intron 2 of 3)	intron (NM_001304520, intron 2 of 3)	2199	NM_001304519	2128	Hs.369879	NM_001989	ENSG00000106038	EVX1	EVX-1	even-skipped homeobox 1	protein-coding
MACS_peak_3995	chr17	81958955	81962630	335.08	exon (NM_178493, exon 1 of 11)	exon (NM_178493, exon 1 of 11)	389	NM_178493	147111	Hs.106137	NM_178493	ENSG00000185269	NOTUM	hNOTUM	notum, palmitoleoyl-protein carboxylesterase	protein-coding
MACS_peak_900	chr10	1056099	1057681	334.94	promoter-TSS (NR_134300)	promoter-TSS (NR_134300)	54	NM_014023	22884	Hs.188495	NM_014023	ENSG00000047056	WDR37	-	WD repeat domain 37	protein-coding
MACS_peak_8653	chr9	65736408	65738938	334.9	exon (NM_199244, exon 1 of 1)	exon (NM_199244, exon 1 of 1)	527	NM_199244	349334	Hs.712520	NM_199244	ENSG00000184659	FOXD4L4	FOXD4L2|FOXD4b|bA460E7.2	forkhead box D4 like 4	protein-coding
MACS_peak_5986	chr21	17512170	17514051	334.38	5' UTR (NM_001207064, exon 1 of 4)	5' UTR (NM_001207064, exon 1 of 4)	204	NM_001207065	1525	Hs.627078	NM_001338	ENSG00000154639	CXADR	CAR|CAR4/6|HCAR	CXADR, Ig-like cell adhesion molecule	protein-coding
MACS_peak_5354	chr2	87075264	87077682	334.33	promoter-TSS (NR_026846)	promoter-TSS (NR_026846)	-60	NR_026846	285074	Hs.424184	NM_001012626		LOC285074	-	anaphase promoting complex subunit 1 pseudogene	pseudo
MACS_peak_8877	chr9	129027418	129029007	334.28	5' UTR (NM_001287045, exon 1 of 13)	5' UTR (NM_001287045, exon 1 of 13)	141	NM_001287046	56904	Hs.460238	NM_020145	ENSG00000148341	SH3GLB2	PP6569|PP9455|RRIG1	SH3 domain containing GRB2 like, endophilin B2	protein-coding
MACS_peak_2362	chr14	101561100	101565435	334.28	3' UTR (NM_001362, exon 1 of 1)	3' UTR (NM_001362, exon 1 of 1)	1916	NM_001362	1735	Hs.49322	NM_001362	ENSG00000197406	DIO3	5DIII|D3|DIOIII|TXDI3	iodothyronine deiodinase 3	protein-coding
MACS_peak_5521	chr2	201281926	201284645	334.2	intron (NR_111983, intron 7 of 8)	SVA_E|Retroposon|SVA	22785	NM_033356	841	Hs.599762	NM_001228	ENSG00000064012	CASP8	ALPS2B|CAP4|Casp-8|FLICE|MACH|MCH5	caspase 8	protein-coding
MACS_peak_7558	chr7	1246370	1250272	334.2	Intergenic	Intergenic	15939	NM_001080461	340260		NM_001080461	ENSG00000164853	UNCX	UNCX4.1	UNC homeobox	protein-coding
MACS_peak_1691	chr11	118908895	118911947	333.9	promoter-TSS (NR_039713)	promoter-TSS (NR_039713)	-287	NR_039713	100616376		NR_039713	ENSG00000264211	MIR4492	mir-4492	microRNA 4492	ncRNA
MACS_peak_2379	chr14	102676087	102678462	333.68	intron (NM_015156, intron 2 of 11)	SVA_D|Retroposon|SVA	84615	NM_015156	23186	Hs.510521	NM_015156	ENSG00000089902	RCOR1	COREST|RCOR	REST corepressor 1	protein-coding
MACS_peak_610	chr1	155189207	155191415	333.63	intron (NM_001204285, intron 2 of 8)	CpG-1793	2604	NM_001018017	4582	Hs.89603	NM_002456	ENSG00000185499	MUC1	ADMCKD|ADMCKD1|CA 15-3|CD227|EMA|H23AG|KL-6|MAM6|MCD|MCKD|MCKD1|MUC-1|MUC-1/SEC|MUC-1/X|MUC1/ZD|PEM|PEMT|PUM	mucin 1, cell surface associated	protein-coding
MACS_peak_916	chr10	6144308	6146639	333.55	promoter-TSS (NM_001282630)	promoter-TSS (NM_001282630)	595	NR_136554	5209	Hs.195471	NM_004566	ENSG00000170525	PFKFB3	IPFK2|PFK2|iPFK-2	6-phosphofructo-2-kinase/fructose-2,6-biphosphatase 3	protein-coding
MACS_peak_3183	chr16	33515452	33518068	333.46	Intergenic	CpG	-20525	NR_033866	390705	Hs.278513	NR_033866		LOC390705	-	protein phosphatase 2 regulatory subunit B'', beta pseudogene	pseudo
MACS_peak_2419	chr14	104204902	104209262	333.4	Intergenic	Intergenic	-16502	NR_146613	145195	Hs.534297	NR_146611	ENSG00000258913	C14orf144	-	chromosome 14 open reading frame 144 (putative)	ncRNA
MACS_peak_5326	chr2	74528362	74531303	333.36	promoter-TSS (NM_181575)	promoter-TSS (NM_181575)	65	NR_126511	550	Hs.411480	NM_181575	ENSG00000115307	AUP1	-	AUP1, lipid droplet regulating VLDL assembly factor	protein-coding
MACS_peak_2828	chr16	796671	801061	333.35	TTS (NM_022092)	TTS (NM_022092)	1867	NM_016541	51764	Hs.247888	NM_016541	ENSG00000127588	GNG13	G(gamma)13|h2-35	G protein subunit gamma 13	protein-coding
MACS_peak_4224	chr19	918820	920987	333.34	exon (NM_032551, exon 4 of 5)	exon (NM_032551, exon 4 of 5)	2561	NM_032551	84634	Hs.208229	NM_032551	ENSG00000116014	KISS1R	AXOR12|CPPB1|GPR54|HH8|HOT7T175|KISS-1R	KISS1 receptor	protein-coding
MACS_peak_7049	chr5	107669915	107673624	333.32	promoter-TSS (NM_001962)	promoter-TSS (NM_001962)	-874	NM_001962	1946	Hs.288741	NM_001962	ENSG00000184349	EFNA5	AF1|EFL5|EPLG7|GLC1M|LERK7|RAGS	ephrin A5	protein-coding
MACS_peak_3518	chr17	8161790	8164348	333.03	promoter-TSS (NM_001330125)	promoter-TSS (NM_001330125)	-94	NM_014232	6844	Hs.25348	NM_014232	ENSG00000220205	VAMP2	SYB2|VAMP-2	vesicle associated membrane protein 2	protein-coding
MACS_peak_7227	chr5	180493744	180495347	332.98	intron (NM_001303241, intron 1 of 13)	CpG	146	NM_001303241	57472	Hs.608380	NM_015455	ENSG00000113300	CNOT6	CCR4|Ccr4a	CCR4-NOT transcription complex subunit 6	protein-coding
MACS_peak_4404	chr19	3117963	3123916	332.68	intron (NM_002067, intron 6 of 6)	intron (NM_002067, intron 6 of 6)	-15093	NM_002068	2769	Hs.73797	NM_002068	ENSG00000060558	GNA15	GNA16	G protein subunit alpha 15	protein-coding
MACS_peak_4872	chr19	18931010	18933562	332.6	intron (NM_001145721, intron 6 of 9)	CpG	6763	NM_001145724	9454	Hs.720208	NM_004838	ENSG00000051128	HOMER3	HOMER-3|VESL3	homer scaffold protein 3	protein-coding
MACS_peak_7054	chr5	109688987	109691382	332.28	5' UTR (NM_002372, exon 1 of 22)	5' UTR (NM_002372, exon 1 of 22)	818	NM_002372	4124	Hs.432822	NM_002372	ENSG00000112893	MAN2A1	AMan II|GOLIM7|MANA2|MANII	mannosidase alpha class 2A member 1	protein-coding
MACS_peak_6312	chr22	45976601	45979727	332.24	Intergenic	CpG-19213	-1036	NM_058238	7477	Hs.512714	NM_058238	ENSG00000188064	WNT7B	-	Wnt family member 7B	protein-coding
MACS_peak_750	chr1	206202311	206206341	332.14	promoter-TSS (NM_001317901)	promoter-TSS (NM_001317901)	-261	NM_001317901	729533	Hs.339665	NM_001123168	ENSG00000196550	FAM72A	LMPIP|Ugene|p17	family with sequence similarity 72 member A	protein-coding
MACS_peak_373	chr1	42681746	42683274	332.04	promoter-TSS (NR_132737)	promoter-TSS (NR_132737)	275	NM_004559	4904	Hs.473583	NM_004559	ENSG00000065978	YBX1	BP-8|CBF-A|CSDA2|CSDB|DBPB|EFI-A|MDR-NF1|NSEP-1|NSEP1|YB-1|YB1	Y-box binding protein 1	protein-coding
MACS_peak_2538	chr14	105890001	105896784	331.93	Intergenic	Intergenic	-24587	NR_026800	9834	Hs.649259	NM_014151	ENSG00000226777	FAM30A	C14orf110|HSPC053|KIAA0125	family with sequence similarity 30 member A	ncRNA
MACS_peak_5889	chr20	63175757	63179928	331.62	promoter-TSS (NR_029670)	promoter-TSS (NR_029670)	-658	NR_029670	406909		NR_029670	ENSG00000207598	MIR124-3	MIRN124-3|MIRN124A3|mir-124-3	microRNA 124-3	ncRNA
MACS_peak_3395	chr16	88783944	88786180	331.57	5' UTR (NM_001142864, exon 1 of 51)	5' UTR (NM_001142864, exon 1 of 51)	158	NM_001142864	9780	Hs.377001	NM_001142864	ENSG00000103335	PIEZO1	DHS|FAM38A|LMPH3|Mib	piezo type mechanosensitive ion channel component 1	protein-coding
MACS_peak_7307	chr6	16759554	16762501	331.53	promoter-TSS (NR_136240)	promoter-TSS (NR_136240)	-111	NR_136240	101928433	Hs.408455	NR_136240		LOC101928433	-	uncharacterized LOC101928433	ncRNA
MACS_peak_4433	chr19	3625833	3628239	331.51	promoter-TSS (NM_021231)	promoter-TSS (NM_021231)	-221	NM_001080543	58509	Hs.128425	NM_021231	ENSG00000105298	CACTIN	C19orf29|NY-REN-24|fSAPc	cactin, spliceosome C complex subunit	protein-coding
MACS_peak_969	chr10	28532046	28534388	331.17	promoter-TSS (NR_033805)	promoter-TSS (NR_033805)	-275	NM_016628	51322	Hs.743224	NM_016628	ENSG00000095787	WAC	BM-016|DESSH|PRO1741|Wwp4	WW domain containing adaptor with coiled-coil	protein-coding
MACS_peak_3997	chr17	81976389	81979343	331.11	intron (NM_001330528, intron 1 of 14)	CpG	316	NR_045351	79058	Hs.298351	NM_024083	ENSG00000169696	ASPSCR1	ASPCR1|ASPL|ASPS|RCC17|TUG|UBXD9|UBXN9	ASPSCR1, UBX domain containing tether for SLC2A4	protein-coding
MACS_peak_2280	chr14	90060051	90063078	330.94	promoter-TSS (NM_022054)	promoter-TSS (NM_022054)	-201	NM_022054	56659	Hs.510191	NM_022054	ENSG00000152315	KCNK13	K2p13.1|THIK-1|THIK1	potassium two pore domain channel subfamily K member 13	protein-coding
MACS_peak_6266	chr22	41832157	41834081	330.86	promoter-TSS (NM_004599)	promoter-TSS (NM_004599)	40	NR_103834	6721	Hs.443258	NM_004599	ENSG00000198911	SREBF2	SREBP-2|SREBP2|bHLHd2	sterol regulatory element binding transcription factor 2	protein-coding
MACS_peak_3369	chr16	87737723	87739885	330.8	intron (NM_001184854, intron 3 of 9)	intron (NM_001184854, intron 3 of 9)	27188	NM_001184856	54758	Hs.123450	NM_017566	ENSG00000104731	KLHDC4	-	kelch domain containing 4	protein-coding
MACS_peak_1490	chr11	64171282	64173529	330.77	Intergenic	SVA_F|Retroposon|SVA	-6292	NM_014067	28992	Hs.602898	NM_014067	ENSG00000133315	MACROD1	LRP16	MACRO domain containing 1	protein-coding
MACS_peak_3445	chr16	89720226	89723062	330.7	promoter-TSS (NM_004913)	promoter-TSS (NM_004913)	100	NM_001113525	92822	Hs.290154	NM_152287	ENSG00000158805	ZNF276	CENP-Z|CENPZ|ZADT|ZFP276|ZNF477	zinc finger protein 276	protein-coding
MACS_peak_4079	chr18	13821568	13824344	330.59	Intergenic	(CAAC)n|Simple_repeat|Simple_repeat	-2588	NM_005913	4161	Hs.248145	NM_005913	ENSG00000176136	MC5R	MC2	melanocortin 5 receptor	protein-coding
MACS_peak_1269	chr11	818703	820633	330.56	5' UTR (NM_020376, exon 2 of 10)	5' UTR (NM_020376, exon 2 of 10)	767	NM_020376	57104	Hs.654697	NM_020376	ENSG00000177666	PNPLA2	1110001C14Rik|ATGL|FP17548|PEDF-R|TTS-2.2|TTS2|iPLA2zeta	patatin like phospholipase domain containing 2	protein-coding
MACS_peak_3984	chr17	81821052	81825697	330.5	intron (NM_001288799, intron 3 of 3)	intron (NM_001288799, intron 3 of 3)	9920	NM_207368	348262	Hs.514632	NM_207368	ENSG00000225663	MCRIP1	FAM195B|GRAN2|MCRIP	MAPK regulated corepressor interacting protein 1	protein-coding
MACS_peak_6091	chr22	17145730	17147981	330.48	intron (NM_017829, intron 3 of 7)	CpG	12424	NM_033070	27440	Hs.26890	NM_017829	ENSG00000069998	HDHD5	CECR5	haloacid dehalogenase like hydrolase domain containing 5	protein-coding
MACS_peak_698	chr1	182389596	182392757	330.23	5' UTR (NM_001033056, exon 1 of 7)	5' UTR (NM_001033056, exon 1 of 7)	228	NM_001033056	2752	Hs.132016	NM_002065	ENSG00000135821	GLUL	GLNS|GS|PIG43|PIG59	glutamate-ammonia ligase	protein-coding
MACS_peak_343	chr1	39080565	39082993	330	Intergenic	CpG	-2388	NM_012090	23499	Hs.472475	NM_012090	ENSG00000127603	MACF1	ABP620|ACF7|MACF|OFC4	microtubule-actin crosslinking factor 1	protein-coding
MACS_peak_4176	chr19	506517	509225	329.69	intron (NM_033513, intron 1 of 1)	CpG	374	NM_033513	91978	Hs.369613	NM_033513	ENSG00000141933	TPGS1	C19orf20|GTRGEO22|PGs1	tubulin polyglutamylase complex subunit 1	protein-coding
MACS_peak_6891	chr5	1026789	1040635	329.37	intron (NM_033120, intron 5 of 9).2	intron (NM_033120, intron 5 of 9).2	24750	NM_033120	85409	Hs.240951	NM_033120	ENSG00000145506	NKD2	Naked2	naked cuticle homolog 2	protein-coding
MACS_peak_5262	chr2	62194857	62197696	329.28	5' UTR (NM_006577, exon 1 of 2)	5' UTR (NM_006577, exon 1 of 2)	149	NM_006577	10678	Hs.173203	NM_006577	ENSG00000170340	B3GNT2	3-Gn-T1|3-Gn-T2|B3GN-T2|B3GNT|B3GNT-2|B3GNT1|BETA3GNT|BGNT2|BGnT-2|beta-1|beta3Gn-T1|beta3Gn-T2	UDP-GlcNAc:betaGal beta-1,3-N-acetylglucosaminyltransferase 2	protein-coding
MACS_peak_2689	chr15	72473705	72475811	329.03	promoter-TSS (NR_135678)	promoter-TSS (NR_135678)	432	NM_005744	25820	Hs.268787	NM_005744	ENSG00000166233	ARIH1	ARI|HARI|HHARI|UBCH7BP	ariadne RBR E3 ubiquitin protein ligase 1	protein-coding
MACS_peak_6044	chr21	44872650	44874759	328.73	non-coding (NR_104597, exon 1 of 5)	non-coding (NR_104597, exon 1 of 5)	199	NR_104597	754	Hs.474010	NM_004339	ENSG00000183255	PTTG1IP	C21orf1|C21orf3|PBF	PTTG1 interacting protein	protein-coding
MACS_peak_6637	chr4	964945	969083	328.62	exon (NM_001347, exon 10 of 23)	exon (NM_001347, exon 10 of 23)	6546	NM_001347	1609	Hs.584858	NM_001347	ENSG00000145214	DGKQ	DAGK|DAGK4|DAGK7	diacylglycerol kinase theta	protein-coding
MACS_peak_4345	chr19	2048392	2052169	328.62	intron (NM_199054, intron 2 of 13)	intron (NM_199054, intron 2 of 13)	964	NM_017572	2872	Hs.515032	NM_017572	ENSG00000099875	MKNK2	GPRK7|MNK2	MAP kinase interacting serine/threonine kinase 2	protein-coding
MACS_peak_4751	chr19	15426780	15430582	328.6	intron (NM_021241, intron 3 of 7)	intron (NM_021241, intron 3 of 7)	3853	NM_001330395	58525	Hs.442138	NM_021241	ENSG00000011451	WIZ	ZNF803	widely interspaced zinc finger motifs	protein-coding
MACS_peak_544	chr1	147598953	147601062	328.45	intron (NM_004326, intron 1 of 9)	CpG	58506	NM_004326	607	Hs.415209	NM_004326	ENSG00000116128	BCL9	LGS	B cell CLL/lymphoma 9	protein-coding
MACS_peak_2031	chr13	27619877	27622505	328.44	promoter-TSS (NM_152705)	promoter-TSS (NM_152705)	448	NM_001206559	51082	Hs.507584	NM_015972	ENSG00000186184	POLR1D	AC19|POLR1C|RPA16|RPA9|RPAC2|RPC16|RPO1-3|TCS2	RNA polymerase I and III subunit D	protein-coding
MACS_peak_7486	chr6	169240740	169243551	328.42	intron (NM_003247, intron 5 of 22)	intron (NM_003247, intron 5 of 22)	11969	NM_003247	7058	Hs.371147	NM_003247	ENSG00000186340	THBS2	TSP2	thrombospondin 2	protein-coding
MACS_peak_3539	chr17	17494821	17498629	328.3	promoter-TSS (NM_016084)	promoter-TSS (NM_016084)	-330	NM_001199989	51655	Hs.25829	NM_016084	ENSG00000108551	RASD1	AGS1|DEXRAS1|MGC:26290	ras related dexamethasone induced 1	protein-coding
MACS_peak_7224	chr5	180290884	180293420	328.15	promoter-TSS (NM_139068)	promoter-TSS (NM_139068)	-81	NM_139068	5601	Hs.484371	NM_002752	ENSG00000050748	MAPK9	JNK-55|JNK2|JNK2A|JNK2ALPHA|JNK2B|JNK2BETA|PRKM9|SAPK|SAPK1a|p54a|p54aSAPK	mitogen-activated protein kinase 9	protein-coding
MACS_peak_914	chr10	5888857	5891466	328.1	promoter-TSS (NM_001258453)	promoter-TSS (NM_001258453)	-42	NM_001258453	84893	Hs.498543	NM_032807	ENSG00000134452	FBH1	FBXO18|Fbx18|hFBH1	F-box DNA helicase 1	protein-coding
MACS_peak_9012	chr9	136756408	136762582	328.01	promoter-TSS (NM_001345934)	promoter-TSS (NM_001345934)	-952	NM_001345934	138307	Hs.323991	NM_178469	ENSG00000204001	LCN8	EP17|LCN5	lipocalin 8	protein-coding
MACS_peak_3048	chr16	21300604	21302275	327.97	intron (NR_026675, intron 1 of 2)	CpG	590	NR_026675	400508	Hs.578949	NM_001101368		CRYM-AS1	NCRNA00169	CRYM antisense RNA 1	ncRNA
MACS_peak_8987	chr9	136339307	136344248	327.8	TTS (NM_015597)	TTS (NM_015597)	-11280	NM_001145639	26086	Hs.239370	NM_015597	ENSG00000160360	GPSM1	AGS3	G protein signaling modulator 1	protein-coding
MACS_peak_7788	chr7	35800305	35802310	327.59	promoter-TSS (NR_120512)	promoter-TSS (NR_120512)	321	NM_001242956	989	Hs.191346	NM_001788	ENSG00000122545	2019-09-07	CDC10|CDC3|NBLA02942|SEPT7A	septin 7	protein-coding
MACS_peak_7829	chr7	44748047	44749772	327.57	promoter-TSS (NM_031449)	promoter-TSS (NM_031449)	-22	NM_031449	83637	Hs.77978	NM_031449	ENSG00000122515	ZMIZ2	NET27|TRAFIP20|ZIMP7|hZIMP7	zinc finger MIZ-type containing 2	protein-coding
MACS_peak_9022	chr9	136884903	136887728	327.56	promoter-TSS (NM_021138)	promoter-TSS (NM_021138)	-198	NM_021138	7186	Hs.522506	NM_021138	ENSG00000127191	TRAF2	MGC:45012|RNF117|TRAP|TRAP3	TNF receptor associated factor 2	protein-coding
MACS_peak_5369	chr2	91655580	91660304	327.06	intron (NR_027238, intron 1 of 3)	intron (NR_027238, intron 1 of 3)	2007	NR_027238	654342	Hs.469287	NR_027238		LOC654342	-	lymphocyte-specific protein 1 pseudogene	pseudo
MACS_peak_7550	chr7	1091795	1096920	327.05	TTS (NM_001098201)	TTS (NM_001098201)	6309	NM_001098201	2852	Hs.20961	NM_001505	ENSG00000164850	GPER1	CEPR|CMKRL2|DRY12|FEG-1|GPCR-Br|GPER|GPR30|LERGU|LERGU2|LyGPR|mER	G protein-coupled estrogen receptor 1	protein-coding
MACS_peak_4029	chr17	82662768	82665241	326.94	intron (NM_006822, intron 2 of 5)	CpG	4303	NR_039751	100616196		NR_039751	ENSG00000266107	MIR4525	-	microRNA 4525	ncRNA
MACS_peak_1995	chr12	132240473	132244233	326.71	intron (NM_001122636, intron 6 of 10)	intron (NM_001122636, intron 6 of 10)	-33038	NR_024563	100130238	Hs.536338	NR_024563		LOC100130238	-	uncharacterized LOC100130238	ncRNA
MACS_peak_1134	chr10	100996430	101001511	326.66	promoter-TSS (NM_001318100)	promoter-TSS (NM_001318100)	621	NM_001318099	84445	Hs.523221	NM_032429	ENSG00000107816	LZTS2	LAPSER1	leucine zipper tumor suppressor 2	protein-coding
MACS_peak_9024	chr9	136939918	136945598	326.55	intron (NM_018998, intron 4 of 8)	CpG-29168	1996	NM_018998	54461	Hs.522507	NM_018998	ENSG00000159069	FBXW5	Fbw5	F-box and WD repeat domain containing 5	protein-coding
MACS_peak_256	chr1	16757459	16761455	326.48	intron (NM_001271733, intron 7 of 14)	CpG-531	5023	NM_001271733	11223	Hs.349110	NM_001271733		MST1L	BRF-1|D1F15S1A|MSPL-7|MSPL7|MST1P9|MSTP7|MSTP9	macrophage stimulating 1 like	protein-coding
MACS_peak_9141	chrX	153723205	153725345	326.48	promoter-TSS (NM_001139457)	promoter-TSS (NM_001139457)	108	NM_005745	10134	Hs.522817	NM_005745	ENSG00000185825	BCAP31	6C6-AG|BAP31|CDM|DDCH|DXS1357E	B cell receptor associated protein 31	protein-coding
MACS_peak_48	chr1	1272962	1275805	326.46	promoter-TSS (NM_058167)	promoter-TSS (NM_058167)	-529	NM_194457	118424	Hs.191987	NM_058167	ENSG00000160087	UBE2J2	NCUBE-2|NCUBE2|PRO2121	ubiquitin conjugating enzyme E2 J2	protein-coding
MACS_peak_4835	chr19	18422433	18427162	326.35	intron (NM_001009998, intron 1 of 16)	intron (NM_001009998, intron 1 of 16)	5461	NM_032627	170463	Hs.515259	NM_032627	ENSG00000130511	SSBP4	-	single stranded DNA binding protein 4	protein-coding
MACS_peak_8870	chr9	128551581	128553412	326.35	promoter-TSS (NM_003127)	promoter-TSS (NM_003127)	-62	NM_003127	6709	Hs.372331	NM_003127	ENSG00000197694	SPTAN1	EIEE5|NEAS|SPTA2	spectrin alpha, non-erythrocytic 1	protein-coding
MACS_peak_6840	chr4	188973270	188975774	326.31	Intergenic	Intergenic	197865	NR_149102	105377610		NR_149102	ENSG00000251619	LINC02508	-	long intergenic non-protein coding RNA 2508	ncRNA
MACS_peak_4730	chr19	14418342	14419847	326.2	intron (NM_005804, intron 1 of 10)	CpG	289	NM_005804	10212	Hs.311609	NM_005804	ENSG00000123136	DDX39A	BAT1|BAT1L|DDX39|DDXL|URH49	DExD-box helicase 39A	protein-coding
MACS_peak_5964	chr21	8253443	8255659	326.19	intron (NR_003287, intron 1 of 2)	CpG-18247	-2229	NR_003285	100008587	Hs.426704	NR_003285		RNA5-8SN5	RN5-8S1|RNA5-8S5	RNA, 5.8S ribosomal N5	rRNA
MACS_peak_2855	chr16	1160219	1166445	326.14	intron (NM_001005407, intron 2 of 33)	intron (NM_001005407, intron 2 of 33)	10091	NM_021098	8912	Hs.459642	NM_021098	ENSG00000196557	CACNA1H	CACNA1HB|Cav3.2|ECA6|EIG6|HALD4	calcium voltage-gated channel subunit alpha1 H	protein-coding
MACS_peak_1310	chr11	1410216	1414285	326.07	intron (NM_001256630, intron 1 of 19)	CpG	1098	NM_001256630	9024	Hs.170819	NM_003957	ENSG00000174672	BRSK2	C11orf7|PEN11B|SAD1|SADA|STK29	BR serine/threonine kinase 2	protein-coding
MACS_peak_8310	chr8	33484178	33485579	325.91	promoter-TSS (NM_032509)	promoter-TSS (NM_032509)	-289	NM_032509	84549	Hs.583805	NM_032509	ENSG00000198042	MAK16	MAK16L|RBM13	MAK16 homolog	protein-coding
MACS_peak_37	chr1	1159811	1164337	325.64	Intergenic	Intergenic	-5030	NR_029639	406984		NR_029639	ENSG00000207730	MIR200B	MIRN200B|mir-200b	microRNA 200b	ncRNA
MACS_peak_6683	chr4	2041182	2044229	325.63	intron (NM_001168243, intron 2 of 3)	CpG-20879	655	NM_001141936	401115	Hs.446474	NM_001141936	ENSG00000243449	C4orf48	CHR4_55	chromosome 4 open reading frame 48	protein-coding
MACS_peak_8319	chr8	38230867	38232552	325.57	promoter-TSS (NM_001164232)	promoter-TSS (NM_001164232)	218	NM_015214	23259	Hs.434966	NM_015214	ENSG00000085788	DDHD2	SAMWD1|SPG54|iPLA(1)gamma	DDHD domain containing 2	protein-coding
MACS_peak_3612	chr17	30707664	30710908	325.56	promoter-TSS (NR_144394)	promoter-TSS (NR_144394)	-322	NR_024187	440423	Hs.628886	NR_024187		SUZ12P1	SUZ12P	SUZ12 pseudogene 1	pseudo
MACS_peak_4926	chr19	33063596	33066091	325.47	promoter-TSS (NM_033103)	promoter-TSS (NM_033103)	75	NM_033103	85415	Hs.466435	NM_033103	ENSG00000131941	RHPN2	P76RBE|RHOBP	rhophilin Rho GTPase binding protein 2	protein-coding
MACS_peak_6043	chr21	44816653	44818807	325.44	intron (NM_001286416, intron 1 of 3)	CpG	399	NM_006936	6612	Hs.474005	NM_006936	ENSG00000184900	SUMO3	SMT3A|SMT3H1|SUMO-3|Smt3B	small ubiquitin-like modifier 3	protein-coding
MACS_peak_5205	chr2	36354858	36357434	325.33	promoter-TSS (NR_037631)	promoter-TSS (NR_037631)	-81	NM_016441	51232	Hs.699247	NM_016441	ENSG00000150938	CRIM1	CRIM-1|S52	cysteine rich transmembrane BMP regulator 1	protein-coding
MACS_peak_6462	chr3	52409326	52411166	325.13	promoter-TSS (NM_001321127)	promoter-TSS (NM_001321127)	-141	NM_004656	8314	Hs.106674	NM_004656	ENSG00000163930	BAP1	HUCEP-13|UCHL2|hucep-6	BRCA1 associated protein 1	protein-coding
MACS_peak_2835	chr16	978567	983591	324.36	promoter-TSS (NM_014587)	promoter-TSS (NM_014587)	519	NR_036442	64788	Hs.71912	NM_022773	ENSG00000103227	LMF1	C16orf26|HMFN1876|JFP11|TMEM112|TMEM112A	lipase maturation factor 1	protein-coding
MACS_peak_692	chr1	180631606	180633179	324.25	intron (NM_001135669, intron 1 of 13)	CpG	382	NR_137330	9213	Hs.227656	NM_004736	ENSG00000143324	XPR1	IBGC6|SLC53A1|SYG1|X3	xenotropic and polytropic retrovirus receptor 1	protein-coding
MACS_peak_8698	chr9	88387281	88389591	323.8	promoter-TSS (NM_006717)	promoter-TSS (NM_006717)	54	NM_006717	10927	Hs.146804	NM_006717	ENSG00000106723	SPIN1	SPIN|TDRD24	spindlin 1	protein-coding
MACS_peak_527	chr1	144178333	144180665	323.8	Intergenic	CpG	68706	NR_027354	645166	Hs.744183	NR_027354		LOC645166	-	lymphocyte-specific protein 1 pseudogene	pseudo
MACS_peak_679	chr1	174348749	174351290	323.8	intron (NM_014857, intron 11 of 20)	SVA_F|Retroposon|SVA	-98055	NM_005684	9293	Hs.673850	NM_005684	ENSG00000203737	GPR52	-	G protein-coupled receptor 52	protein-coding
MACS_peak_8782	chr9	101736521	101738874	323.8	exon (NM_133445, exon 1 of 9)	exon (NM_133445, exon 1 of 9)	883	NM_133445	116443	Hs.654783	NM_133445	ENSG00000198785	GRIN3A	GluN3A|NMDAR-L|NR3A	glutamate ionotropic receptor NMDA type subunit 3A	protein-coding
MACS_peak_840	chr1	228734977	228736683	323.73	exon (NM_021205, exon 1 of 3)	exon (NM_021205, exon 1 of 3)	753	NM_021205	58480	Hs.647774	NM_021205	ENSG00000116574	RHOU	ARHU|CDC42L1|G28K|WRCH1|hG28K	ras homolog family member U	protein-coding
MACS_peak_3878	chr17	75753382	75758733	323.58	intron (NM_001005731, intron 34 of 38)	intron (NM_001005731, intron 34 of 38)	9142	NM_000154	2584	Hs.407966	NM_000154	ENSG00000108479	GALK1	GALK|GK1|HEL-S-19	galactokinase 1	protein-coding
MACS_peak_7900	chr7	73702372	73707220	323.41	intron (NM_001165903, intron 4 of 9)	intron (NM_001165903, intron 4 of 9)	-6521	NR_036247	100422948		NR_036247	ENSG00000265724	MIR4284	mir-4284	microRNA 4284	ncRNA
MACS_peak_6620	chr4	656719	659059	323.23	intron (NM_000283, intron 10 of 21)	intron (NM_000283, intron 10 of 21)	4712	NM_001350154	5158	Hs.623810	NM_000283	ENSG00000133256	PDE6B	CSNB3|CSNBAD2|GMP-PDEbeta|PDEB|RP40|rd1	phosphodiesterase 6B	protein-coding
MACS_peak_987	chr10	35126355	35127922	323.2	promoter-TSS (NM_181571)	promoter-TSS (NM_181571)	297	NM_001352466	1390	Hs.200250	NM_001881	ENSG00000095794	CREM	CREM-2|ICER|hCREM-2	cAMP responsive element modulator	protein-coding
MACS_peak_946	chr10	21494616	21497516	323.02	TTS (NR_031736)	TTS (NR_031736)	575	NR_031736	100302129		NR_031736	ENSG00000222071	MIR1915	MIRN1915|hsa-mir-1915	microRNA 1915	ncRNA
MACS_peak_3231	chr16	54928574	54931107	322.96	promoter-TSS (NR_110453)	promoter-TSS (NR_110453)	-651	NR_034105	643911	Hs.237396	NM_001308963		CRNDE	CRNDEP|LINC00180|NCRNA00180|PNAS-108|lincIRX5	colorectal neoplasia differentially expressed	protein-coding
MACS_peak_4044	chr18	158107	159467	322.96	intron (NM_005151, intron 1 of 15)	CpG	304	NM_005151	9097	Hs.464416	NM_005151	ENSG00000101557	USP14	TGT	ubiquitin specific peptidase 14	protein-coding
MACS_peak_8780	chr9	100472553	100474567	322.92	exon (NM_003692, exon 1 of 10)	exon (NM_003692, exon 1 of 10)	322	NM_003692	8577	Hs.598100	NM_003692	ENSG00000241697	TMEFF1	C9orf2|CT120.1|H7365|TR-1	transmembrane protein with EGF like and two follistatin like domains 1	protein-coding
MACS_peak_2311	chr14	94518656	94520679	322.71	Intergenic	(GGT)n|Simple_repeat|Simple_repeat	-1823	NM_173850	145264	Hs.99476	NM_173850	ENSG00000165953	SERPINA12	OL-64	serpin family A member 12	protein-coding
MACS_peak_8118	chr7	149811863	149818710	322.65	exon (NM_198455, exon 74 of 108)	exon (NM_198455, exon 74 of 108)	-23081	NM_001099220	643641	Hs.731923	NM_001099220	ENSG00000106479	ZNF862	-	zinc finger protein 862	protein-coding
MACS_peak_6756	chr4	77156601	77158632	322.43	intron (NM_004354, intron 1 of 7)	CpG	412	NM_004354	901	Hs.740456	NM_004354	ENSG00000138764	CCNG2	-	cyclin G2	protein-coding
MACS_peak_4775	chr19	16895655	16898688	322.41	promoter-TSS (NR_147452)	promoter-TSS (NR_147452)	-198	NR_147452	27151	Hs.631644	NM_015692	ENSG00000160111	CPAMD8	ASGD8|K-CAP|VIP	C3 and PZP like, alpha-2-macroglobulin domain containing 8	protein-coding
MACS_peak_4804	chr19	17686150	17689238	322.39	intron (NM_001080421, intron 1 of 41)	intron (NM_001080421, intron 1 of 41)	505	NM_001080421	23025	Hs.164502	NM_001080421	ENSG00000130477	UNC13A	Munc13-1	unc-13 homolog A	protein-coding
MACS_peak_2510	chr14	105457962	105462092	322.33	intron (NM_001203258, intron 8 of 20)	intron (NM_001203258, intron 8 of 20)	-12911	NM_001270837	1397	Hs.534309	NM_001312	ENSG00000182809	CRIP2	CRIP|CRP2|ESP1	cysteine rich protein 2	protein-coding
MACS_peak_8164	chr7	152871948	152873630	322.15	Intergenic	Intergenic	113040	NR_146951	57180	Hs.647117	NM_020445	ENSG00000133627	ACTR3B	ARP11|ARP3BETA	ARP3 actin related protein 3 homolog B	protein-coding
MACS_peak_4619	chr19	10564882	10566608	322	TTS (NM_079421)	TTS (NM_079421)	281	NM_023008	65095	Hs.709967	NM_023008	ENSG00000129347	KRI1	-	KRI1 homolog	protein-coding
MACS_peak_2363	chr14	101708711	101713475	321.83	Intergenic	Intergenic	-19344	NR_026774	145200	Hs.150840	NR_026774	ENSG00000258512	LINC00239	C14orf72|NCRNA00239	long intergenic non-protein coding RNA 239	ncRNA
MACS_peak_7207	chr5	179343539	179346090	321.78	intron (NM_014244, intron 1 of 21)	CpG-22923	616	NM_014244	9509	Hs.23871	NM_014244	ENSG00000087116	ADAMTS2	ADAM-TS2|ADAMTS-2|ADAMTS-3|EDSDERMS|NPI|PC I-NP|PCI-NP|PCINP|PCPNI|PNPI	ADAM metallopeptidase with thrombospondin type 1 motif 2	protein-coding
MACS_peak_763	chr1	212607571	212610009	321.46	5' UTR (NM_001206488, exon 1 of 4)	5' UTR (NM_001206488, exon 1 of 4)	162	NM_001206484	467	Hs.460	NM_001674	ENSG00000162772	ATF3	-	activating transcription factor 3	protein-coding
MACS_peak_2410	chr14	104098429	104112721	321.2	intron (NM_001080464, intron 10 of 15)	intron (NM_001080464, intron 10 of 15)	-11830	NR_029620	406986		NR_029620	ENSG00000207568	MIR203A	MIR203|MIRN203|hsa-mir-203a|miR-203|miRNA203|mir-203a	microRNA 203a	ncRNA
MACS_peak_1857	chr12	51082604	51084210	321.18	non-coding (NR_045072, exon 1 of 5)	non-coding (NR_045072, exon 1 of 5)	247	NR_045072	81566	Hs.524425	NM_030809	ENSG00000110925	CSRNP2	C12orf2|C12orf22|FAM130A1|PPP1R72|TAIP-12	cysteine and serine rich nuclear protein 2	protein-coding
MACS_peak_7211	chr5	179549930	179551666	321.15	exon (NM_025158, exon 1 of 18)	exon (NM_025158, exon 1 of 18)	237	NM_025158	80230	Hs.306769	NM_025158	ENSG00000176783	RUFY1	RABIP4|ZFYVE12	RUN and FYVE domain containing 1	protein-coding
MACS_peak_5601	chr2	238238992	238241925	321.06	promoter-TSS (NM_018645)	promoter-TSS (NM_018645)	-334	NM_001142853	55502	Hs.42949	NM_018645	ENSG00000144485	HES6	C-HAIRY1|HES-6|bHLHb41|bHLHc23	hes family bHLH transcription factor 6	protein-coding
MACS_peak_3365	chr16	87391120	87393316	321.04	promoter-TSS (NM_001282683)	promoter-TSS (NM_001282683)	23	NM_022818	81631	Hs.356061	NM_022818	ENSG00000140941	MAP1LC3B	ATG8F|LC3B|MAP1A/1BLC3|MAP1LC3B-a	microtubule associated protein 1 light chain 3 beta	protein-coding
MACS_peak_2499	chr14	105363864	105370399	320.91	intron (NM_001100913, intron 4 of 24)	intron (NM_001100913, intron 4 of 24)	-31452	NM_001195082	647310	Hs.729499	NM_001195082	ENSG00000226174	TEX22	-	testis expressed 22	protein-coding
MACS_peak_2006	chr12	132597484	132599225	320.72	Intergenic	CpG	12097	NM_001195520	100507055	Hs.282811	NM_001195520	ENSG00000204583	LRCOL1	-	leucine rich colipase like 1	protein-coding
MACS_peak_3314	chr16	70662429	70666839	320.66	exon (NM_138383, exon 14 of 15)	exon (NM_138383, exon 14 of 15)	21417	NM_138383	92154	Hs.432387	NM_138383	ENSG00000132613	MTSS1L	ABBA|ABBA-1|ABBA1	MTSS1L, I-BAR domain containing	protein-coding
MACS_peak_602	chr1	155013326	155018119	320.54	non-coding (NR_046206, exon 4 of 5)	non-coding (NR_046206, exon 4 of 5)	13092	NR_049765	51043	Hs.729279	NM_001252406	ENSG00000160685	ZBTB7B	CKROX|THPOK|ZBTB15|ZFP-67|ZFP67|ZNF857B|c-KROX|hcKROX	zinc finger and BTB domain containing 7B	protein-coding
MACS_peak_6638	chr4	971487	974823	320.53	intron (NM_001347, intron 1 of 22)	CpG	405	NM_001347	1609	Hs.584858	NM_001347	ENSG00000145214	DGKQ	DAGK|DAGK4|DAGK7	diacylglycerol kinase theta	protein-coding
MACS_peak_6880	chr5	769254	779602	320.52	intron (NR_147095, intron 1 of 16)	intron (NR_147095, intron 1 of 16)	-7509	NM_001351303	653082		NM_001351303	ENSG00000206077	ZDHHC11B	DHHC-11B	zinc finger DHHC-type containing 11B	protein-coding
MACS_peak_4503	chr19	5686044	5688246	320.52	intron (NM_198708, intron 4 of 6)	CpG-13469	-3116	NM_033643	25873	Hs.408018	NM_015414	ENSG00000130255	RPL36	L36	ribosomal protein L36	protein-coding
MACS_peak_4917	chr19	30224938	30229511	320.32	Intergenic	CpG	-145169	NM_001352260	9745	Hs.378901	NM_014717	ENSG00000198597	ZNF536	-	zinc finger protein 536	protein-coding
MACS_peak_3101	chr16	30193421	30195725	320.32	promoter-TSS (NM_001320579).2	promoter-TSS (NM_001320579).2	140	NR_037608	100526830	Hs.460558	NR_037608	ENSG00000213599	SLX1A-SULT1A3	-	SLX1A-SULT1A3 readthrough (NMD candidate)	ncRNA
MACS_peak_1511	chr11	64710793	64713367	320.29	intron (NM_138732, intron 2 of 19)	intron (NM_138732, intron 2 of 19)	11108	NM_138732	9379	Hs.372938	NM_015080	ENSG00000110076	NRXN2	-	neurexin 2	protein-coding
MACS_peak_6448	chr3	48210384	48212838	320.18	Intergenic	SVA_F|Retroposon|SVA	-11736	NM_004345	820	Hs.51120	NM_004345	ENSG00000164047	CAMP	CAP-18|CAP18|CRAMP|FALL-39|FALL39|HSD26|LL37	cathelicidin antimicrobial peptide	protein-coding
MACS_peak_6272	chr22	42125906	42131016	320.05	intron (NM_001025161, intron 3 of 7)	intron (NM_001025161, intron 3 of 7)	2420	NR_111920	101929829	Hs.648256	NR_111920		LOC101929829	-	cytochrome P450 family 2 subfamily D member 6 pseudogene	pseudo
MACS_peak_8509	chr8	143931089	143936222	319.94	intron (NM_201381, intron 12 of 31)	intron (NM_201381, intron 12 of 31)	5935	NM_201384	5339	Hs.434248	NM_000445	ENSG00000178209	PLEC	EBS1|EBSMD|EBSND|EBSO|EBSOG|EBSPA|HD1|LGMD2Q|PCN|PLEC1|PLEC1b|PLTN	plectin	protein-coding
MACS_peak_5157	chr2	11154740	11156345	319.74	non-coding (NR_104231, exon 1 of 8)	non-coding (NR_104231, exon 1 of 8)	170	NM_001282710	130814	Hs.274415	NM_152391	ENSG00000162976	PQLC3	C2orf22	PQ loop repeat containing 3	protein-coding
MACS_peak_7911	chr7	74288672	74291710	319.71	intron (NM_003388, intron 1 of 16)	intron (NM_003388, intron 1 of 16)	716	NM_032421	7461	Hs.647018	NM_003388	ENSG00000106665	CLIP2	CLIP|CLIP-115|CYLN2|WBSCR3|WBSCR4|WSCR3|WSCR4	CAP-Gly domain containing linker protein 2	protein-coding
MACS_peak_7445	chr6	111482091	111484327	319.5	promoter-TSS (NR_034111)	promoter-TSS (NR_034111)	-263	NR_034110	643749	Hs.486228	NR_034108	ENSG00000231889	TRAF3IP2-AS1	C6UAS|C6orf3|NCRNA00248|TRAF3IP2-AS2	TRAF3IP2 antisense RNA 1	ncRNA
MACS_peak_7541	chr7	1008856	1013582	319.28	intron (NR_146964, intron 1 of 4)	intron (NR_146964, intron 1 of 4)	11807	NR_029898	442907		NR_029898	ENSG00000199023	MIR339	MIRN339|hsa-mir-339|mir-339	microRNA 339	ncRNA
MACS_peak_5676	chr20	2747938	2753163	319.21	intron (NM_001110514, intron 11 of 17)	CpG	50096	NM_001184699	56265	Hs.659346	NM_019609	ENSG00000088882	CPXM1	CPX1|CPXM	carboxypeptidase X, M14 family member 1	protein-coding
MACS_peak_2782	chr16	153042	156018	318.99	TTS (NM_005332)	TTS (NM_005332)	1675	NM_005332	3050	Hs.585357	NM_005332	ENSG00000130656	HBZ	HBZ-T1|HBZ1	hemoglobin subunit zeta	protein-coding
MACS_peak_4634	chr19	10926992	10930213	318.4	promoter-TSS (NM_138358)	promoter-TSS (NM_138358)	65	NM_001321440	78992	Hs.164026	NM_024029	ENSG00000130733	YIPF2	FinGER2	Yip1 domain family member 2	protein-coding
MACS_peak_321	chr1	36175444	36180419	318.36	exon (NM_001286365, exon 8 of 16)	exon (NM_001286365, exon 8 of 16)	-21878	NM_001270895	27095	Hs.523131	NM_014408	ENSG00000054116	TRAPPC3	BET3	trafficking protein particle complex 3	protein-coding
MACS_peak_4437	chr19	3648027	3650969	318.17	intron (NM_001195733, intron 8 of 16)	CpG	-22683	NM_001080543	58509	Hs.128425	NM_021231	ENSG00000105298	CACTIN	C19orf29|NY-REN-24|fSAPc	cactin, spliceosome C complex subunit	protein-coding
MACS_peak_1785	chr12	25249840	25251767	318.12	5' UTR (NM_004985, exon 1 of 5)	5' UTR (NM_004985, exon 1 of 5)	128	NM_033360	3845	Hs.505033	NM_004985	ENSG00000133703	KRAS	C-K-RAS|CFC2|K-RAS2A|K-RAS2B|K-RAS4A|K-RAS4B|K-Ras|KI-RAS|KRAS1|KRAS2|NS|NS3|RALD|RASK2|c-Ki-ras2	KRAS proto-oncogene, GTPase	protein-coding
MACS_peak_3817	chr17	63697547	63700730	317.93	intron (NM_030576, intron 2 of 4)	intron (NM_030576, intron 2 of 4)	1021	NM_030576	80774	Hs.591166	NM_030576	ENSG00000136490	LIMD2	-	LIM domain containing 2	protein-coding
MACS_peak_5467	chr2	134150603	134152715	317.89	Intergenic	Intergenic	24534	NR_037450	100500878		NR_037450	ENSG00000263813	MIR3679	mir-3679	microRNA 3679	ncRNA
MACS_peak_2777	chr15	101960879	101962444	317.8	intron (NR_003659, intron 1 of 10)	CpG	848	NR_003659	374666	Hs.459573	NM_199163		WASH3P	FAM39DP	WAS protein family homolog 3 pseudogene	pseudo
MACS_peak_1926	chr12	57215552	57218403	317.77	exon (NM_007224, exon 1 of 2)	exon (NM_007224, exon 1 of 2)	182	NM_007224	11247	Hs.745023	NM_007224	ENSG00000182379	NXPH4	NPH4	neurexophilin 4	protein-coding
MACS_peak_223	chr1	10714190	10716615	317.44	intron (NM_001079843, intron 2 of 20)	intron (NM_001079843, intron 2 of 20)	81274	NM_001079843	54897	Hs.439894	NM_017766	ENSG00000130940	CASZ1	CAS11|CST|SRG|ZNF693|dJ734G22.1	castor zinc finger 1	protein-coding
MACS_peak_6938	chr5	10563190	10566234	317.44	exon (NM_001164440, exon 1 of 4)	exon (NM_001164440, exon 1 of 4)	389	NM_001164440	651746	Hs.26039	NM_001164440	ENSG00000164236	ANKRD33B	-	ankyrin repeat domain 33B	protein-coding
MACS_peak_1206	chr10	132842982	132845668	317.44	intron (NM_001200049, intron 44 of 57)	intron (NM_001200049, intron 44 of 57)	-58292	NM_177400	84504	Hs.134013	NM_177400	ENSG00000148826	NKX6-2	GTX|NKX6.2|NKX6B|SPAX8	NK6 homeobox 2	protein-coding
MACS_peak_948	chr10	21525069	21527643	317.44	promoter-TSS (NM_207371)	promoter-TSS (NM_207371)	-674	NM_207371	387640	Hs.350848	NM_207371	ENSG00000180592	SKIDA1	C10orf140|DLN-1	SKI/DACH domain containing 1	protein-coding
MACS_peak_7197	chr5	178129921	178132190	317.17	promoter-TSS (NM_022762)	promoter-TSS (NM_022762)	94	NM_001288794	64777	Hs.27222	NM_022762	ENSG00000145916	RMND5B	GID2|GID2B	required for meiotic nuclear division 5 homolog B	protein-coding
MACS_peak_4156	chr18	79864583	79867586	316.99	intron (NM_012283, intron 1 of 1)	intron (NM_012283, intron 1 of 1)	2416	NM_012283	26251	Hs.247905	NM_012283	ENSG00000178342	KCNG2	KCNF2|KV6.2	potassium voltage-gated channel modifier subfamily G member 2	protein-coding
MACS_peak_8190	chr7	156940635	156943804	316.9	Intergenic	AluY|SINE|Alu	-7504	NM_001353366	64434	Hs.15825	NM_138400	ENSG00000146909	NOM1	C7orf3|PPP1R113|SGD1	nucleolar protein with MIF4G domain 1	protein-coding
MACS_peak_2210	chr14	64503104	64505337	316.74	promoter-TSS (NM_001354682)	promoter-TSS (NM_001354682)	-354	NM_014950	22890	Hs.605143	NM_014950	ENSG00000126804	ZBTB1	ZNF909	zinc finger and BTB domain containing 1	protein-coding
MACS_peak_3777	chr17	51165257	51167533	316.68	promoter-TSS (NM_001018139)	promoter-TSS (NM_001018139)	-106	NM_001018139	4831	Hs.463456	NM_002512	ENSG00000243678	NME2	NDKB|NDPK-B|NDPKB|NM23-H2|NM23B|PUF	NME/NM23 nucleoside diphosphate kinase 2	protein-coding
MACS_peak_1125	chr10	100345989	100348559	316.61	5' UTR (NM_005063, exon 1 of 6)	5' UTR (NM_005063, exon 1 of 6)	259	NM_005063	6319	Hs.558396	NM_005063	ENSG00000099194	SCD	FADS5|MSTP008|SCD1|SCDOS|hSCD1	stearoyl-CoA desaturase	protein-coding
MACS_peak_3657	chr17	39194249	39198324	316.61	intron (NM_199247, intron 1 of 12)	intron (NM_199247, intron 1 of 12)	1417	NM_199248	782	Hs.635	NM_000723	ENSG00000067191	CACNB1	CAB1|CACNLB1|CCHLB1	calcium voltage-gated channel auxiliary subunit beta 1	protein-coding
MACS_peak_2785	chr16	175340	177748	316.52	promoter-TSS (NM_000558)	promoter-TSS (NM_000558)	-107	NM_000558	3039	Hs.449630	NM_000558	ENSG00000206172	HBA1	HBA-T3|HBH	hemoglobin subunit alpha 1	protein-coding
MACS_peak_7880	chr7	69596953	69600576	316.35	promoter-TSS (NM_015570)	promoter-TSS (NM_015570)	-155	NM_001127232	26053	Hs.21631	NM_015570	ENSG00000158321	AUTS2	FBRSL2|MRD26	AUTS2, activator of transcription and developmental regulator	protein-coding
MACS_peak_3821	chr17	63958769	63962684	316.3	intron (NM_000334, intron 11 of 23)	intron (NM_000334, intron 11 of 23)	12192	NM_000334	6329	Hs.46038	NM_000334	ENSG00000007314	SCN4A	CMS16|HOKPP2|HYKPP|HYPP|NAC1A|Na(V)1.4|Nav1.4|SkM1	sodium voltage-gated channel alpha subunit 4	protein-coding
MACS_peak_5503	chr2	183037415	183039059	316.27	5' UTR (NM_013436, exon 1 of 31)	5' UTR (NM_013436, exon 1 of 31)	621	NM_013436	10787	Hs.603732	NM_013436	ENSG00000061676	NCKAP1	HEM2|NAP1|NAP125|p125Nap1	NCK associated protein 1	protein-coding
MACS_peak_8371	chr8	80485314	80487952	316.22	5' UTR (NM_023929, exon 1 of 7)	5' UTR (NM_023929, exon 1 of 7)	420	NM_023929	65986	Hs.591868	NM_023929	ENSG00000205189	ZBTB10	RINZF	zinc finger and BTB domain containing 10	protein-coding
MACS_peak_9117	chrX	115887016	115889376	315.66	intron (NR_147172, intron 2 of 2)	CpG	47232	NR_147172	106029310	Hs.571742	NR_147172		DANT1	-	DXZ4 associated non-coding transcript 1, proximal	ncRNA
MACS_peak_549	chr1	148458627	148460588	315.47	non-coding (NR_104014, exon 1 of 3)	non-coding (NR_104014, exon 1 of 3)	313	NR_027468	388685	Hs.713362	NM_207400	ENSG00000274020	LINC01138	LINC00875	long intergenic non-protein coding RNA 1138	ncRNA
MACS_peak_4763	chr19	16470601	16472573	314.96	intron (NM_001258374, intron 1 of 23)	CpG	425	NR_047665	58513	Hs.654639	NM_021235	ENSG00000127527	EPS15L1	EPS15R	epidermal growth factor receptor pathway substrate 15 like 1	protein-coding
MACS_peak_4190	chr19	616334	620906	314.91	intron (NM_005035, intron 16 of 20)	CpG-12898	14948	NM_005035	5442	Hs.254113	NM_005035	ENSG00000099821	POLRMT	APOLMT|MTRNAP|MTRPOL|h-mtRPOL	RNA polymerase mitochondrial	protein-coding
MACS_peak_6656	chr4	1356120	1359160	314.88	intron (NM_001317935, intron 7 of 13)	intron (NM_001317935, intron 7 of 13)	10084	NM_001317935	57654	Hs.380475	NM_020894	ENSG00000163945	UVSSA	KIAA1530|UVSS3	UV stimulated scaffold protein A	protein-coding
MACS_peak_6150	chr22	21641932	21643310	314.77	intron (NM_022044, intron 1 of 2)	CpG	368	NM_022044	23753	Hs.303116	NM_022044	ENSG00000128228	SDF2L1	-	stromal cell derived factor 2 like 1	protein-coding
MACS_peak_1867	chr12	52022561	52024267	314.68	intron (NM_001202233, intron 1 of 7)	CpG	582	NM_001202233	3164	Hs.524430	NM_002135	ENSG00000123358	NR4A1	GFRP1|HMR|N10|NAK-1|NGFIB|NP10|NUR77|TR3	nuclear receptor subfamily 4 group A member 1	protein-coding
MACS_peak_6908	chr5	1413284	1419296	314.58	intron (NM_001044, intron 6 of 14)	intron (NM_001044, intron 6 of 14)	29138	NM_001044	6531	Hs.406	NM_001044	ENSG00000142319	SLC6A3	DAT|DAT1|PKDYS	solute carrier family 6 member 3	protein-coding
MACS_peak_6597	chr3	196206933	196210182	314.32	non-coding (NR_135617, exon 4 of 9)	non-coding (NR_135617, exon 4 of 9)	2872	NM_001039617	131540	Hs.111591	NM_001039617	ENSG00000163958	ZDHHC19	DHHC19	zinc finger DHHC-type containing 19	protein-coding
MACS_peak_4801	chr19	17575836	17578698	314.21	exon (NM_024656, exon 7 of 12)	exon (NM_024656, exon 7 of 12)	21673	NM_024656	79709	Hs.418795	NM_024656	ENSG00000130309	COLGALT1	ColGalT 1|GLT25D1	collagen beta(1-O)galactosyltransferase 1	protein-coding
MACS_peak_6754	chr4	76916551	76918693	314.18	Intergenic	SVA_F|Retroposon|SVA	-19696	NM_001029870	345079	Hs.257292	NM_001029870	ENSG00000186212	SOWAHB	ANKRD56	sosondowah ankyrin repeat domain family member B	protein-coding
MACS_peak_1852	chr12	50166457	50167780	314.16	exon (NM_001331071, exon 1 of 11)	exon (NM_001331071, exon 1 of 11)	415	NM_001331072	91012	Hs.270525	NM_147190	ENSG00000139624	CERS5	LASS5|Trh4	ceramide synthase 5	protein-coding
MACS_peak_1129	chr10	100653044	100657609	313.95	Intergenic	CpG	-80383	NM_001304569	5076	Hs.155644	NM_000278	ENSG00000075891	PAX2	FSGS7|PAPRS	paired box 2	protein-coding
MACS_peak_26	chr1	1066494	1070382	313.87	Intergenic	CpG	5869	NM_001205252	401934	Hs.568137	NM_001205252	ENSG00000237330	RNF223	-	ring finger protein 223	protein-coding
MACS_peak_3651	chr17	38673388	38675370	313.85	exon (NM_001130677, exon 1 of 1)	exon (NM_001130677, exon 1 of 1)	555	NM_001130677	100170841	Hs.445574	NM_001130677	ENSG00000273604	EPOP	C17orf96|PRR28	elongin BC and polycomb repressive complex 2 associated protein	protein-coding
MACS_peak_5559	chr2	219386632	219389041	313.64	promoter-TSS (NM_001319118)	promoter-TSS (NM_001319118)	104	NR_134970	23549	Hs.258551	NM_012100	ENSG00000123992	DNPEP	ASPEP|DAP	aspartyl aminopeptidase	protein-coding
MACS_peak_8442	chr8	123153941	123158221	313.63	Intergenic	ERVL-E-int|LTR|ERVL	-22966	NM_207006	84985	Hs.379821	NM_032899	ENSG00000147689	FAM83A	BJ-TSA-9	family with sequence similarity 83 member A	protein-coding
MACS_peak_5767	chr20	35615439	35617761	313.51	intron (NM_003116, intron 1 of 11)	intron (NM_003116, intron 1 of 11)	716	NM_001317931	6676	Hs.123159	NM_003116	ENSG00000061656	SPAG4	CT127|SUN4	sperm associated antigen 4	protein-coding
MACS_peak_4605	chr19	10332113	10334166	313.43	TTS (NM_001320608)	TTS (NM_001320608)	499	NM_133452	125950	Hs.744952	NM_133452	ENSG00000161847	RAVER1	-	ribonucleoprotein, PTB binding 1	protein-coding
MACS_peak_1291	chr11	1168093	1173323	313.41	intron (NM_001304359, intron 15 of 48)	intron (NM_001304359, intron 15 of 48)	12755	NM_001304359	4586	Hs.534332	NM_017511	ENSG00000215182	MUC5AC	MUC5|TBM|leB|mucin	mucin 5AC, oligomeric mucus/gel-forming	protein-coding
MACS_peak_5242	chr2	47569781	47572653	313.39	promoter-TSS (NM_022055)	promoter-TSS (NM_022055)	-886	NM_022055	56660	Hs.591586	NM_022055	ENSG00000184261	KCNK12	K2p12.1|THIK-2|THIK2	potassium two pore domain channel subfamily K member 12	protein-coding
MACS_peak_6655	chr4	1345679	1348005	313.24	promoter-TSS (NM_001317934)	promoter-TSS (NM_001317934)	-424	NM_001317934	57654	Hs.380475	NM_020894	ENSG00000163945	UVSSA	KIAA1530|UVSS3	UV stimulated scaffold protein A	protein-coding
MACS_peak_1322	chr11	1746398	1750145	313.05	intron (NM_001170820, intron 1 of 2)	CpG	2323	NM_001170820	402778	Hs.121575	NM_001170820	ENSG00000244242	IFITM10	DSPA3	interferon induced transmembrane protein 10	protein-coding
MACS_peak_8535	chr8	144464818	144467697	312.98	promoter-TSS (NM_145754)	promoter-TSS (NM_145754)	-80	NM_145754	90990	Hs.528713	NM_145754	ENSG00000167702	KIFC2	-	kinesin family member C2	protein-coding
MACS_peak_6134	chr22	20428450	20432568	312.87	exon (NM_153334, exon 6 of 11)	exon (NM_153334, exon 6 of 11)	7350	NM_182895	91179	Hs.474251	NM_153334	ENSG00000244486	SCARF2	NSR1|SREC-II|SREC2|SRECRP-1|VDEGS	scavenger receptor class F member 2	protein-coding
MACS_peak_7732	chr7	23635812	23638494	312.83	intron (NM_138771, intron 3 of 3)	SVA_E|Retroposon|SVA	39774	NM_138771	90693	Hs.232296	NM_138771	ENSG00000169193	CCDC126	-	coiled-coil domain containing 126	protein-coding
MACS_peak_4618	chr19	10543183	10545317	312.74	non-coding (NR_104025, exon 1 of 9)	non-coding (NR_104025, exon 1 of 9)	356	NM_032885	84971	Hs.512799	NM_032885	ENSG00000130734	ATG4D	APG4-D|APG4D|AUTL4	autophagy related 4D cysteine peptidase	protein-coding
MACS_peak_617	chr1	155562159	155563699	312.6	promoter-TSS (NM_018489)	promoter-TSS (NM_018489)	-396	NM_018489	55870	Hs.491060	NM_018489	ENSG00000116539	ASH1L	ASH1|ASH1L1|KMT2H|MRD52	ASH1 like histone lysine methyltransferase	protein-coding
MACS_peak_995	chr10	43201105	43204187	312.51	intron (NM_145313, intron 3 of 12)	CpG	27093	NM_001282862	221002	Hs.125293	NM_145313	ENSG00000198915	RASGEF1A	CG4853	RasGEF domain family member 1A	protein-coding
MACS_peak_2800	chr16	553181	558257	312.5	Intergenic	Intergenic	-4703	NM_145270	146325	Hs.632220	NM_145270	ENSG00000161992	PRR35	C16orf11|LA16c-366D1.2	proline rich 35	protein-coding
MACS_peak_5257	chr2	61065457	61066726	312.37	promoter-TSS (NM_001330436)	promoter-TSS (NM_001330436)	-118	NM_032506	84542	Hs.468653	NM_032506	ENSG00000162929	KIAA1841	-	KIAA1841	protein-coding
MACS_peak_936	chr10	15167534	15169079	312.14	intron (NM_004808, intron 1 of 11)	CpG	390	NM_004808	9397	Hs.60339	NM_004808	ENSG00000152465	NMT2	-	N-myristoyltransferase 2	protein-coding
MACS_peak_8462	chr8	127314673	127318218	312.04	intron (NR_117100, intron 5 of 5)	SVA_F|Retroposon|SVA	71808	NR_117099	103021164	Hs.571531	NR_117099		CASC21	CARLO2|CARLo-2|LINC01244	cancer susceptibility 21 (non-protein coding)	ncRNA
MACS_peak_8384	chr8	85826131	85828923	311.79	non-coding (NR_003594, exon 1 of 1).10	non-coding (NR_003594, exon 1 of 1).10	415	NR_003594	100288527	Hs.535056	NR_003594		REXO1L2P	-	REXO1 like 2, pseudogene	pseudo
MACS_peak_7538	chr7	974555	976413	311.78	exon (NM_001031617, exon 1 of 3)	exon (NM_001031617, exon 1 of 3)	115	NM_001031617	90639	Hs.121593	NM_001031617	ENSG00000240230	COX19	-	COX19, cytochrome c oxidase assembly factor	protein-coding
MACS_peak_4293	chr19	1506012	1509118	311.68	exon (NM_213604, exon 8 of 12)	exon (NM_213604, exon 8 of 12)	5624	NM_213604	339366	Hs.371674	NM_213604	ENSG00000185761	ADAMTSL5	THSD6	ADAMTS like 5	protein-coding
MACS_peak_7912	chr7	74452867	74456143	311.48	intron (NM_016328, intron 1 of 26)	CpG	715	NM_005685	9569	Hs.647056	NM_005685	ENSG00000006704	GTF2IRD1	BEN|CREAM1|GTF3|MUSTRD1|RBAP2|WBS|WBSCR11|WBSCR12|hMusTRD1alpha1	GTF2I repeat domain containing 1	protein-coding
MACS_peak_4452	chr19	4006669	4008850	311.38	5' UTR (NM_015897, exon 1 of 11)	5' UTR (NM_015897, exon 1 of 11)	161	NM_015897	51588	Hs.105779	NM_015897	ENSG00000105229	PIAS4	PIAS-gamma|PIASY|Piasg|ZMIZ6	protein inhibitor of activated STAT 4	protein-coding
MACS_peak_3026	chr16	16322085	16326149	311.37	promoter-TSS (NR_106971).2	promoter-TSS (NR_106971).2	-471	NR_106971	102465684		NR_106971	ENSG00000273613	MIR6511A4	MIR6511A-4|hsa-mir-6511a-4	microRNA 6511a-4	ncRNA
MACS_peak_3608	chr17	29292810	29294667	311.19	intron (NM_020772, intron 1 of 3)	(CCCCATC)n|Simple_repeat|Simple_repeat	410	NM_020772	57532	Hs.462598	NM_020772	ENSG00000108256	NUFIP2	182-FIP|82-FIP|FIP-82|PIG1	NUFIP2, FMR1 interacting protein 2	protein-coding
MACS_peak_1729	chr11	134839059	134840474	311.15	Intergenic	L1MA9|LINE|L1	103821	NR_147836	729305	Hs.148365	NR_147836	ENSG00000251226	LOC729305	-	uncharacterized LOC729305	ncRNA
MACS_peak_8589	chr9	33166179	33168205	310.61	promoter-TSS (NR_108108)	promoter-TSS (NR_108108)	166	NM_001497	2683	Hs.272011	NM_001497	ENSG00000086062	B4GALT1	B4GAL-T1|CDG2D|GGTB2|GT1|GTB|beta4Gal-T1	beta-1,4-galactosyltransferase 1	protein-coding
MACS_peak_5757	chr20	34703722	34705168	310.54	promoter-TSS (NM_001329431)	promoter-TSS (NM_001329431)	137	NM_001329430	58476	Hs.516994	NM_021202	ENSG00000078804	TP53INP2	C20orf110|DOR|PIG-U|PIGU|PINH|dJ1181N3.1	tumor protein p53 inducible nuclear protein 2	protein-coding
MACS_peak_6234	chr22	38201243	38203272	310.31	promoter-TSS (NM_001161573)	promoter-TSS (NM_001161573)	325	NM_012323	23764	Hs.517617	NM_012323	ENSG00000185022	MAFF	U-MAF|hMafF	MAF bZIP transcription factor F	protein-coding
MACS_peak_851	chr1	232629197	232631075	310.26	Intergenic	CpG	-87935	NR_146922	105373199	Hs.254475	NR_146922	ENSG00000225919	LINC01745	-	long intergenic non-protein coding RNA 1745	ncRNA
MACS_peak_3163	chr16	32347537	32350139	310.15	Intergenic	CpG	-58857	NR_033866	390705	Hs.278513	NR_033866		LOC390705	-	protein phosphatase 2 regulatory subunit B'', beta pseudogene	pseudo
MACS_peak_6629	chr4	784307	788274	310.14	3' UTR (NM_006651, exon 4 of 4)	3' UTR (NM_006651, exon 4 of 4)	-4442	NR_036511	100129917	Hs.731755	NR_036511	ENSG00000249592	LOC100129917	-	uncharacterized LOC100129917	ncRNA
MACS_peak_2113	chr13	113563740	113566114	310.01	Intergenic	Intergenic	-19761	NR_026580	7027	Hs.79353	NM_007111	ENSG00000198176	TFDP1	DILC|DP1|DRTF1|Dp-1	transcription factor Dp-1	protein-coding
MACS_peak_81	chr1	1691805	1693232	310	5' UTR (NM_001290264, exon 1 of 10)	5' UTR (NM_001290264, exon 1 of 10)	286	NM_001290264	728661	Hs.655255	NM_001110781	ENSG00000189339	SLC35E2B	SLC35E2	solute carrier family 35 member E2B	protein-coding
MACS_peak_1822	chr12	48813817	48815851	309.94	promoter-TSS (NM_001206916)	promoter-TSS (NM_001206916)	402	NM_001206917	784	Hs.250712	NM_000725	ENSG00000167535	CACNB3	CAB3|CACNLB3	calcium voltage-gated channel auxiliary subunit beta 3	protein-coding
MACS_peak_471	chr1	91885294	91886864	309.89	non-coding (NR_036634, exon 1 of 18)	non-coding (NR_036634, exon 1 of 18)	200	NR_036634	7049	Hs.482390	NM_003243	ENSG00000069702	TGFBR3	BGCAN|betaglycan	transforming growth factor beta receptor 3	protein-coding
MACS_peak_7814	chr7	44108913	44115354	309.81	intron (NM_001129, intron 16 of 20)	intron (NM_001129, intron 16 of 20)	1284	NR_039792	100616346		NR_039792	ENSG00000284412	MIR4649	mir-4649	microRNA 4649	ncRNA
MACS_peak_6010	chr21	37365403	37368340	309.62	promoter-TSS (NM_101395)	promoter-TSS (NM_101395)	-63	NM_001347721	1859	Hs.368240	NM_001396	ENSG00000157540	DYRK1A	DYRK|DYRK1|HP86|MNB|MNBH|MRD7	dual specificity tyrosine phosphorylation regulated kinase 1A	protein-coding
MACS_peak_2454	chr14	104798625	104804135	309.48	exon (NM_001137601, exon 1 of 1)	exon (NM_001137601, exon 1 of 1)	199	NM_001137601	100128927	Hs.170853	NM_001137601	ENSG00000179627	ZBTB42	LCCS6|ZNF925	zinc finger and BTB domain containing 42	protein-coding
MACS_peak_4333	chr19	1911769	1915841	309.44	TTS (NM_138422)	TTS (NM_138422)	8591	NM_001329533	113179	Hs.144980	NM_138422	ENSG00000213638	ADAT3	FWP005|MRT36|MST121|MSTP121|S863-5|TAD3	adenosine deaminase, tRNA specific 3	protein-coding
MACS_peak_3983	chr17	81810046	81814660	309.44	intron (NM_000160, intron 10 of 13)	intron (NM_000160, intron 10 of 13)	8221	NM_000160	2642	Hs.208	NM_000160	ENSG00000215644	GCGR	GGR|GL-R	glucagon receptor	protein-coding
MACS_peak_1350	chr11	2428055	2431456	309.44	Intergenic	Intergenic	-6710	NM_014555	29850	Hs.272287	NM_014555	ENSG00000070985	TRPM5	LTRPC5|MTR1	transient receptor potential cation channel subfamily M member 5	protein-coding
MACS_peak_8344	chr8	54457617	54460180	309.41	intron (NM_022454, intron 1 of 1)	CpG	963	NM_022454	64321	Hs.98367	NM_022454	ENSG00000164736	SOX17	VUR3	SRY-box 17	protein-coding
MACS_peak_8994	chr9	136438187	136440229	309.35	TTS (NM_014866)	TTS (NM_014866)	614	NM_001318502	56623	Hs.120998	NM_019892	ENSG00000148384	INPP5E	CORS1|CPD4|JBTS1|MORMS|PPI5PIV|pharbin	inositol polyphosphate-5-phosphatase E	protein-coding
MACS_peak_2382	chr14	103056394	103057564	309.27	intron (NM_006035, intron 1 of 36)	CpG	426	NM_006035	9578	Hs.654634	NM_006035	ENSG00000198752	CDC42BPB	MRCKB	CDC42 binding protein kinase beta	protein-coding
MACS_peak_8993	chr9	136431753	136435739	309.25	intron (NM_001318502, intron 3 of 9)	intron (NM_001318502, intron 3 of 9)	6076	NM_001318502	56623	Hs.120998	NM_019892	ENSG00000148384	INPP5E	CORS1|CPD4|JBTS1|MORMS|PPI5PIV|pharbin	inositol polyphosphate-5-phosphatase E	protein-coding
MACS_peak_2812	chr16	665407	669618	309.23	promoter-TSS (NM_001352279)	promoter-TSS (NM_001352279)	-571	NM_001352286	89941	Hs.513242	NM_138769	ENSG00000140983	RHOT2	ARHT2|C16orf39|MIRO-2|MIRO2|RASL	ras homolog family member T2	protein-coding
MACS_peak_4172	chr19	467072	471283	309.23	intron (NM_182577, intron 2 of 3)	intron (NM_182577, intron 2 of 3)	5806	NM_182577	284451	Hs.104777	NM_182577	ENSG00000181781	ODF3L2	C19orf19	outer dense fiber of sperm tails 3 like 2	protein-coding
MACS_peak_6956	chr5	32443523	32445405	309.21	intron (NM_016107, intron 1 of 19)	CpG-22013	297	NR_144318	51663	Hs.435231	NM_016107	ENSG00000056097	ZFR	SPG71|ZFR1	zinc finger RNA binding protein	protein-coding
MACS_peak_1742	chr12	1907171	1909383	309.2	intron (NM_172364, intron 4 of 37)	CpG	10427	NM_172364	93589	Hs.13768	NM_172364	ENSG00000151062	CACNA2D4	RCD4	calcium voltage-gated channel auxiliary subunit alpha2delta 4	protein-coding
MACS_peak_3522	chr17	8884815	8887202	309.14	intron (NM_001251852, intron 13 of 17)	intron (NM_001251852, intron 13 of 17)	-18331	NM_001010855	146850	Hs.255809	NM_001010855	ENSG00000276231	PIK3R6	C17orf38|HsT41028|p84 PIKAP|p87(PIKAP)|p87PIKAP	phosphoinositide-3-kinase regulatory subunit 6	protein-coding
MACS_peak_2790	chr16	368389	373165	309.13	promoter-TSS (NM_006428)	promoter-TSS (NM_006428)	-208	NM_006428	10573	Hs.513230	NM_006428	ENSG00000086504	MRPL28	MAAT1|p15	mitochondrial ribosomal protein L28	protein-coding
MACS_peak_2446	chr14	104705043	104708935	308.76	exon (NM_022489, exon 7 of 23)	exon (NM_022489, exon 7 of 23)	-17208	NM_152328	122622	Hs.592327	NM_152328	ENSG00000185100	ADSSL1	MPD5	adenylosuccinate synthase like 1	protein-coding
MACS_peak_4732	chr19	14449853	14451907	308.65	intron (NM_213560, intron 5 of 21)	intron (NM_213560, intron 5 of 21)	10606	NM_213560	5585	Hs.466044	NM_002741	ENSG00000123143	PKN1	DBK|PAK-1|PAK1|PKN|PKN-ALPHA|PRK1|PRKCL1	protein kinase N1	protein-coding
MACS_peak_794	chr1	226120268	226123202	308.47	Intergenic	CpG	-26268	NR_146443	107985353	Hs.735455	NR_146443	ENSG00000234478	ACBD3-AS1	-	ACBD3 antisense RNA 1	ncRNA
MACS_peak_419	chr1	54404814	54407375	308.28	5' UTR (NM_145716, exon 1 of 18)	5' UTR (NM_145716, exon 1 of 18)	301	NM_001009955	23648	Hs.476706	NM_018070	ENSG00000157216	SSBP3	CSDP|SSDP|SSDP1	single stranded DNA binding protein 3	protein-coding
MACS_peak_3462	chr17	751363	753870	308.15	promoter-TSS (NM_015721)	promoter-TSS (NM_015721)	283	NR_024120	100131454	Hs.662289	NR_024120	ENSG00000231784	DBIL5P	ELP2P	diazepam binding inhibitor-like 5, pseudogene	pseudo
MACS_peak_4700	chr19	13794574	13796634	308.02	5' UTR (NM_023072, exon 1 of 13)	5' UTR (NM_023072, exon 1 of 13)	144	NM_023072	65249	Hs.466015	NM_023072	ENSG00000132003	ZSWIM4	-	zinc finger SWIM-type containing 4	protein-coding
MACS_peak_209	chr1	9127812	9130042	307.95	exon (NM_024980, exon 1 of 4)	exon (NM_024980, exon 1 of 4)	243	NM_024980	80045	Hs.632367	NM_024980	ENSG00000180758	GPR157	-	G protein-coupled receptor 157	protein-coding
MACS_peak_7943	chr7	77536368	77539144	307.79	promoter-TSS (NM_001131009)	promoter-TSS (NM_001131009)	-279	NM_001131008	5782	Hs.61812	NM_002835	ENSG00000127947	PTPN12	PTP-PEST|PTPG1	protein tyrosine phosphatase, non-receptor type 12	protein-coding
MACS_peak_31	chr1	1115719	1117463	307.77	promoter-TSS (NM_001330306)	promoter-TSS (NM_001330306)	-235	NM_001330306	54991	Hs.235095	NM_017891	ENSG00000131591	C1orf159	-	chromosome 1 open reading frame 159	protein-coding
MACS_peak_8047	chr7	112204780	112207188	307.76	promoter-TSS (NM_021994)	promoter-TSS (NM_021994)	423	NM_014705	9732	Hs.654652	NM_014705	ENSG00000128512	DOCK4	-	dedicator of cytokinesis 4	protein-coding
MACS_peak_8685	chr9	83920746	83921927	307.62	intron (NM_001354069, intron 1 of 16)	CpG	208	NM_017576	55582	Hs.697514	NM_017576	ENSG00000165115	KIF27	-	kinesin family member 27	protein-coding
MACS_peak_6355	chr22	50244464	50247081	307.6	promoter-TSS (NM_020461)	promoter-TSS (NM_020461)	-801	NM_020461	85378	Hs.336431	NM_020461	ENSG00000128159	TUBGCP6	GCP-6|GCP6|MCCRP|MCCRP1|MCPHCR	tubulin gamma complex associated protein 6	protein-coding
MACS_peak_2834	chr16	970238	972142	307.5	promoter-TSS (NM_001352020)	promoter-TSS (NM_001352020)	-191	NM_001352021	64788	Hs.71912	NM_022773	ENSG00000103227	LMF1	C16orf26|HMFN1876|JFP11|TMEM112|TMEM112A	lipase maturation factor 1	protein-coding
MACS_peak_8182	chr7	155804483	155809361	307.42	intron (NM_001310462, intron 1 of 3)	CpG-26630	2150	NM_001310462	6469	Hs.164537	NM_000193	ENSG00000164690	SHH	HHG1|HLP3|HPE3|MCOPCB5|SMMCI|ShhNC|TPT|TPTPS	sonic hedgehog	protein-coding
MACS_peak_7810	chr7	44038626	44041237	307.33	non-coding (NR_015401, exon 2 of 3)	non-coding (NR_015401, exon 2 of 3)	692	NR_024116	401331	Hs.530089	NR_024116		RASA4CP	RASA4P	RAS p21 protein activator 4C, pseudogene	pseudo
MACS_peak_7130	chr5	149729784	149732569	307.26	intron (NM_133263, intron 1 of 11)	CpG	924	NM_133263	133522	Hs.483816	NM_133263	ENSG00000155846	PPARGC1B	ERRL1|PERC|PGC-1(beta)|PGC1B	PPARG coactivator 1 beta	protein-coding
MACS_peak_2290	chr14	91509246	91511163	307.16	5' UTR (NM_001284281, exon 1 of 13)	5' UTR (NM_001284281, exon 1 of 13)	276	NM_001284280	55671	Hs.533887	NM_017936	ENSG00000100796	PPP4R3A	FLFL1|KIAA2010|MSTP033|PP4R3|PP4R3A|SMEK1|smk-1|smk1	protein phosphatase 4 regulatory subunit 3A	protein-coding
MACS_peak_8356	chr8	66612456	66614208	307.11	promoter-TSS (NM_001294282)	promoter-TSS (NM_001294282)	-83	NM_001080416	4603	Hs.445898	NM_001080416	ENSG00000185697	MYBL1	A-MYB|AMYB	MYB proto-oncogene like 1	protein-coding
MACS_peak_3729	chr17	45447927	45450551	307.08	intron (NR_027774, intron 7 of 10).3	intron (NR_027774, intron 7 of 10).3	-16323	NM_174919	201176	Hs.205326	NM_174919	ENSG00000159314	ARHGAP27	CAMGAP1|PP905|SH3D20|SH3P20	Rho GTPase activating protein 27	protein-coding
MACS_peak_7933	chr7	76301914	76304514	306.83	intron (NM_001540, intron 1 of 2)	intron (NM_001540, intron 1 of 2)	656	NM_001540	3315	Hs.520973	NM_001540	ENSG00000106211	HSPB1	CMT2F|HEL-S-102|HMN2B|HS.76067|HSP27|HSP28|Hsp25|SRP27	heat shock protein family B (small) member 1	protein-coding
MACS_peak_8265	chr8	12435656	12438044	306.83	promoter-TSS (NR_040091)	promoter-TSS (NR_040091)	-163	NR_040092	100506990	Hs.656893	NR_040091		LOC100506990	-	uncharacterized LOC100506990	ncRNA
MACS_peak_7142	chr5	167858350	167860845	306.83	intron (NM_001080428, intron 1 of 24)	SVA_F|Retroposon|SVA	104661	NM_001080428	57451	Hs.631957	NM_001080428	ENSG00000145934	TENM2	ODZ2|TEN-M2|TNM2|ten-2	teneurin transmembrane protein 2	protein-coding
MACS_peak_2249	chr14	74492644	74494249	306.8	promoter-TSS (NM_006432)	promoter-TSS (NM_006432)	-65	NM_006432	10577	Hs.433222	NM_006432	ENSG00000119655	NPC2	EDDM1|HE1	NPC intracellular cholesterol transporter 2	protein-coding
MACS_peak_1830	chr12	49039574	49042000	306.58	exon (NM_003482, exon 31 of 54)	exon (NM_003482, exon 31 of 54)	14537	NM_003482	8085	Hs.731384	NM_003482	ENSG00000167548	KMT2D	AAD10|ALR|CAGL114|KABUK1|KMS|MLL2|MLL4|TNRC21	lysine methyltransferase 2D	protein-coding
MACS_peak_1341	chr11	2157676	2161720	306.58	TTS (NM_000207)	TTS (NM_000207)	1511	NM_000207	3630	Hs.272259	NM_000207	ENSG00000254647	INS	IDDM|IDDM1|IDDM2|ILPR|IRDN|MODY10	insulin	protein-coding
MACS_peak_7708	chr7	12686431	12688068	306.52	promoter-TSS (NM_005738)	promoter-TSS (NM_005738)	-37	NM_005738	10124	Hs.245540	NM_005738	ENSG00000122644	ARL4A	ARL4	ADP ribosylation factor like GTPase 4A	protein-coding
MACS_peak_5356	chr2	87351076	87356147	306.51	Intergenic	(TGGCCC)n|Simple_repeat|Simple_repeat	-101816	NR_024206	112597	Hs.652166	NR_024204	ENSG00000222041	CYTOR	C2orf59|LINC00152|NCRNA00152	cytoskeleton regulator RNA	ncRNA
MACS_peak_2643	chr15	55993024	55994489	306.41	promoter-TSS (NM_006154)	promoter-TSS (NM_006154)	-10	NM_001329212	4734	Hs.1565	NM_006154	ENSG00000069869	NEDD4	NEDD4-1|RPF1	neural precursor cell expressed, developmentally down-regulated 4, E3 ubiquitin protein ligase	protein-coding
MACS_peak_4789	chr19	17326114	17331363	306.3	exon (NM_020959, exon 13 of 18)	exon (NM_020959, exon 13 of 18)	6091	NM_020959	57719	Hs.590990	NM_020959	ENSG00000074855	ANO8	KIAA1623|TMEM16H	anoctamin 8	protein-coding
MACS_peak_2417	chr14	104181279	104185335	306.03	Intergenic	Intergenic	-40277	NR_146613	145195	Hs.534297	NR_146611	ENSG00000258913	C14orf144	-	chromosome 14 open reading frame 144 (putative)	ncRNA
MACS_peak_6854	chr5	279932	287312	306.01	intron (NM_001267557, intron 2 of 3)	MLT2B4|LTR|ERVL	12001	NM_013232	10016	Hs.50823	NM_013232	ENSG00000249915	PDCD6	ALG-2|ALG2|PEF1B	programmed cell death 6	protein-coding
MACS_peak_2928	chr16	2222742	2224509	305.89	exon (NM_004424, exon 1 of 14)	exon (NM_004424, exon 1 of 14)	137	NM_004424	1877	Hs.513268	NM_004424	ENSG00000167967	E4F1	E4F	E4F transcription factor 1	protein-coding
MACS_peak_4531	chr19	6729279	6734539	305.78	exon (NM_001080452, exon 14 of 18)	exon (NM_001080452, exon 14 of 18)	4869	NR_106849	102465474		NR_106849	ENSG00000283950	MIR6791	hsa-mir-6791	microRNA 6791	ncRNA
MACS_peak_7917	chr7	75072798	75074415	305.76	exon (NM_001281441, exon 1 of 9)	exon (NM_001281441, exon 1 of 9)	275	NM_001281441	81554	Hs.529623	NM_030798	ENSG00000274523	RCC1L	WBSCR16	RCC1 like	protein-coding
MACS_peak_1115	chr10	99619271	99621886	305.64	promoter-TSS (NM_031212)	promoter-TSS (NM_031212)	-114	NM_031212	81894	Hs.403790	NM_031212	ENSG00000155287	SLC25A28	MFRN2|MRS3/4|MRS4L|NPD016	solute carrier family 25 member 28	protein-coding
MACS_peak_6911	chr5	1522016	1525859	305.61	promoter-TSS (NM_024830)	promoter-TSS (NM_024830)	40	NM_024830	79888	Hs.368853	NM_024830	ENSG00000153395	LPCAT1	AGPAT10|AGPAT9|AYTL2|LPCAT-1|PFAAP3|lpcat|lysoPAFAT	lysophosphatidylcholine acyltransferase 1	protein-coding
MACS_peak_7762	chr7	29193651	29195912	305.45	5' UTR (NM_004067, exon 1 of 13)	5' UTR (NM_004067, exon 1 of 13)	276	NM_001293070	1124	Hs.654611	NM_004067	ENSG00000106069	CHN2	ARHGAP3|BCH|CHN2-3|RHOGAP3	chimerin 2	protein-coding
MACS_peak_5416	chr2	111119211	111123508	305.42	intron (NM_207002, intron 1 of 3)	CpG-16420	445	NM_001204109	10018	Hs.469658	NM_006538	ENSG00000153094	BCL2L11	BAM|BIM|BOD	BCL2 like 11	protein-coding
MACS_peak_701	chr1	183022202	183024136	305.2	promoter-TSS (NM_002293)	promoter-TSS (NM_002293)	-291	NM_002293	3915	Hs.609663	NM_002293	ENSG00000135862	LAMC1	LAMB2	laminin subunit gamma 1	protein-coding
MACS_peak_5616	chr2	240382516	240386779	305.1	Intergenic	Intergenic	-51051	NM_002081	2817	Hs.328232	NM_002081	ENSG00000063660	GPC1	glypican	glypican 1	protein-coding
MACS_peak_1474	chr11	62786626	62788108	304.84	promoter-TSS (NM_199337)	promoter-TSS (NM_199337)	-35	NM_199337	374395	Hs.381134	NM_199337	ENSG00000185475	TMEM179B	-	transmembrane protein 179B	protein-coding
MACS_peak_2099	chr13	110712183	110716274	304.44	promoter-TSS (NM_005537)	promoter-TSS (NM_005537)	-784	NM_005537	3621	Hs.46700	NM_005537	ENSG00000153487	ING1	p24ING1c|p33|p33ING1|p33ING1b|p47|p47ING1a	inhibitor of growth family member 1	protein-coding
MACS_peak_1617	chr11	70397849	70399996	304.44	intron (NM_005231, intron 1 of 17)	intron (NM_005231, intron 1 of 17)	416	NM_138565	2017	Hs.596164	NM_005231	ENSG00000085733	CTTN	EMS1	cortactin	protein-coding
MACS_peak_3813	chr17	62791942	62794341	304.34	intron (NM_001100875, intron 2 of 10)	(CAC)n|Simple_repeat|Simple_repeat	13512	NM_001100875	162333	Hs.665663	NM_152598	ENSG00000173838	2019-03-10	MARCH-X|RNF190	membrane associated ring-CH-type finger 10	protein-coding
MACS_peak_6228	chr22	37745440	37748085	304.33	intron (NM_138632, intron 1 of 7)	CpG	528	NM_138632	11078	Hs.533030	NM_007032	ENSG00000100106	TRIOBP	DFNB28|HRIHFB2122|TAP68|TARA|dJ37E16.4	TRIO and F-actin binding protein	protein-coding
MACS_peak_3933	chr17	80146356	80147899	304.31	promoter-TSS (NM_014740)	promoter-TSS (NM_014740)	56	NM_014740	9775	Hs.389649	NM_014740	ENSG00000141543	EIF4A3	DDX48|Fal1|MUK34|NMP265|NUK34|RCPS|eIF4AIII	eukaryotic translation initiation factor 4A3	protein-coding
MACS_peak_2622	chr15	43745601	43747113	304.29	promoter-TSS (NM_005313)	promoter-TSS (NM_005313)	-35	NM_005313	2923	Hs.591095	NM_005313	ENSG00000167004	PDIA3	ER60|ERp57|ERp60|ERp61|GRP57|GRP58|HEL-S-269|HEL-S-93n|HsT17083|P58|PI-PLC	protein disulfide isomerase family A member 3	protein-coding
MACS_peak_6830	chr4	184647997	184650109	304.26	promoter-TSS (NM_001345894)	promoter-TSS (NM_001345894)	422	NM_001354777	836	Hs.141125	NM_004346	ENSG00000164305	CASP3	CPP32|CPP32B|SCA-1	caspase 3	protein-coding
MACS_peak_8171	chr7	155297011	155298958	304.21	5' UTR (NM_001346592, exon 1 of 6)	5' UTR (NM_001346592, exon 1 of 6)	212	NM_001346592	3638	Hs.520819	NM_005542	ENSG00000186480	INSIG1	CL6	insulin induced gene 1	protein-coding
MACS_peak_7973	chr7	99141950	99144597	304.2	intron (NM_181349, intron 1 of 17)	intron (NM_181349, intron 1 of 17)	847	NM_181349	57154	Hs.189329	NM_020429	ENSG00000198742	SMURF1	-	SMAD specific E3 ubiquitin protein ligase 1	protein-coding
MACS_peak_5348	chr2	86335947	86338336	304.16	intron (NM_001164730, intron 1 of 6)	CpG	513	NM_022912	65055	Hs.368884	NM_022912	ENSG00000068615	REEP1	C2orf23|HMN5B|SPG31|Yip2a	receptor accessory protein 1	protein-coding
MACS_peak_3759	chr17	49494443	49498339	304.09	intron (NM_002507, intron 1 of 5)	CpG	1098	NM_002507	4804	Hs.415768	NM_002507	ENSG00000064300	NGFR	CD271|Gp80-LNGFR|TNFRSF16|p75(NTR)|p75NTR	nerve growth factor receptor	protein-coding
MACS_peak_7892	chr7	73521235	73523185	303.99	promoter-TSS (NM_032408)	promoter-TSS (NM_032408)	75	NM_032408	9031	Hs.743372	NM_023005	ENSG00000009954	BAZ1B	WBSCR10|WBSCR9|WSTF	bromodomain adjacent to zinc finger domain 1B	protein-coding
MACS_peak_1771	chr12	8624203	8626670	303.94	Intergenic	SVA_D|Retroposon|SVA	-12569	NM_020661	57379	Hs.149342	NM_020661	ENSG00000111732	AICDA	AID|ARP2|CDA2|HEL-S-284|HIGM2	activation induced cytidine deaminase	protein-coding
MACS_peak_2081	chr13	71864827	71867295	303.87	exon (NM_080759, exon 1 of 11)	exon (NM_080759, exon 1 of 11)	1131	NM_080759	1602	Hs.129452	NM_004392	ENSG00000276644	DACH1	DACH	dachshund family transcription factor 1	protein-coding
MACS_peak_5497	chr2	177263446	177265564	303.83	promoter-TSS (NM_001313901)	promoter-TSS (NM_001313901)	-374	NM_001313900	4780	Hs.744006	NM_006164	ENSG00000116044	NFE2L2	HEBP1|IMDDHH|NRF2	nuclear factor, erythroid 2 like 2	protein-coding
MACS_peak_8815	chr9	113900064	113901447	303.68	intron (NM_001318041, intron 1 of 13)	CpG	24473	NM_133374	114991	Hs.349208	NM_133374	ENSG00000157657	ZNF618	FP13169|NEDD10	zinc finger protein 618	protein-coding
MACS_peak_7391	chr6	42451029	42453876	303.63	promoter-TSS (NM_033502)	promoter-TSS (NM_033502)	-401	NM_001297573	55809	Hs.485392	NM_018415	ENSG00000124496	TRERF1	BCAR2|HSA277276|RAPA|TREP132|TReP-132|dJ139D8.5	transcriptional regulating factor 1	protein-coding
MACS_peak_7222	chr5	180132330	180137988	303.62	intron (NM_175062, intron 4 of 13)	GA-rich|Low_complexity|Low_complexity	-63041	NM_001280801	55819	Hs.484363	NM_018434	ENSG00000113269	RNF130	G1RZFP|GOLIATH|GP	ring finger protein 130	protein-coding
MACS_peak_5271	chr2	64523812	64525272	303.22	promoter-TSS (NR_136167)	promoter-TSS (NR_136167)	237	NM_017657	54812	Hs.655167	NM_017657	ENSG00000119844	AFTPH	Nbla10388	aftiphilin	protein-coding
MACS_peak_3124	chr16	31032541	31034944	303.14	5' UTR (NM_004604, exon 1 of 11)	5' UTR (NM_004604, exon 1 of 11)	251	NM_004604	6810	Hs.83734	NM_004604	ENSG00000103496	STX4	STX4A|p35-2	syntaxin 4	protein-coding
MACS_peak_4495	chr19	5130721	5139058	303.09	intron (NM_015015, intron 14 of 22)	intron (NM_015015, intron 14 of 22)	165776	NM_015015	23030	Hs.654816	NM_015015	ENSG00000127663	KDM4B	JMJD2B|TDRD14B	lysine demethylase 4B	protein-coding
MACS_peak_1938	chr12	70201145	70203275	302.98	Intergenic	SVA_E|Retroposon|SVA	-40784	NM_014515	4848	Hs.133350	NM_014515	ENSG00000111596	CNOT2	CDC36|HSPC131|NOT2|NOT2H	CCR4-NOT transcription complex subunit 2	protein-coding
MACS_peak_1915	chr12	56487370	56489334	302.93	promoter-TSS (NM_013267)	promoter-TSS (NM_013267)	62	NM_001280798	27165	Hs.212606	NM_013267	ENSG00000135423	GLS2	GA|GLS|LGA|hLGA	glutaminase 2	protein-coding
MACS_peak_5127	chr2	1778963	1781218	302.72	Intergenic	Intergenic	-35543	NM_012293	7837	Hs.332197	NM_012293	ENSG00000130508	PXDN	ASGD7|COPOA|D2S448|D2S448E|MG50|PRG2|PXN|VPO	peroxidasin	protein-coding
MACS_peak_5517	chr2	199457517	199460381	302.65	promoter-TSS (NR_134967)	promoter-TSS (NR_134967)	-853	NM_001172509	23314	Hs.516617	NM_015265	ENSG00000119042	SATB2	GLSS	SATB homeobox 2	protein-coding
MACS_peak_6114	chr22	19852906	19855969	302.55	intron (NM_024627, intron 2 of 2)	CpG	411	NM_024627	79680	Hs.105642	NM_024627	ENSG00000215012	RTL10	BOP|C22orf29	retrotransposon Gag like 10	protein-coding
MACS_peak_1900	chr12	54368777	54371269	302.35	3' UTR (NM_001130968, exon 7 of 7)	3' UTR (NM_001130968, exon 7 of 7)	-5537	NM_020370	53831	Hs.306199	NM_020370	ENSG00000139572	GPR84	EX33|GPCR4	G protein-coupled receptor 84	protein-coding
MACS_peak_2879	chr16	1428735	1434334	302.14	Intergenic	Intergenic	-10734	NM_001272051	283951	Hs.58373	NM_001010878	ENSG00000174109	C16orf91	CCSMST1|URLC5|gs103	chromosome 16 open reading frame 91	protein-coding
MACS_peak_3675	chr17	41733492	41735467	302.11	exon (NM_177977, exon 1 of 11)	exon (NM_177977, exon 1 of 11)	167	NM_001079871	9001	Hs.158300	NM_003949	ENSG00000173805	HAP1	HAP2|HIP5|HLP|hHLP1	huntingtin associated protein 1	protein-coding
MACS_peak_1299	chr11	1254866	1259246	301.83	TTS (NR_106802)	TTS (NR_106802)	451	NR_106802	102466725		NR_106802	ENSG00000275669	MIR6744	hsa-mir-6744	microRNA 6744	ncRNA
MACS_peak_8633	chr9	42850701	42853203	301.72	Intergenic	CpG	63552	NR_131213	105500239		NR_131213		XLOC_007697	-	uncharacterized LOC105500239	ncRNA
MACS_peak_2196	chr14	60248014	60250517	301.65	promoter-TSS (NM_021003)	promoter-TSS (NM_021003)	17	NM_021003	5494	Hs.130036	NM_021003	ENSG00000100614	PPM1A	PP2C-ALPHA|PP2CA|PP2Calpha	protein phosphatase, Mg2+/Mn2+ dependent 1A	protein-coding
MACS_peak_4259	chr19	1171573	1174671	301.58	intron (NM_014963, intron 1 of 31)	intron (NM_014963, intron 1 of 31)	1161	NM_014963	22904	Hs.408708	NM_014963	ENSG00000064932	SBNO2	KIAA0963|SNO|STNO	strawberry notch homolog 2	protein-coding
MACS_peak_3666	chr17	39952350	39954171	301.57	Intergenic	CpG	-9713	NM_178171	284110	Hs.448873	NM_178171	ENSG00000167914	GSDMA	FKSG9|GSDM|GSDM1	gasdermin A	protein-coding
MACS_peak_5235	chr2	45649902	45653188	301.51	promoter-TSS (NM_005400)	promoter-TSS (NM_005400)	-359	NM_005400	5581	Hs.580351	NM_005400	ENSG00000171132	PRKCE	PKCE|nPKC-epsilon	protein kinase C epsilon	protein-coding
MACS_peak_7332	chr6	31619822	31621489	301.5	promoter-TSS (NM_080686).7	promoter-TSS (NM_080686).7	-18	NM_080686	7916	Hs.123239	NM_004638	ENSG00000204469	PRRC2A	BAT2|D6S51|D6S51E|G2	proline rich coiled-coil 2A	protein-coding
MACS_peak_8882	chr9	129176676	129179759	301.46	promoter-TSS (NM_203434)	promoter-TSS (NM_203434)	44	NM_203434	389792	Hs.529857	NM_203434	ENSG00000188483	IER5L	bA247A12.2	immediate early response 5 like	protein-coding
MACS_peak_5194	chr2	28389784	28393942	301.44	intron (NR_103831, intron 1 of 1)	CpG	-1049	NM_005253	2355	Hs.220971	NM_005253	ENSG00000075426	FOSL2	FRA2	FOS like 2, AP-1 transcription factor subunit	protein-coding
MACS_peak_4527	chr19	6515136	6517645	301.28	Intergenic	Intergenic	-13542	NM_001289127	10382	Hs.110837	NM_006087	ENSG00000104833	TUBB4A	DYT4|TUBB4|beta-5	tubulin beta 4A class IVa	protein-coding
MACS_peak_8715	chr9	92806862	92810155	301.14	promoter-TSS (NR_136301)	promoter-TSS (NR_136301)	-421	NR_136301	101929748	Hs.551296	NR_136301		LOC101929748	-	uncharacterized LOC101929748	ncRNA
MACS_peak_7711	chr7	16644436	16647519	301.13	promoter-TSS (NM_001159767)	promoter-TSS (NM_001159767)	-157	NM_001159767	28969	Hs.487635	NM_014038	ENSG00000136261	BZW2	HSPC028|MST017|MSTP017	basic leucine zipper and W2 domains 2	protein-coding
MACS_peak_3105	chr16	30377379	30379712	300.98	TTS (NM_001324458)	TTS (NM_001324458)	231	NM_001214907	197407	Hs.513501	NM_152652	ENSG00000180035	ZNF48	ZNF553	zinc finger protein 48	protein-coding
MACS_peak_366	chr1	41360579	41363013	300.8	promoter-TSS (NM_001291281)	promoter-TSS (NM_001291281)	-135	NM_001291281	100132074	Hs.559677	NM_001291281		FOXO6	-	forkhead box O6	protein-coding
MACS_peak_3251	chr16	58024570	58027870	300.78	5' UTR (NM_002428, exon 1 of 10)	5' UTR (NM_002428, exon 1 of 10)	654	NM_002428	4324	Hs.80343	NM_002428	ENSG00000102996	MMP15	MMP-15|MT2-MMP|MT2MMP|MTMMP2|SMCP-2	matrix metallopeptidase 15	protein-coding
MACS_peak_680	chr1	174999540	175000845	300.68	exon (NM_014412, exon 1 of 6)	exon (NM_014412, exon 1 of 6)	436	NM_014412	27101	Hs.508524	NM_014412	ENSG00000116161	CACYBP	GIG5|PNAS-107|S100A6BP|SIP	calcyclin binding protein	protein-coding
MACS_peak_4101	chr18	35040801	35041924	300.6	promoter-TSS (NR_046177)	promoter-TSS (NR_046177)	2	NM_014268	10982	Hs.532824	NM_014268	ENSG00000166974	MAPRE2	CSCSC2|EB1|EB2|RP1	microtubule associated protein RP/EB family member 2	protein-coding
MACS_peak_7696	chr7	6670468	6672634	300.46	Intergenic	SVA_D|Retroposon|SVA	34229	NM_001278559	100131017	Hs.112668	NM_001278559	ENSG00000205903	ZNF316	MZF-3	zinc finger protein 316	protein-coding
MACS_peak_3781	chr17	56592115	56595222	300.16	promoter-TSS (NM_005450)	promoter-TSS (NM_005450)	-31	NM_005450	9241	Hs.248201	NM_005450	ENSG00000183691	NOG	SYM1|SYNS1|SYNS1A	noggin	protein-coding
MACS_peak_7229	chr5	180608553	180613787	300.06	intron (NM_182925, intron 27 of 29)	intron (NM_182925, intron 27 of 29)	-19683	NM_052863	92304	Hs.62492	NM_052863	ENSG00000161055	SCGB3A1	HIN-1|HIN1|LU105|PnSP-2|UGRP2	secretoglobin family 3A member 1	protein-coding
MACS_peak_5754	chr20	34558066	34561592	299.99	TTS (NM_080476)	TTS (NM_080476)	1132	NM_032514	84557	Hs.632273	NM_032514	ENSG00000101460	MAP1LC3A	ATG8E|LC3|LC3A|MAP1ALC3|MAP1BLC3	microtubule associated protein 1 light chain 3 alpha	protein-coding
MACS_peak_1554	chr11	66256992	66259449	299.97	intron (NM_001134774, intron 1 of 14)	CpG	517	NM_022822	64837	Hs.280792	NM_022822	ENSG00000174996	KLC2	-	kinesin light chain 2	protein-coding
MACS_peak_597	chr1	154867834	154870528	299.95	exon (NM_001204087, exon 1 of 9)	exon (NM_001204087, exon 1 of 9)	1097	NM_001204087	3782	Hs.490765	NM_002249	ENSG00000143603	KCNN3	KCa2.3|SK3|SKCA3|hSK3	potassium calcium-activated channel subfamily N member 3	protein-coding
MACS_peak_898	chr10	931521	933082	299.83	promoter-TSS (NR_120629)	promoter-TSS (NR_120629)	-596	NM_001351277	23185	Hs.159069	NM_015155	ENSG00000107929	LARP4B	KIAA0217|LARP5	La ribonucleoprotein domain family member 4B	protein-coding
MACS_peak_8025	chr7	102540613	102544077	299.71	intron (NM_001097615, intron 4 of 8)	intron (NM_001097615, intron 4 of 8)	-8887	NM_001166339	100310812	Hs.433879	NM_001166339	ENSG00000173678	SPDYE2B	SPDYE2L	speedy/RINGO cell cycle regulator family member E2B	protein-coding
MACS_peak_465	chr1	86913730	86915907	299.7	promoter-TSS (NR_144512)	promoter-TSS (NR_144512)	166	NM_012262	9653	Hs.743280	NM_012262	ENSG00000153936	HS2ST1	dJ604K5.2	heparan sulfate 2-O-sulfotransferase 1	protein-coding
MACS_peak_5364	chr2	91441772	91444339	299.51	Intergenic	CpG	216894	NR_027238	654342	Hs.469287	NR_027238		LOC654342	-	lymphocyte-specific protein 1 pseudogene	pseudo
MACS_peak_4317	chr19	1767049	1770260	299.18	intron (NM_001080488, intron 1 of 1)	intron (NM_001080488, intron 1 of 1)	14991	NM_001080488	390874	Hs.654347	NM_001080488	ENSG00000205922	ONECUT3	OC3	one cut homeobox 3	protein-coding
MACS_peak_4576	chr19	8444311	8446184	299.1	intron (NM_005968, intron 1 of 15)	CpG	328	NM_005968	4670	Hs.465808	NM_005968	ENSG00000099783	HNRNPM	CEAR|HNRNPM4|HNRPM|HNRPM4|HTGR1|NAGR1|hnRNP M	heterogeneous nuclear ribonucleoprotein M	protein-coding
MACS_peak_2292	chr14	92105669	92107072	299.05	intron (NM_001164774, intron 1 of 3)	CpG	251	NR_028453	4287	Hs.532632	NM_004993	ENSG00000066427	ATXN3	AT3|ATX3|JOS|MJD|MJD1|SCA3	ataxin 3	protein-coding
MACS_peak_21	chr1	1038344	1049081	298.96	exon (NM_001305275, exon 9 of 39)	exon (NM_001305275, exon 9 of 39)	-16022	NR_148960	100288175	Hs.713286	NR_148960	ENSG00000217801	LOC100288175	-	uncharacterized LOC100288175	ncRNA
MACS_peak_2475	chr14	105071491	105077603	298.95	Intergenic	Intergenic	-8997	NM_001278695	29933	Hs.532504	NM_013345	ENSG00000183484	GPR132	G2A	G protein-coupled receptor 132	protein-coding
MACS_peak_626	chr1	156498733	156501666	298.74	intron (NM_005920, intron 1 of 11)	CpG	643	NM_005920	4209	Hs.314327	NM_005920	ENSG00000116604	MEF2D	-	myocyte enhancer factor 2D	protein-coding
MACS_peak_7893	chr7	73556765	73558316	298.64	promoter-TSS (NR_036682)	promoter-TSS (NR_036682)	195	NM_001197244	9275	Hs.647051	NM_001707	ENSG00000106635	BCL7B	-	BCL tumor suppressor 7B	protein-coding
MACS_peak_7249	chr6	2764627	2766820	298.59	exon (NM_020135, exon 1 of 7)	exon (NM_020135, exon 1 of 7)	291	NM_020135	56897	Hs.236828	NM_020135	ENSG00000124535	WRNIP1	WHIP|bA420G6.2	Werner helicase interacting protein 1	protein-coding
MACS_peak_3287	chr16	67652480	67655516	298.58	intron (NM_001013838, intron 29 of 37)	intron (NM_001013838, intron 29 of 37)	6817	NM_001082486	65057	Hs.78019	NM_022914	ENSG00000102977	ACD	PIP1|PTOP|TINT1|TPP1	ACD, shelterin complex subunit and telomerase recruitment factor	protein-coding
MACS_peak_2242	chr14	73758128	73761604	298.54	5' UTR (NM_194278, exon 1 of 12)	5' UTR (NM_194278, exon 1 of 12)	432	NM_194278	91748	Hs.594157	NM_194278	ENSG00000156030	ELMSAN1	C14orf117|C14orf43|LSR68|MIDEAS|c14_5541	ELM2 and Myb/SANT domain containing 1	protein-coding
MACS_peak_7526	chr7	875693	878168	298.53	intron (NM_015949, intron 1 of 8)	CpG	376	NM_015949	51608	Hs.107387	NM_015949	ENSG00000239857	GET4	C7orf20|CEE|CGI-20|TRC35	golgi to ER traffic protein 4	protein-coding
MACS_peak_7583	chr7	1529170	1532727	298.46	intron (NM_002360, intron 1 of 2)	CpG	216	NM_002360	7975	Hs.520612	NM_002360	ENSG00000198517	MAFK	NFE2U|P18	MAF bZIP transcription factor K	protein-coding
MACS_peak_6179	chr22	26426959	26429305	298.44	Intergenic	GA-rich|Low_complexity|Low_complexity	-1182	NM_020437	57168	Hs.567547	NM_020437	ENSG00000128203	ASPHD2	-	aspartate beta-hydroxylase domain containing 2	protein-coding
MACS_peak_308	chr1	33050991	33053190	298.18	Intergenic	SVA_F|Retroposon|SVA	-15179	NM_001319142	204	Hs.470907	NM_001625	ENSG00000004455	AK2	ADK2	adenylate kinase 2	protein-coding
MACS_peak_3423	chr16	89198944	89202951	298.03	promoter-TSS (NM_001242757)	promoter-TSS (NM_001242757)	-826	NM_001242757	146429	Hs.447544	NM_001242757	ENSG00000259803	SLC22A31	-	solute carrier family 22 member 31	protein-coding
MACS_peak_9046	chr9	137145379	137148946	297.97	intron (NM_000832, intron 3 of 18)	intron (NM_000832, intron 3 of 18)	8005	NM_007327	2902	Hs.558334	NM_000832	ENSG00000176884	GRIN1	GluN1|MRD8|NDHMSD|NDHMSR|NMD-R1|NMDA1|NMDAR1|NR1	glutamate ionotropic receptor NMDA type subunit 1	protein-coding
MACS_peak_4225	chr19	924371	927938	297.97	intron (NM_005224, intron 1 of 8)	CpG	117	NM_005224	1820	Hs.501296	NM_005224	ENSG00000116017	ARID3A	BRIGHT|DRIL1|DRIL3|E2FBP1	AT-rich interaction domain 3A	protein-coding
MACS_peak_7804	chr7	43582565	43584069	297.93	exon (NM_004760, exon 1 of 7)	exon (NM_004760, exon 1 of 7)	224	NM_004760	9263	Hs.709489	NM_004760	ENSG00000164543	STK17A	DRAK1	serine/threonine kinase 17a	protein-coding
MACS_peak_2494	chr14	105299599	105302114	297.89	promoter-TSS (NM_001243127)	promoter-TSS (NM_001243127)	45	NM_001243127	23241	Hs.525626	NM_015197	ENSG00000179364	PACS2	PACS-2|PACS1L	phosphofurin acidic cluster sorting protein 2	protein-coding
MACS_peak_6819	chr4	178952840	178954400	297.86	Intergenic	(CACCAC)n|Simple_repeat|Simple_repeat	-1045684	NR_108092	101928656	Hs.508131	NR_108092	ENSG00000251504	LINC01099	-	long intergenic non-protein coding RNA 1099	ncRNA
MACS_peak_6342	chr22	50009890	50013250	297.7	intron (NM_001001694, intron 1 of 14)	intron (NM_001001694, intron 1 of 14)	1056	NM_001001694	400935	Hs.526712	NM_001001694	ENSG00000188263	IL17REL	-	interleukin 17 receptor E like	protein-coding
MACS_peak_4147	chr18	77956893	77958758	297.7	Intergenic	(CACCAC)n|Simple_repeat|Simple_repeat	35902	NR_104127	101927715	Hs.385670	NR_104127		LINC01029	-	long intergenic non-protein coding RNA 1029	ncRNA
MACS_peak_4454	chr19	4057263	4060772	297.63	intron (NM_015898, intron 1 of 2)	intron (NM_015898, intron 1 of 2)	6512	NM_001317990	51341	Hs.591384	NM_015898	ENSG00000178951	ZBTB7A	FBI-1|FBI1|LRF|TIP21|ZBTB7|ZNF857A|pokemon	zinc finger and BTB domain containing 7A	protein-coding
MACS_peak_8032	chr7	102637160	102642041	297.6	intron (NM_032959, intron 6 of 8)	AluSz|SINE|Alu	3191	NM_001114403	100134938	Hs.610255	NM_001114403	ENSG00000267368	UPK3BL1	UPK3BL|UPLP	uroplakin 3B like 1	protein-coding
MACS_peak_4628	chr19	10828687	10833605	297.59	TTS (NR_104015)	TTS (NR_104015)	2173	NR_106851	102466737		NR_106851	ENSG00000275640	MIR6793	hsa-mir-6793	microRNA 6793	ncRNA
MACS_peak_6512	chr3	130111026	130112899	297.53	promoter-TSS (NR_024252)	promoter-TSS (NR_024252)	255	NR_146653	105374104	Hs.587226	NR_146653	ENSG00000249846	LINC02021	-	long intergenic non-protein coding RNA 2021	ncRNA
MACS_peak_2534	chr14	105766754	105774618	297.5	Intergenic	Intergenic	86886	NR_130468	100616374		NR_130468	ENSG00000265612	MIR4539	-	microRNA 4539	ncRNA
MACS_peak_6163	chr22	23853820	23856029	297.5	intron (NR_003082, intron 4 of 4)	SVA_E|Retroposon|SVA	-1779	NM_001024938	66035	Hs.661910	NM_030807	ENSG00000133460	SLC2A11	GLUT10|GLUT11	solute carrier family 2 member 11	protein-coding
MACS_peak_2628	chr15	45460831	45463989	297.43	Intergenic	(ACC)n|Simple_repeat|Simple_repeat	29360	NR_030599	100126311		NR_030599	ENSG00000284386	MIR147B	MIRN147B|mir-147b	microRNA 147b	ncRNA
MACS_peak_4109	chr18	48160951	48162669	297.29	intron (NM_001318841, intron 3 of 4)	CpG	-24501	NM_001039360	201501	Hs.515388	NM_001039360	ENSG00000184828	ZBTB7C	APM-1|APM1|ZBTB36|ZNF857C	zinc finger and BTB domain containing 7C	protein-coding
MACS_peak_8382	chr8	85801874	85805563	297.26	promoter-TSS (NR_003594).9	promoter-TSS (NR_003594).9	-157	NR_003594	100288527	Hs.535056	NR_003594		REXO1L2P	-	REXO1 like 2, pseudogene	pseudo
MACS_peak_8710	chr9	91947899	91950951	297.21	intron (NM_001318204, intron 1 of 7)	CpG	737	NM_001318204	4920	Hs.98255	NM_004560	ENSG00000169071	ROR2	BDB|BDB1|NTRKR2	receptor tyrosine kinase like orphan receptor 2	protein-coding
MACS_peak_2044	chr13	31846209	31847494	297.19	promoter-TSS (NR_027062)	promoter-TSS (NR_027062)	68	NR_027062	196549	Hs.507667	NM_145293		EEF1DP3	-	eukaryotic translation elongation factor 1 delta pseudogene 3	pseudo
MACS_peak_8558	chr9	2621021	2623660	297.13	promoter-TSS (NR_015375)	promoter-TSS (NR_015375)	33	NR_015375	401491	Hs.416043	NR_015375	ENSG00000236404	VLDLR-AS1	linc-VLDLR|lincRNA-VLDLR	VLDLR antisense RNA 1	ncRNA
MACS_peak_3572	chr17	20008613	20010493	297	intron (NM_001243439, intron 1 of 14)	CpG	217	NM_001243439	92521	Hs.431045	NM_152904	ENSG00000128487	SPECC1	CYTSB|HCMOGT-1|HCMOGT1|NSP	sperm antigen with calponin homology and coiled-coil domains 1	protein-coding
MACS_peak_3188	chr16	33765937	33772155	296.95	promoter-TSS (NR_130771)	promoter-TSS (NR_130771)	-331	NR_130771	104644205	Hs.742548	NR_130771		ENPP7P13	DUNQU1	ectonucleotide pyrophosphatase/phosphodiesterase 7 pseudogene 13	pseudo
MACS_peak_1818	chr12	48331662	48334028	296.89	Intergenic	SVA_F|Retroposon|SVA	3865	NM_181788	341567	Hs.155833	NM_181788	ENSG00000187166	H1FNT	H1.7|H1T2	H1 histone family member N, testis specific	protein-coding
MACS_peak_5855	chr20	62326340	62335404	296.87	exon (NM_005560, exon 30 of 80)	exon (NM_005560, exon 30 of 80)	1685	NR_039915	100616340		NR_039915	ENSG00000284074	MIR4758	-	microRNA 4758	ncRNA
MACS_peak_6332	chr22	49852643	49854070	296.81	promoter-TSS (NM_014838)	promoter-TSS (NM_014838)	-493	NM_014838	9889	Hs.475208	NM_014838	ENSG00000100426	ZBED4	-	zinc finger BED-type containing 4	protein-coding
MACS_peak_5437	chr2	121736406	121737833	296.81	promoter-TSS (NM_032390)	promoter-TSS (NM_032390)	-192	NM_032390	84365	Hs.367842	NM_032390	ENSG00000155438	NIFK	MKI67IP|Nopp34	nucleolar protein interacting with the FHA domain of MKI67	protein-coding
MACS_peak_9000	chr9	136544016	136548104	296.68	promoter-TSS (NM_017617)	promoter-TSS (NM_017617)	199	NR_039821	100616301		NR_039821	ENSG00000265181	MIR4674	-	microRNA 4674	ncRNA
MACS_peak_1154	chr10	101826911	101831351	296.67	TTS (NR_045118)	TTS (NR_045118)	10063	NR_045118	100289509	Hs.568881	NR_045118	ENSG00000226009	KCNIP2-AS1	-	KCNIP2 antisense RNA 1	ncRNA
MACS_peak_2418	chr14	104187028	104193554	296.67	Intergenic	G-rich|Low_complexity|Low_complexity	-33293	NR_146613	145195	Hs.534297	NR_146611	ENSG00000258913	C14orf144	-	chromosome 14 open reading frame 144 (putative)	ncRNA
MACS_peak_5774	chr20	36572896	36575672	296.55	promoter-TSS (NM_001199535)	intron (NM_001199514, intron 1 of 2)	-270	NM_001199515	60436	Hs.632264	NM_021809	ENSG00000118707	TGIF2	-	TGFB induced factor homeobox 2	protein-coding
MACS_peak_1803	chr12	42226525	42229112	296.46	intron (NR_135140, intron 2 of 6)	SVA_F|Retroposon|SVA	10550	NR_135140	10138	Hs.649195	NM_005748	ENSG00000015153	YAF2	-	YY1 associated factor 2	protein-coding
MACS_peak_1588	chr11	67507324	67509212	296.39	promoter-TSS (NM_001271849)	promoter-TSS (NM_001271849)	-81	NR_073484	10263	Hs.523835	NM_005851	ENSG00000167797	CDK2AP2	DOC-1R|p14	cyclin dependent kinase 2 associated protein 2	protein-coding
MACS_peak_5046	chr19	47272577	47275553	296.35	promoter-TSS (NM_178511)	promoter-TSS (NM_178511)	-337	NR_037675	255783	Hs.128690	NM_178511	ENSG00000257704	INAFM1	PRR24	InaF motif containing 1	protein-coding
MACS_peak_5413	chr2	109613200	109615089	296.32	promoter-TSS (NM_001321503)	promoter-TSS (NM_001321503)	62	NM_001321507	151011	Hs.469615	NM_144710	ENSG00000186522	2019-09-10	-	septin 10	protein-coding
MACS_peak_5915	chr20	63559124	63562063	296.31	exon (NM_033405, exon 11 of 14)	exon (NM_033405, exon 11 of 14)	6387	NM_001319153	79025	Hs.197755	NM_024059	ENSG00000125531	FNDC11	C20orf195	fibronectin type III domain containing 11	protein-coding
MACS_peak_6784	chr4	131746564	131748309	296.31	Intergenic	SST1|Satellite|centr	-17402	NR_125883	101927305	Hs.507924	NR_125883		SNHG27	-	small nucleolar RNA host gene 27	ncRNA
MACS_peak_4717	chr19	14071821	14074411	296.28	promoter-TSS (NR_106715)	promoter-TSS (NR_106715)	107	NM_001291291	113230	Hs.372775	NM_001291291	ENSG00000141854	MISP3	-	MISP family member 3	protein-coding
MACS_peak_6206	chr22	32205176	32207231	296.28	intron (NR_149072, intron 1 of 3)	REP522|Satellite|telo	1088	NR_149072	110806273	Hs.382171	NR_149072		SLC5A4-AS1	-	SLC5A4 antisense RNA 1	ncRNA
MACS_peak_600	chr1	154999145	155002534	296.23	Intergenic	CpG	-1791	NM_001252406	51043	Hs.729279	NM_001252406	ENSG00000160685	ZBTB7B	CKROX|THPOK|ZBTB15|ZFP-67|ZFP67|ZNF857B|c-KROX|hcKROX	zinc finger and BTB domain containing 7B	protein-coding
MACS_peak_4702	chr19	13829874	13834860	296.06	TTS (NM_023072)	TTS (NM_023072)	3922	NR_036515	284454	Hs.436426	NR_036515	ENSG00000267519	LOC284454	-	uncharacterized LOC284454	ncRNA
MACS_peak_933	chr10	14837350	14839583	295.88	promoter-TSS (NM_001029954)	promoter-TSS (NM_001029954)	306	NM_016299	51182	Hs.534169	NM_016299	ENSG00000187522	HSPA14	HSP70-4|HSP70L1	heat shock protein family A (Hsp70) member 14	protein-coding
MACS_peak_1548	chr11	65917427	65922729	295.81	intron (NM_006442, intron 3 of 6)	CpG	821	NM_006442	10589	Hs.356742	NM_006442	ENSG00000175550	DRAP1	NC2-alpha	DR1 associated protein 1	protein-coding
MACS_peak_1198	chr10	125895614	125897198	295.78	promoter-TSS (NM_145235)	promoter-TSS (NM_145235)	-129	NM_145235	92565	Hs.352591	NM_145235	ENSG00000203780	FANK1	HSD13	fibronectin type III and ankyrin repeat domains 1	protein-coding
MACS_peak_6907	chr5	1292722	1296335	295.74	exon (NM_198253, exon 2 of 16)	exon (NM_198253, exon 2 of 16)	519	NM_198253	7015	Hs.492203	NM_198253	ENSG00000164362	TERT	CMM9|DKCA2|DKCB4|EST2|PFBMFT1|TCS1|TP2|TRT|hEST2|hTRT	telomerase reverse transcriptase	protein-coding
MACS_peak_4425	chr19	3542624	3546572	295.68	TTS (NM_001135580)	TTS (NM_001135580)	5441	NM_001135580	100128569	Hs.664978	NM_001135580	ENSG00000183397	C19orf71	-	chromosome 19 open reading frame 71	protein-coding
MACS_peak_3954	chr17	81222008	81224072	295.64	promoter-TSS (NM_014984)	promoter-TSS (NM_014984)	-51	NM_001319228	22994	Hs.514578	NM_014984	ENSG00000141577	CEP131	AZ1|AZI1|ZA1	centrosomal protein 131	protein-coding
MACS_peak_5020	chr19	42253227	42256219	295.47	promoter-TSS (NM_001308402)	promoter-TSS (NM_001308402)	-88	NM_001301035	2077	Hs.655969	NM_006494	ENSG00000105722	ERF	CHYTS|CRS4|PE-2|PE2	ETS2 repressor factor	protein-coding
MACS_peak_689	chr1	180154085	180155827	295.36	exon (NM_002826, exon 1 of 12)	exon (NM_002826, exon 1 of 12)	123	NM_002826	5768	Hs.744925	NM_002826	ENSG00000116260	QSOX1	Q6|QSCN6	quiescin sulfhydryl oxidase 1	protein-coding
MACS_peak_4008	chr17	82091074	82094070	295.25	exon (NM_004104, exon 8 of 43)	exon (NM_004104, exon 8 of 43)	-2432	NR_132755	106633803		NR_132755		SNORD134	ZL12	small nucleolar RNA, C/D box 134	snoRNA
MACS_peak_564	chr1	150972986	150975580	294.97	intron (NM_181746, intron 1 of 10)	CpG	720	NM_022075	29956	Hs.744017	NM_013384	ENSG00000143418	CERS2	L3|LASS2|SP260|TMSG1	ceramide synthase 2	protein-coding
MACS_peak_7103	chr5	139560823	139562419	294.76	5' UTR (NM_003339, exon 1 of 7)	5' UTR (NM_003339, exon 1 of 7)	455	NM_003339	7322	Hs.108332	NM_003339	ENSG00000131508	UBE2D2	E2(17)KB2|PUBC1|UBC4|UBC4/5|UBCH4|UBCH5B	ubiquitin conjugating enzyme E2 D2	protein-coding
MACS_peak_4614	chr19	10450149	10453827	294.49	promoter-TSS (NM_006202)	promoter-TSS (NM_006202)	-969	NM_006202	5141	Hs.89901	NM_006202	ENSG00000065989	PDE4A	DPDE2|PDE4|PDE46	phosphodiesterase 4A	protein-coding
MACS_peak_3921	chr17	79462457	79464143	294.41	intron (NM_001082575, intron 2 of 14)	(GCCACC)n|Simple_repeat|Simple_repeat	52848	NM_001082575	146713	Hs.135229	NM_001025448	ENSG00000167281	RBFOX3	FOX-3|FOX3|HRNBP3|NEUN	RNA binding fox-1 homolog 3	protein-coding
MACS_peak_3767	chr17	50198986	50201392	294.19	intron (NM_000088, intron 1 of 50)	CpG-11414	1450	NM_000088	1277	Hs.172928	NM_000088	ENSG00000108821	COL1A1	EDSARTH1|EDSC|OI1|OI2|OI3|OI4	collagen type I alpha 1 chain	protein-coding
MACS_peak_1158	chr10	102119637	102121822	293.98	promoter-TSS (NM_001321612)	promoter-TSS (NM_001321612)	-256	NM_001321612	8861	Hs.454418	NM_003893	ENSG00000198728	LDB1	CLIM-2|CLIM2|LDB-1|NLI	LIM domain binding 1	protein-coding
MACS_peak_8790	chr9	107282470	107284377	293.9	promoter-TSS (NM_001244724)	promoter-TSS (NM_001244724)	187	NM_002874	5887	Hs.521640	NM_002874	ENSG00000119318	RAD23B	HHR23B|HR23B|P58	RAD23 homolog B, nucleotide excision repair protein	protein-coding
MACS_peak_7573	chr7	1439701	1446194	293.79	intron (NM_182924, intron 6 of 16)	intron (NM_182924, intron 6 of 16)	16526	NM_182924	79778	Hs.376617	NM_024723	ENSG00000164877	MICALL2	JRAB|MICAL-L2	MICAL like 2	protein-coding
MACS_peak_6727	chr4	37685704	37687166	293.61	promoter-TSS (NM_001085400)	promoter-TSS (NM_001085400)	-58	NM_001085400	768211	Hs.283378	NM_001085399	ENSG00000181826	RELL1	-	RELT like 1	protein-coding
MACS_peak_630	chr1	156704803	156707251	293.58	promoter-TSS (NM_001878)	promoter-TSS (NM_001878)	-211	NM_001199723	1382	Hs.405662	NM_001878	ENSG00000143320	CRABP2	CRABP-II|RBP6	cellular retinoic acid binding protein 2	protein-coding
MACS_peak_2469	chr14	104984165	104987139	293.51	promoter-TSS (NM_174891)	promoter-TSS (NM_174891)	-627	NM_174891	122616	Hs.27183	NM_174891	ENSG00000140104	CLBA1	C14orf79	clathrin binding box of aftiphilin containing 1	protein-coding
MACS_peak_1059	chr10	79066519	79070862	293.43	promoter-TSS (NM_020338)	promoter-TSS (NM_020338)	-345	NM_020338	57178	Hs.193118	NM_020338	ENSG00000108175	ZMIZ1	MIZ|RAI17|TRAFIP10|ZIMP10	zinc finger MIZ-type containing 1	protein-coding
MACS_peak_276	chr1	24744547	24746163	293.07	promoter-TSS (NM_013943)	promoter-TSS (NM_013943)	86	NM_013943	25932	Hs.440544	NM_013943	ENSG00000169504	CLIC4	CLIC4L|H1|MTCLIC|huH1|p64H1	chloride intracellular channel 4	protein-coding
MACS_peak_6781	chr4	128287023	128288639	293.07	exon (NM_006320, exon 1 of 3)	exon (NM_006320, exon 1 of 3)	998	NM_006320	10424	Hs.507910	NM_006320	ENSG00000164040	PGRMC2	DG6|PMBP	progesterone receptor membrane component 2	protein-coding
MACS_peak_5668	chr20	380341	382591	293.05	5' UTR (NM_001301196, exon 1 of 4)	5' UTR (NM_001301196, exon 1 of 4)	123	NM_001301190	57761	Hs.516826	NM_021158	ENSG00000101255	TRIB3	C20orf97|NIPK|SINK|SKIP3|TRB3	tribbles pseudokinase 3	protein-coding
MACS_peak_7574	chr7	1457838	1462019	293.02	promoter-TSS (NM_182924)	promoter-TSS (NM_182924)	-455	NM_182924	79778	Hs.376617	NM_024723	ENSG00000164877	MICALL2	JRAB|MICAL-L2	MICAL like 2	protein-coding
MACS_peak_5329	chr2	74833311	74835960	292.74	exon (NM_000189, exon 1 of 18)	exon (NM_000189, exon 1 of 18)	1980	NM_000189	3099	Hs.406266	NM_000189	ENSG00000159399	HK2	HKII|HXK2	hexokinase 2	protein-coding
MACS_peak_4596	chr19	10109258	10117474	292.69	intron (NM_002566, intron 1 of 1)	intron (NM_002566, intron 1 of 1)	1845	NM_002566	5032	Hs.14468	NM_002566	ENSG00000244165	P2RY11	P2Y11	purinergic receptor P2Y11	protein-coding
MACS_peak_7836	chr7	44999104	45001042	292.65	promoter-TSS (NM_001167935)	promoter-TSS (NM_001167935)	-115	NM_001167934	83605	Hs.148272	NM_031443	ENSG00000136280	CCM2	C7orf22|OSM|PP10187	CCM2 scaffold protein	protein-coding
MACS_peak_8697	chr9	88075855	88077633	292.51	intron (NR_135138, intron 1 of 1)	CpG	1156	NR_135137	102724156	Hs.633031	NR_135137		LOC102724156	-	uncharacterized LOC102724156	ncRNA
MACS_peak_5830	chr20	57264899	57267749	292.33	5' UTR (NM_001719, exon 1 of 7)	5' UTR (NM_001719, exon 1 of 7)	327	NM_001719	655	Hs.473163	NM_001719	ENSG00000101144	BMP7	OP-1	bone morphogenetic protein 7	protein-coding
MACS_peak_1175	chr10	103128051	103130165	292.14	intron (NM_001351176, intron 2 of 17)	SVA_F|Retroposon|SVA	24713	NM_001351193	22978	Hs.97439	NM_012229	ENSG00000076685	NT5C2	GMP|NT5B|PNT5|SPG45|SPG65|cN-II	5'-nucleotidase, cytosolic II	protein-coding
MACS_peak_281	chr1	26471708	26473654	292.07	intron (NM_005517, intron 1 of 5)	CpG	270	NM_005517	3151	Hs.181163	NM_005517	ENSG00000198830	HMGN2	HMG17	high mobility group nucleosomal binding domain 2	protein-coding
MACS_peak_2672	chr15	68228950	68230579	291.98	promoter-TSS (NM_017882)	promoter-TSS (NM_017882)	-22	NM_017882	54982	Hs.584921	NM_017882	ENSG00000128973	CLN6	CLN4A|HsT18960|nclf	CLN6, transmembrane ER protein	protein-coding
MACS_peak_2340	chr14	100142051	100151415	291.96	3' UTR (NM_206918, exon 3 of 3)	3' UTR (NM_206918, exon 3 of 3)	12942	NM_206918	123099	Hs.159643	NM_206918	ENSG00000168350	DEGS2	C14orf66|DES2|FADS8	delta 4-desaturase, sphingolipid 2	protein-coding
MACS_peak_4581	chr19	8831636	8833333	291.92	promoter-TSS (NM_144693)	promoter-TSS (NM_144693)	-180	NM_144693	148156	Hs.349444	NM_144693	ENSG00000167785	ZNF558	-	zinc finger protein 558	protein-coding
MACS_peak_3858	chr17	74872146	74873810	291.9	promoter-TSS (NM_001258012)	promoter-TSS (NM_001258012)	53	NM_001258015	2232	Hs.69745	NM_004110	ENSG00000161513	FDXR	ADXR|ANOA	ferredoxin reductase	protein-coding
MACS_peak_6195	chr22	30634828	30636461	291.65	promoter-TSS (NM_001318371)	promoter-TSS (NM_001318371)	-171	NM_001318370	339665	Hs.660384	NM_001001479	ENSG00000100036	SLC35E4	-	solute carrier family 35 member E4	protein-coding
MACS_peak_6427	chr3	23944564	23946518	291.48	promoter-TSS (NM_001145425)	promoter-TSS (NM_001145425)	281	NM_005126	9975	Hs.37288	NM_005126	ENSG00000174738	NR1D2	BD73|EAR-1R|REVERBB|REVERBbeta|RVR	nuclear receptor subfamily 1 group D member 2	protein-coding
MACS_peak_8002	chr7	100893531	100896396	291.48	intron (NM_001302621, intron 1 of 4)	CpG	1008	NM_001282449	43	Hs.154495	NM_000665	ENSG00000087085	ACHE	ACEE|ARACHE|N-ACHE|YT	acetylcholinesterase (Cartwright blood group)	protein-coding
MACS_peak_8424	chr8	116873458	116875331	291.05	promoter-TSS (NR_033886)	promoter-TSS (NR_033886)	-30	NR_033886	644660	Hs.706174	NR_033886	ENSG00000253327	RAD21-AS1	C8orf81|NCRNA00255	RAD21 antisense RNA 1	ncRNA
MACS_peak_2416	chr14	104161431	104180565	290.98	intron (NM_015656, intron 5 of 14)	(AGCCTC)n|Simple_repeat|Simple_repeat	32275	NM_015656	26153	Hs.134970	NM_015656	ENSG00000066735	KIF26A	-	kinesin family member 26A	protein-coding
MACS_peak_1100	chr10	97333527	97335713	290.95	promoter-TSS (NM_012083)	promoter-TSS (NM_012083)	81	NM_012083	23401	Hs.140720	NM_012083	ENSG00000181274	FRAT2	FRAT-2	FRAT2, WNT signaling pathway regulator	protein-coding
MACS_peak_7383	chr6	41071903	41074035	290.89	promoter-TSS (NM_001329686)	promoter-TSS (NM_001329686)	1	NM_002505	4800	Hs.10441	NM_002505	ENSG00000001167	NFYA	CBF-A|CBF-B|HAP2|NF-YA	nuclear transcription factor Y subunit alpha	protein-coding
MACS_peak_6368	chr22	50467241	50470958	290.81	intron (NM_002972, intron 1 of 40)	intron (NM_002972, intron 1 of 40)	5972	NM_002972	6305	Hs.589924	NM_002972	ENSG00000100241	SBF1	CMT4B3|DENND7A|MTMR5	SET binding factor 1	protein-coding
MACS_peak_3013	chr16	14928041	14928700	290.78	intron (NR_146231, intron 19 of 38)	intron (NR_146231, intron 19 of 38)	-1087	NR_103772	100288162	Hs.744813	NR_103772		LOC100288162	-	uncharacterized LOC100288162	ncRNA
MACS_peak_5575	chr2	226795958	226800241	290.65	exon (NM_005544, exon 1 of 2)	exon (NM_005544, exon 1 of 2)	691	NM_005544	3667	Hs.471508	NM_005544	ENSG00000169047	IRS1	HIRS-1	insulin receptor substrate 1	protein-coding
MACS_peak_148	chr1	3453864	3455510	290.57	5' UTR (NM_014448, exon 1 of 15)	5' UTR (NM_014448, exon 1 of 15)	104	NM_014448	27237	Hs.87435	NM_014448	ENSG00000130762	ARHGEF16	GEF16|NBR	Rho guanine nucleotide exchange factor 16	protein-coding
MACS_peak_106	chr1	2269361	2272048	290.51	intron (NM_003036, intron 1 of 6)	intron (NM_003036, intron 1 of 6)	42009	NM_003036	6497	Hs.656507	NM_003036	ENSG00000157933	SKI	SGS|SKV	SKI proto-oncogene	protein-coding
MACS_peak_4229	chr19	952487	956713	290.51	intron (NM_005224, intron 3 of 8)	intron (NM_005224, intron 3 of 8)	28563	NM_005224	1820	Hs.501296	NM_005224	ENSG00000116017	ARID3A	BRIGHT|DRIL1|DRIL3|E2FBP1	AT-rich interaction domain 3A	protein-coding
MACS_peak_787	chr1	225652197	225654338	290.28	promoter-TSS (NM_018212)	promoter-TSS (NM_018212)	-124	NM_001008493	55740	Hs.497893	NM_018212	ENSG00000154380	ENAH	ENA|MENA|NDPP1	ENAH, actin regulator	protein-coding
MACS_peak_786	chr1	225426965	225428873	290.01	intron (NM_194442, intron 1 of 13)	CpG	194	NM_002296	3930	Hs.435166	NM_002296	ENSG00000143815	LBR	DHCR14B|LMN2R|PHA|TDRD18	lamin B receptor	protein-coding
MACS_peak_2518	chr14	105558495	105563066	289.89	Intergenic	Intergenic	28925	NR_135205	105370697	Hs.148580	NR_135205		LOC105370697	-	uncharacterized LOC105370697	ncRNA
MACS_peak_7761	chr7	28955106	28958471	289.81	exon (NM_014817, exon 1 of 1)	exon (NM_014817, exon 1 of 1)	1625	NM_014817	9865	Hs.744120	NM_014817	ENSG00000255690	TRIL	-	TLR4 interactor with leucine rich repeats	protein-coding
MACS_peak_1512	chr11	64719338	64724604	289.81	intron (NM_138732, intron 1 of 19)	intron (NM_138732, intron 1 of 19)	1217	NM_138732	9379	Hs.372938	NM_015080	ENSG00000110076	NRXN2	-	neurexin 2	protein-coding
MACS_peak_1083	chr10	92673728	92676238	289.75	Intergenic	SVA_F|Retroposon|SVA	-14941	NM_002729	3087	Hs.118651	NM_002729	ENSG00000152804	HHEX	HEX|HMPH|HOX11L-PEN|PRH|PRHX	hematopoietically expressed homeobox	protein-coding
MACS_peak_7253	chr6	2998096	3000638	289.71	promoter-TSS (NM_001290222)	promoter-TSS (NM_001290222)	-449	NM_000904	4835	Hs.533050	NM_000904	ENSG00000124588	NQO2	DHQV|DIA6|NMOR2|QR2	N-ribosyldihydronicotinamide:quinone reductase 2	protein-coding
MACS_peak_6843	chr4	189490438	189492451	289.71	Intergenic	Intergenic	-168162	NR_121679	101928971	Hs.519164	NR_121679	ENSG00000250739	LINC01262	TCONS_l2_00021807	long intergenic non-protein coding RNA 1262	ncRNA
MACS_peak_7978	chr7	100126731	100128577	289.65	exon (NM_203397, exon 2 of 2)	exon (NM_203397, exon 2 of 2)	960	NM_203397	255374	Hs.632319	NM_203397	ENSG00000214309	MBLAC1	-	metallo-beta-lactamase domain containing 1	protein-coding
MACS_peak_2228	chr14	69259158	69262126	289.63	intron (NM_020692, intron 1 of 15)	CpG	678	NM_001168368	57452	Hs.21035	NM_020692	ENSG00000100626	GALNT16	GALNACT16|GALNTL1|GalNAc-T16	polypeptide N-acetylgalactosaminyltransferase 16	protein-coding
MACS_peak_9078	chr9	137605540	137608242	289.63	intron (NM_152285, intron 1 of 7)	intron (NM_152285, intron 1 of 7)	1251	NM_152285	92714	Hs.12999	NM_152285	ENSG00000197070	ARRDC1	-	arrestin domain containing 1	protein-coding
MACS_peak_5731	chr20	31469728	31472599	289.52	intron (NM_001037500, intron 1 of 1)	SVA_D|Retroposon|SVA	1850	NM_001037500	245937	Hs.381373	NM_001037500	ENSG00000180383	DEFB124	DEFB-24	defensin beta 124	protein-coding
MACS_peak_6913	chr5	1651789	1655258	289.32	Intergenic	Intergenic	-19518	NR_003713	728613	Hs.720393	NR_003713		LOC728613	-	programmed cell death 6 pseudogene	pseudo
MACS_peak_8027	chr7	102591745	102596618	289.28	exon (NM_001277335, exon 13 of 20).2	exon (NM_001277335, exon 13 of 20).2	-21560	NM_001097615	548644	Hs.610255	NM_001015884	ENSG00000168255	POLR2J3	POLR2J2|RPB11b1|RPB11b2	RNA polymerase II subunit J3	protein-coding
MACS_peak_6685	chr4	2063540	2068105	289.16	3' UTR (NM_178557, exon 3 of 3)	3' UTR (NM_178557, exon 3 of 3)	6310	NM_178557	339983	Hs.318529	NM_178557	ENSG00000185818	NAT8L	CML3|NACED|NAT8-LIKE	N-acetyltransferase 8 like	protein-coding
MACS_peak_3542	chr17	17721633	17724153	289.14	intron (NM_030665, intron 1 of 5)	CpG	41420	NM_030665	10743	Hs.655395	NM_030665	ENSG00000108557	RAI1	SMCR|SMS	retinoic acid induced 1	protein-coding
MACS_peak_1507	chr11	64367958	64371491	289.14	exon (NM_001318361, exon 14 of 17)	exon (NM_001318361, exon 14 of 17)	1122	NR_031602	100302280		NR_031602	ENSG00000221273	MIR1237	MIRN1237|hsa-mir-1237	microRNA 1237	ncRNA
MACS_peak_3	chr1	199019	200562	288.81	Intergenic	CpG	6807	NR_026823	677784	Hs.722487	NR_026823	ENSG00000249054	FAM138D	F379	family with sequence similarity 138 member D	ncRNA
MACS_peak_3523	chr17	9020635	9023962	288.72	intron (NM_004822, intron 1 of 6)	CpG	756	NM_004822	9423	Hs.660885	NM_004822	ENSG00000065320	NTN1	NTN1L	netrin 1	protein-coding
MACS_peak_2900	chr16	1957840	1960373	288.35	promoter-TSS (NM_004548)	promoter-TSS (NM_004548)	-410	NM_004548	4716	Hs.513266	NM_004548	ENSG00000140990	NDUFB10	PDSW	NADH:ubiquinone oxidoreductase subunit B10	protein-coding
MACS_peak_6250	chr22	39596195	39598732	288.11	intron (NM_001003406, intron 1 of 35)	intron (NM_001003406, intron 1 of 35)	26710	NM_021096	8911	Hs.125116	NM_021096	ENSG00000100346	CACNA1I	Cav3.3|ca(v)3.3	calcium voltage-gated channel subunit alpha1 I	protein-coding
MACS_peak_2919	chr16	2157963	2161253	288.06	intron (NM_032271, intron 1 of 20)	intron (NM_032271, intron 1 of 20)	3810	NM_032271	84231	Hs.713632	NM_032271	ENSG00000131653	TRAF7	RFWD1|RNF119	TNF receptor associated factor 7	protein-coding
MACS_peak_3201	chr16	46883633	46885967	287.87	promoter-TSS (NM_001142466)	promoter-TSS (NM_001142466)	-314	NM_001142466	84706	Hs.460693	NM_133443	ENSG00000166123	GPT2	ALT2|GPT 2|MRT49	glutamic--pyruvic transaminase 2	protein-coding
MACS_peak_4790	chr19	17332017	17335658	287.76	intron (NM_020959, intron 1 of 17)	intron (NM_020959, intron 1 of 17)	992	NM_020959	57719	Hs.590990	NM_020959	ENSG00000074855	ANO8	KIAA1623|TMEM16H	anoctamin 8	protein-coding
MACS_peak_593	chr1	154220042	154221912	287.72	promoter-TSS (NM_001297723)	promoter-TSS (NM_001297723)	128	NM_001330730	9898	Hs.490551	NM_014847	ENSG00000143569	UBAP2L	NICE-4|NICE4	ubiquitin associated protein 2 like	protein-coding
MACS_peak_8922	chr9	133120460	133122788	287.6	promoter-TSS (NM_006266)	promoter-TSS (NM_006266)	-374	NM_001271776	5900	Hs.106185	NM_006266	ENSG00000160271	RALGDS	RGDS|RGF|RalGEF	ral guanine nucleotide dissociation stimulator	protein-coding
MACS_peak_3741	chr17	47530340	47532521	287.57	exon (NM_001330257, exon 2 of 24)	exon (NM_001330257, exon 2 of 24)	352	NM_006310	9520	Hs.443837	NM_006310	ENSG00000141279	NPEPPS	AAP-S|MP100|PSA	aminopeptidase puromycin sensitive	protein-coding
MACS_peak_4232	chr19	984118	986742	287.57	intron (NM_024100, intron 1 of 9)	AluSz|SINE|Alu	1102	NM_024100	57418	Hs.325321	NM_024100	ENSG00000065268	WDR18	Ipi3|R32184_1	WD repeat domain 18	protein-coding
MACS_peak_5340	chr2	85537585	85540059	287.52	promoter-TSS (NR_038942)	promoter-TSS (NR_038942)	64	NR_038942	100630918	Hs.66049	NR_038942		PARTICL	PARTICLE	promoter of MAT2A antisense radiation-induced circulating long non-coding RNA	ncRNA
MACS_peak_3561	chr17	19236686	19238709	287.28	intron (NM_001102664, intron 1 of 7)	CpG	320	NM_001102664	22905	Hs.743983	NM_014964	ENSG00000072134	EPN2	EHB21	epsin 2	protein-coding
MACS_peak_3976	chr17	81665418	81667431	287.24	promoter-TSS (NR_130939)	promoter-TSS (NR_130939)	213	NM_001304994	339229	Hs.405942	NM_001039842	ENSG00000204237	OXLD1	C17orf90	oxidoreductase like domain containing 1	protein-coding
MACS_peak_4826	chr19	18202479	18205825	287.19	promoter-TSS (NM_002866)	promoter-TSS (NM_002866)	-88	NM_002866	5864	Hs.27744	NM_002866	ENSG00000105649	RAB3A	-	RAB3A, member RAS oncogene family	protein-coding
MACS_peak_4638	chr19	11089273	11091344	287.18	intron (NM_001195799, intron 1 of 16)	CpG	946	NM_001195803	3949	Hs.213289	NM_000527	ENSG00000130164	LDLR	FH|FHC|LDLCQ2	low density lipoprotein receptor	protein-coding
MACS_peak_4650	chr19	11444370	11449911	286.97	exon (NM_001289102, exon 9 of 17)	exon (NM_001289102, exon 9 of 17)	-11358	NM_001302453	115948	Hs.124010	NM_145045	ENSG00000198003	CCDC151	CILD30	coiled-coil domain containing 151	protein-coding
MACS_peak_4602	chr19	10315284	10319414	286.85	3' UTR (NM_133452, exon 13 of 13)	3' UTR (NM_133452, exon 13 of 13)	-1334	NM_001031734	112812	Hs.654865	NM_080665	ENSG00000267673	FDX2	FDX1L	ferredoxin 2	protein-coding
MACS_peak_644	chr1	160097043	160099277	286.85	intron (NM_001320247, intron 1 of 6)	intron (NM_001320247, intron 1 of 6)	529	NM_052868	93185	Hs.332012	NM_052868	ENSG00000162729	IGSF8	CD316|CD81P3|EWI-2|EWI2|KCT-4|LIR-D1|PGRL	immunoglobulin superfamily member 8	protein-coding
MACS_peak_5293	chr2	70257572	70259111	286.84	intron (NM_016297, intron 1 of 5)	CpG	242	NM_016297	51449	Hs.567502	NM_016297	ENSG00000116005	PCYOX1	PCL1	prenylcysteine oxidase 1	protein-coding
MACS_peak_9075	chr9	137550692	137552712	286.74	promoter-TSS (NM_032477)	promoter-TSS (NM_032477)	-155	NM_032477	64975	Hs.44017	NM_032477	ENSG00000182154	MRPL41	BMRP|MRP-L27|MRPL27|PIG3|RPML27	mitochondrial ribosomal protein L41	protein-coding
MACS_peak_4728	chr19	14405384	14408467	286.69	exon (NM_001784, exon 15 of 18)	exon (NM_001784, exon 15 of 18)	12458	NM_005804	10212	Hs.311609	NM_005804	ENSG00000123136	DDX39A	BAT1|BAT1L|DDX39|DDXL|URH49	DExD-box helicase 39A	protein-coding
MACS_peak_1098	chr10	97274805	97276660	286.61	intron (NM_001204300, intron 1 of 10)	SVA_F|Retroposon|SVA	-5042	NM_001256423	84986	Hs.80305	NM_032900	ENSG00000213390	ARHGAP19	-	Rho GTPase activating protein 19	protein-coding
MACS_peak_7309	chr6	18154640	18156183	286.49	promoter-TSS (NM_001346818)	promoter-TSS (NM_001346818)	23	NM_153042	221656	Hs.709336	NM_153042	ENSG00000165097	KDM1B	AOF1|C6orf193|LSD2|bA204B7.3|dJ298J15.2	lysine demethylase 1B	protein-coding
MACS_peak_3184	chr16	33542208	33549782	286.39	Intergenic	G-rich|Low_complexity|Low_complexity	-49760	NR_033866	390705	Hs.278513	NR_033866		LOC390705	-	protein phosphatase 2 regulatory subunit B'', beta pseudogene	pseudo
MACS_peak_8455	chr8	124430965	124435253	286.33	Intergenic	L1M3|LINE|L1	-17698	NM_017956	55039	Hs.9925	NM_017956	ENSG00000183665	TRMT12	TRM12|TYW2	tRNA methyltransferase 12 homolog	protein-coding
MACS_peak_1050	chr10	75209413	75211616	286.11	intron (NM_001184823, intron 1 of 9)	CpG	360	NM_001324087	7417	Hs.355927	NM_003375	ENSG00000165637	VDAC2	POR	voltage dependent anion channel 2	protein-coding
MACS_peak_9151	chrX	154378001	154380034	285.83	promoter-TSS (NM_000117)	promoter-TSS (NM_000117)	-220	NM_000117	2010	Hs.522823	NM_000117	ENSG00000102119	EMD	EDMD|LEMD5|STA	emerin	protein-coding
MACS_peak_3091	chr16	29804985	29806066	285.69	promoter-TSS (NM_001276275)	promoter-TSS (NM_001276275)	-571	NM_001276275	4150	Hs.23650	NM_002383	ENSG00000103495	MAZ	PUR1|Pur-1|SAF-1|SAF-2|SAF-3|ZF87|ZNF801|Zif87	MYC associated zinc finger protein	protein-coding
MACS_peak_3910	chr17	78139761	78141198	285.64	intron (NM_152468, intron 15 of 15)	CpG	-5874	NM_001163075	100141515	Hs.633034	NM_001163075	ENSG00000187997	C17orf99	IL-40|UNQ464	chromosome 17 open reading frame 99	protein-coding
MACS_peak_6563	chr3	185823071	185826739	285.46	exon (NM_006548, exon 1 of 16)	exon (NM_006548, exon 1 of 16)	151	NM_006548	10644	Hs.35354	NM_006548	ENSG00000073792	IGF2BP2	IMP-2|IMP2|VICKZ2	insulin like growth factor 2 mRNA binding protein 2	protein-coding
MACS_peak_7577	chr7	1475420	1480172	285.42	exon (NM_001080453, exon 34 of 48)	exon (NM_001080453, exon 34 of 48)	-18323	NM_182924	79778	Hs.376617	NM_024723	ENSG00000164877	MICALL2	JRAB|MICAL-L2	MICAL like 2	protein-coding
MACS_peak_1644	chr11	76207130	76211329	285.39	Intergenic	CpG-4722	-2699	NM_004626	7481	Hs.108219	NM_004626	ENSG00000085741	WNT11	HWNT11	Wnt family member 11	protein-coding
MACS_peak_65	chr1	1425337	1427734	285.26	intron (NM_001146685, intron 1 of 1)	intron (NM_001146685, intron 1 of 1)	407	NM_001146685	643965	Hs.729765	NM_001146685	ENSG00000205116	TMEM88B	-	transmembrane protein 88B	protein-coding
MACS_peak_484	chr1	100037705	100038977	285.08	intron (NM_033055, intron 1 of 11)	CpG	108	NM_033055	64645	Hs.124156	NM_033055	ENSG00000156875	MFSD14A	HIAT1	major facilitator superfamily domain containing 14A	protein-coding
MACS_peak_7980	chr7	100154871	100159105	285.05	promoter-TSS (NR_039802)	promoter-TSS (NR_039802)	-319	NR_039802	100616439		NR_039802	ENSG00000284518	MIR4658	-	microRNA 4658	ncRNA
MACS_peak_5720	chr20	25548002	25549779	285.03	intron (NM_025176, intron 1 of 23)	intron (NM_025176, intron 1 of 23)	36641	NM_025176	22981	Hs.631508	NM_025176	ENSG00000101004	NINL	NLP	ninein like	protein-coding
MACS_peak_9041	chr9	137101689	137105214	285.03	intron (NM_016219, intron 8 of 12)	CpG	11292	NM_013379	29952	Hs.37916	NM_013379	ENSG00000176978	DPP7	DPP2|DPPII|QPP	dipeptidyl peptidase 7	protein-coding
MACS_peak_8947	chr9	134406563	134410769	284.83	intron (NM_002957, intron 3 of 9)	intron (NM_002957, intron 3 of 9)	2084	NM_001291921	6256	Hs.590886	NM_002957	ENSG00000186350	RXRA	NR2B1	retinoid X receptor alpha	protein-coding
MACS_peak_4745	chr19	15241587	15246989	284.63	exon (NM_058243, exon 13 of 20)	exon (NM_058243, exon 13 of 20)	-11241	NM_001142886	79852	Hs.156457	NM_024794	ENSG00000105131	EPHX3	ABHD9|EH3	epoxide hydrolase 3	protein-coding
MACS_peak_4272	chr19	1287029	1292598	284.61	intron (NM_001405, intron 1 of 3)	intron (NM_001405, intron 1 of 3)	3659	NM_001405	1943	Hs.741510	NM_001405	ENSG00000099617	EFNA2	ELF-1|EPLG6|HEK7-L|LERK-6|LERK6	ephrin A2	protein-coding
MACS_peak_3121	chr16	30996361	30998412	284.57	intron (NM_052874, intron 5 of 9)	CpG	12188	NM_025193	80270	Hs.460618	NM_025193	ENSG00000099377	HSD3B7	CBAS1|PFIC4|SDR11E3	hydroxy-delta-5-steroid dehydrogenase, 3 beta- and steroid delta-isomerase 7	protein-coding
MACS_peak_2655	chr15	64151093	64154296	284.33	non-coding (NR_073534, exon 3 of 7)	non-coding (NR_073534, exon 3 of 7)	977	NR_073534	79856	Hs.744250	NM_024798	ENSG00000157734	SNX22	-	sorting nexin 22	protein-coding
MACS_peak_9085	chrX	29333078	29335133	284.3	intron (NM_014271, intron 3 of 10)	SVA_E|Retroposon|SVA	-240173	NR_049877	100847047		NR_049877	ENSG00000264090	MIR4666B	-	microRNA 4666b	ncRNA
MACS_peak_6538	chr3	168249283	168250598	284.27	non-coding (NR_021485, exon 1 of 16)	non-coding (NR_021485, exon 1 of 16)	418	NR_021485	93556	Hs.478158	NR_021485		EGFEM1P	C3orf50|NCRNA00259	EGF like and EMI domain containing 1, pseudogene	pseudo
MACS_peak_7736	chr7	25179568	25181117	284.17	promoter-TSS (NM_138811)	promoter-TSS (NM_138811)	-144	NM_138811	136895	Hs.122055	NM_138811	ENSG00000153790	C7orf31	-	chromosome 7 open reading frame 31	protein-coding
MACS_peak_6248	chr22	39519193	39521867	284.06	promoter-TSS (NM_001675)	promoter-TSS (NM_001675)	-29	NM_001675	468	Hs.496487	NM_001675	ENSG00000128272	ATF4	CREB-2|CREB2|TAXREB67|TXREB	activating transcription factor 4	protein-coding
MACS_peak_824	chr1	228181855	228184273	283.96	TTS (NM_001010867)	TTS (NM_001010867)	8514	NM_001310327	200205	Hs.237017	NM_001010867	ENSG00000181873	IBA57	C1orf69|MMDS3|SPG74	IBA57, iron-sulfur cluster assembly	protein-coding
MACS_peak_6147	chr22	21467056	21470060	283.91	intron (NM_001207052, intron 4 of 8)	CpG-18822	1388	NM_001207052	645426	Hs.376511	NM_001207052	ENSG00000206140	TMEM191C	-	transmembrane protein 191C	protein-coding
MACS_peak_710	chr1	186306264	186308503	283.74	exon (NM_001127710, exon 4 of 10)	exon (NM_001127710, exon 4 of 10)	11110	NM_001127708	10216	Hs.647723	NM_005807	ENSG00000116690	PRG4	CACP|HAPO|JCAP|MSF|SZP	proteoglycan 4	protein-coding
MACS_peak_4046	chr18	657007	659396	283.68	exon (NM_001012716, exon 1 of 2)	exon (NM_001012716, exon 1 of 2)	139	NM_001012716	494514	Hs.274959	NM_001012716		TYMSOS	C18orf56	TYMS opposite strand	protein-coding
MACS_peak_4359	chr19	2225135	2229483	283.33	intron (NM_032482, intron 27 of 27)	CpG	6840	NR_031596	100302283		NR_031596	ENSG00000221411	MIR1227	MIRN1227|hsa-mir-1227|mir-1227	microRNA 1227	ncRNA
MACS_peak_8239	chr8	1108407	1111026	283.25	intron (NM_001346810, intron 2 of 14)	intron (NM_001346810, intron 2 of 14)	192891	NR_111948	286083	Hs.382131	NR_033895	ENSG00000275427	LOC286083	-	uncharacterized LOC286083	ncRNA
MACS_peak_2101	chr13	113011308	113013546	283.17	intron (NM_001320815, intron 1 of 30)	CpG	10713	NM_001320815	23263	Hs.170422	NM_024979	ENSG00000126217	MCF2L	ARHGEF14|DBS|OST	MCF.2 cell line derived transforming sequence like	protein-coding
MACS_peak_3160	chr16	32300700	32305366	283.07	Intergenic	Intergenic	-13052	NR_033866	390705	Hs.278513	NR_033866		LOC390705	-	protein phosphatase 2 regulatory subunit B'', beta pseudogene	pseudo
MACS_peak_7298	chr6	13813311	13814896	282.96	exon (NM_001031713, exon 1 of 9)	exon (NM_001031713, exon 1 of 9)	457	NM_001031713	63933	Hs.214043	NM_022102	ENSG00000050393	MCUR1	C6orf79|CCDC90A|FMP32	mitochondrial calcium uniporter regulator 1	protein-coding
MACS_peak_4111	chr18	48539489	48541740	282.96	intron (NM_001142397, intron 2 of 12)	CpG-12534	1558	NM_001142397	9811	Hs.145230	NM_014772	ENSG00000134030	CTIF	Gm672|KIAA0427	cap binding complex dependent translation initiation factor	protein-coding
MACS_peak_3709	chr17	44322793	44326024	282.91	intron (NM_001143780, intron 1 of 11)	CpG	462	NM_001321240	51629	Hs.744880	NM_016016	ENSG00000013306	SLC25A39	CGI-69|CGI69	solute carrier family 25 member 39	protein-coding
MACS_peak_8521	chr8	144094465	144096717	282.9	intron (NM_001916, intron 1 of 6)	intron (NM_001916, intron 1 of 6)	556	NM_001916	1537	Hs.289271	NM_001916	ENSG00000179091	CYC1	MC3DN6|UQCR4	cytochrome c1	protein-coding
MACS_peak_1739	chr12	1660601	1662390	282.65	Intergenic	Intergenic	-1115	NR_037422	100500816		NR_037422	ENSG00000266043	MIR3649	-	microRNA 3649	ncRNA
MACS_peak_5654	chr2	241733844	241735923	282.64	intron (NM_001287249, intron 1 of 8)	CpG	304	NM_001352824	728294	Hs.516813	NM_152783	ENSG00000180902	D2HGDH	D2HGD	D-2-hydroxyglutarate dehydrogenase	protein-coding
MACS_peak_5670	chr20	419002	421084	282.44	intron (NM_001323958, intron 5 of 9)	intron (NM_001323958, intron 5 of 9)	11993	NM_006462	10616	Hs.29546	NM_006462	ENSG00000125826	RBCK1	C20orf18|HOIL-1|HOIL1|PBMEI|PGBM1|RBCK2|RNF54|UBCE7IP3|XAP3|XAP4|ZRANB4	RANBP2-type and C3HC4-type zinc finger containing 1	protein-coding
MACS_peak_4778	chr19	17074104	17076907	282.38	promoter-TSS (NM_004145)	promoter-TSS (NM_004145)	28	NM_001011699	93323	Hs.404088	NM_033417	ENSG00000131351	HAUS8	DGT4|HICE1|NY-SAR-48	HAUS augmin like complex subunit 8	protein-coding
MACS_peak_1303	chr11	1336449	1338709	282.38	Intergenic	CpG	27871	NR_029409	255512	Hs.588291	NR_029409	ENSG00000255153	TOLLIP-AS1	-	TOLLIP antisense RNA 1 (head to head)	ncRNA
MACS_peak_1485	chr11	63997304	64001207	282.36	TTS (NR_003089)	TTS (NR_003089)	13402	NM_017670	55611	Hs.473788	NM_017670	ENSG00000167770	OTUB1	HSPC263|OTB1|OTU1	OTU deubiquitinase, ubiquitin aldehyde binding 1	protein-coding
MACS_peak_8557	chr9	2014651	2018108	282.34	intron (NM_001289397, intron 1 of 32)	CpG	1160	NM_139045	6595	Hs.298990	NM_003070	ENSG00000080503	SMARCA2	BAF190|BRM|NCBRS|SNF2|SNF2L2|SNF2LA|SWI2|Sth1p|hBRM|hSNF2a	SWI/SNF related, matrix associated, actin dependent regulator of chromatin, subfamily a, member 2	protein-coding
MACS_peak_3463	chr17	978421	981455	282.32	promoter-TSS (NM_022463)	promoter-TSS (NM_022463)	-180	NM_022463	64359	Hs.527989	NM_022463	ENSG00000167693	NXN	NRX|TRG-4	nucleoredoxin	protein-coding
MACS_peak_1999	chr12	132302616	132305650	282.32	intron (NM_001122636, intron 1 of 10)	CpG	25186	NM_001122636	50614	Hs.301062	NM_021808	ENSG00000182870	GALNT9	GALNAC-T9|GALNACT9	polypeptide N-acetylgalactosaminyltransferase 9	protein-coding
MACS_peak_4589	chr19	9912830	9915334	282.21	promoter-TSS (NM_001304347)	promoter-TSS (NM_001304347)	-377	NM_001304347	93145	Hs.169743	NM_058164	ENSG00000105088	OLFM2	NOE2|NOELIN2|NOELIN2_V1|OlfC	olfactomedin 2	protein-coding
MACS_peak_868	chr1	240091401	240094038	282.2	exon (NM_001305424, exon 1 of 19)	exon (NM_001305424, exon 1 of 19)	834	NM_020066	56776	Hs.24889	NM_020066	ENSG00000155816	FMN2	-	formin 2	protein-coding
MACS_peak_5212	chr2	38376279	38378092	282.03	promoter-TSS (NM_001308076)	promoter-TSS (NM_001308076)	238	NM_001330463	64225	Hs.594950	NM_022374	ENSG00000119787	ATL2	ARL3IP2|ARL6IP2|aip-2|atlastin2	atlastin GTPase 2	protein-coding
MACS_peak_4202	chr19	707882	710523	281.97	intron (NM_001040134, intron 1 of 7)	G-rich|Low_complexity|Low_complexity	249	NM_002579	5064	Hs.631841	NM_002579	ENSG00000099864	PALM	-	paralemmin	protein-coding
MACS_peak_1723	chr11	130090511	130092266	281.9	intron (NM_001243299, intron 1 of 16)	SVA_F|Retroposon|SVA	20820	NM_001243299	334	Hs.370247	NM_001642	ENSG00000084234	APLP2	APLP-2|APPH|APPL2|CDEBP	amyloid beta precursor like protein 2	protein-coding
MACS_peak_6084	chr22	11626913	11630167	281.76	Intergenic	CpG	-268866	NR_110761	102723769	Hs.652926	NR_110761		LOC102723769	-	uncharacterized LOC102723769	ncRNA
MACS_peak_4537	chr19	7293053	7295146	281.69	5' UTR (NM_000208, exon 1 of 22)	5' UTR (NM_000208, exon 1 of 22)	203	NM_000208	3643	Hs.465744	NM_000208	ENSG00000171105	INSR	CD220|HHF5	insulin receptor	protein-coding
MACS_peak_6096	chr22	18527971	18530814	281.68	intron (NM_001242313, intron 4 of 8)	CpG-18724	1590	NM_001242313	728229	Hs.376511	NM_001242313	ENSG00000278558	TMEM191B	-	transmembrane protein 191B	protein-coding
MACS_peak_1494	chr11	64240397	64242499	281.63	promoter-TSS (NM_057092)	promoter-TSS (NM_057092)	316	NM_001135208	2286	Hs.227729	NM_004470	ENSG00000173486	FKBP2	FKBP-13|PPIase	FK506 binding protein 2	protein-coding
MACS_peak_8978	chr9	136107948	136111388	281.62	Intergenic	Intergenic	8763	NM_001256526	90120	Hs.287411	NM_152833	ENSG00000238227	TMEM250	C9orf69	transmembrane protein 250	protein-coding
MACS_peak_5094	chr19	55079852	55082697	281.57	exon (NM_133180, exon 8 of 20)	exon (NM_133180, exon 8 of 20)	882	NM_017729	54869	Hs.438862	NM_017729	ENSG00000131037	EPS8L1	DRC3|EPS8R1|PP10566	EPS8 like 1	protein-coding
MACS_peak_455	chr1	84689587	84691090	281.53	5' UTR (NM_001166417, exon 1 of 15)	5' UTR (NM_001166417, exon 1 of 15)	130	NM_001166417	117178	Hs.22587	NM_014021	ENSG00000117155	SSX2IP	ADIP|hMsd1	SSX family member 2 interacting protein	protein-coding
MACS_peak_3755	chr17	48995238	48998717	281.29	promoter-TSS (NM_006546)	promoter-TSS (NM_006546)	-435	NM_006546	10642	Hs.144936	NM_006546	ENSG00000159217	IGF2BP1	CRD-BP|CRDBP|IMP-1|IMP1|VICKZ1|ZBP1	insulin like growth factor 2 mRNA binding protein 1	protein-coding
MACS_peak_2906	chr16	2003595	2007761	281.27	intron (NM_178167, intron 3 of 13)	intron (NM_178167, intron 3 of 13)	4143	NM_178167	90850	Hs.343828	NM_178167	ENSG00000167962	ZNF598	HEL2	zinc finger protein 598	protein-coding
MACS_peak_5709	chr20	18587421	18588735	281.05	exon (NM_001318043, exon 1 of 5)	exon (NM_001318043, exon 1 of 5)	185	NM_080820	92675	Hs.659442	NM_080820	ENSG00000125821	DTD1	C20orf88|DTD|DUE-B|DUEB|HARS2|pqn-68	D-tyrosyl-tRNA deacylase 1	protein-coding
MACS_peak_4275	chr19	1354227	1355895	280.99	promoter-TSS (NM_032853)	promoter-TSS (NM_032853)	84	NM_032853	84939	Hs.515016	NM_032853	ENSG00000160953	MUM1	EXPAND1|HSPC211|MUM-1	melanoma associated antigen (mutated) 1	protein-coding
MACS_peak_982	chr10	32346056	32347989	280.89	promoter-TSS (NR_104163)	promoter-TSS (NR_104163)	26	NM_001272019	80314	Hs.167805	NM_025209	ENSG00000120616	EPC1	Epl1	enhancer of polycomb homolog 1	protein-coding
MACS_peak_869	chr1	241639195	241641131	280.68	exon (NM_014322, exon 1 of 4)	exon (NM_014322, exon 1 of 4)	236	NM_014322	23596	Hs.409081	NM_014322	ENSG00000054277	OPN3	ECPN|PPP1R116	opsin 3	protein-coding
MACS_peak_2957	chr16	3026696	3030873	280.56	exon (NM_001103175, exon 7 of 9)	exon (NM_001103175, exon 7 of 9)	-3697	NR_047572	100128770	Hs.666223	NR_047572	ENSG00000205890	LOC100128770	-	uncharacterized LOC100128770	ncRNA
MACS_peak_755	chr1	210232192	210234666	280.55	intron (NM_019605, intron 1 of 3)	CpG	627	NM_001354173	56256	Hs.600545	NM_019605	ENSG00000082497	SERTAD4	DJ667H12.2	SERTA domain containing 4	protein-coding
MACS_peak_6542	chr3	170357155	170358770	280.5	intron (NM_001145098, intron 1 of 7)	CpG	277	NM_001145098	6498	Hs.536655	NM_005414	ENSG00000136603	SKIL	SNO|SnoA|SnoI|SnoN	SKI like proto-oncogene	protein-coding
MACS_peak_6203	chr22	31591403	31594070	280.48	intron (NM_001007467, intron 15 of 32)	SVA_F|Retroposon|SVA	28795	NR_106959	102465666		NR_106959	ENSG00000284082	MIR7109	hsa-mir-7109	microRNA 7109	ncRNA
MACS_peak_3882	chr17	75874641	75879554	280.4	intron (NM_033452, intron 1 of 5)	intron (NM_033452, intron 1 of 5)	1478	NM_033452	91107	Hs.293660	NM_033452	ENSG00000132481	TRIM47	GOA|RNF100	tripartite motif containing 47	protein-coding
MACS_peak_818	chr1	228108676	228110666	280.33	promoter-TSS (NM_181462)	promoter-TSS (NM_181462)	-359	NM_181455	128308	Hs.63236	NM_181441	ENSG00000162910	MRPL55	AAVG5835|L55nt|MRP-L55|PRO19675	mitochondrial ribosomal protein L55	protein-coding
MACS_peak_4683	chr19	12995734	12999145	280.31	intron (NM_002501, intron 1 of 9)	intron (NM_002501, intron 1 of 9)	1669	NM_002501	4784	Hs.257970	NM_002501	ENSG00000008441	NFIX	CTF|MRSHSS|NF-I/X|NF1-X|NF1A|SOTOS2	nuclear factor I X	protein-coding
MACS_peak_1527	chr11	65421647	65424406	280.05	non-coding (NR_028272, exon 1 of 1)	non-coding (NR_028272, exon 1 of 1)	228	NR_131012	283131	Hs.523789	NR_002802	ENSG00000245532	NEAT1	LINC00084|NCRNA00084|TncRNA|VINC	nuclear paraspeckle assembly transcript 1 (non-protein coding)	ncRNA
MACS_peak_2156	chr14	35403444	35405389	280.04	intron (NM_020529, intron 1 of 5)	CpG	338	NM_020529	4792	Hs.81328	NM_020529	ENSG00000100906	NFKBIA	IKBA|MAD-3|NFKBI	NFKB inhibitor alpha	protein-coding
MACS_peak_8817	chr9	114153469	114156607	280	promoter-TSS (NM_032888)	promoter-TSS (NM_032888)	-507	NM_032888	85301	Hs.494892	NM_032161	ENSG00000196739	COL27A1	STLS	collagen type XXVII alpha 1 chain	protein-coding
MACS_peak_4434	chr19	3630636	3635069	279.86	3' UTR (NM_012398, exon 18 of 18)	3' UTR (NM_012398, exon 18 of 18)	-6037	NM_001080543	58509	Hs.128425	NM_021231	ENSG00000105298	CACTIN	C19orf29|NY-REN-24|fSAPc	cactin, spliceosome C complex subunit	protein-coding
MACS_peak_3111	chr16	30781697	30785722	279.81	exon (NM_001345970, exon 3 of 3)	exon (NM_001345970, exon 3 of 3)	3510	NM_001080417	23361	Hs.301094	NM_001080417	ENSG00000102870	ZNF629	ZNF|ZNF65	zinc finger protein 629	protein-coding
MACS_peak_757	chr1	211258518	211261396	279.78	promoter-TSS (NM_018254)	promoter-TSS (NM_018254)	10	NM_018254	55758	Hs.356399	NM_018254	ENSG00000117625	RCOR3	-	REST corepressor 3	protein-coding
MACS_peak_4986	chr19	36112549	36116575	279.75	promoter-TSS (NM_001281)	promoter-TSS (NM_001281)	-424	NM_001281	1155	Hs.31053	NM_001281	ENSG00000105254	TBCB	CG22|CKAP1|CKAPI	tubulin folding cofactor B	protein-coding
MACS_peak_7857	chr7	63555126	63560752	279.72	Intergenic	Intergenic	-63151	NR_036270	100422848		NR_036270	ENSG00000265214	MIR4283-2	-	microRNA 4283-2	ncRNA
MACS_peak_3216	chr16	50289564	50293907	279.63	promoter-TSS (NR_106829)	promoter-TSS (NR_106829)	-881	NR_106829	102465462		NR_106829	ENSG00000274969	MIR6771	hsa-mir-6771	microRNA 6771	ncRNA
MACS_peak_8601	chr9	35115265	35117216	279.61	promoter-TSS (NM_025182)	promoter-TSS (NM_025182)	-268	NR_134455	80256	Hs.301696	NM_025182	ENSG00000005238	FAM214B	KIAA1539	family with sequence similarity 214 member B	protein-coding
MACS_peak_1609	chr11	69640464	69642419	279.33	exon (NM_053056, exon 1 of 5)	exon (NM_053056, exon 1 of 5)	336	NM_053056	595	Hs.523852	NM_053056	ENSG00000110092	CCND1	BCL1|D11S287E|PRAD1|U21B31	cyclin D1	protein-coding
MACS_peak_1534	chr11	65571230	65574974	279.3	intron (NM_152832, intron 1 of 1)	intron (NM_152832, intron 1 of 1)	753	NM_001098784	23625	Hs.731854	NM_152832	ENSG00000176973	FAM89B	LRAP25|MTVR|MTVR1	family with sequence similarity 89 member B	protein-coding
MACS_peak_8274	chr8	21787180	21790485	279.23	promoter-TSS (NM_001165039)	promoter-TSS (NM_001165039)	2	NM_001495	2675	Hs.441202	NM_001495	ENSG00000168546	GFRA2	GDNFRB|NRTNR-ALPHA|NTNRA|RETL2|TRNR2	GDNF family receptor alpha 2	protein-coding
MACS_peak_7369	chr6	35495821	35499159	279.23	promoter-TSS (NM_003214)	promoter-TSS (NM_003214)	-406	NM_003214	7005	Hs.485205	NM_003214	ENSG00000007866	TEAD3	DTEF-1|ETFR-1|TEAD-3|TEAD5|TEF-5|TEF5	TEA domain transcription factor 3	protein-coding
MACS_peak_29	chr1	1090465	1093154	279.22	intron (NM_017891, intron 2 of 9)	intron (NM_017891, intron 2 of 9)	-17502	NM_001205252	401934	Hs.568137	NM_001205252	ENSG00000237330	RNF223	-	ring finger protein 223	protein-coding
MACS_peak_2609	chr15	40925348	40930293	279.2	Intergenic	CpG	-1513	NM_019074	54567	Hs.511076	NM_019074	ENSG00000128917	DLL4	AOS6|hdelta2	delta like canonical Notch ligand 4	protein-coding
MACS_peak_7242	chr6	291483	293346	279.12	non-coding (NR_104475, exon 1 of 4)	non-coding (NR_104475, exon 1 of 4)	357	NR_104473	56940	Hs.29106	NM_020185	ENSG00000112679	DUSP22	JKAP|JSP-1|JSP1|LMW-DSP2|LMWDSP2|MKP-x|MKPX|VHX	dual specificity phosphatase 22	protein-coding
MACS_peak_6331	chr22	49847625	49850721	279.1	Intergenic	CpG	-4676	NM_014838	9889	Hs.475208	NM_014838	ENSG00000100426	ZBED4	-	zinc finger BED-type containing 4	protein-coding
MACS_peak_1423	chr11	43941782	43944676	278.91	exon (NM_001145033, exon 1 of 1)	exon (NM_001145033, exon 1 of 1)	673	NM_001145033	387763	Hs.530443	NM_001145033	ENSG00000187479	C11orf96	AG2	chromosome 11 open reading frame 96	protein-coding
MACS_peak_6896	chr5	1110408	1112369	278.9	intron (NM_006598, intron 1 of 23).2	CpG	669	NM_006598	10723	Hs.172613	NM_006598	ENSG00000113504	SLC12A7	KCC4	solute carrier family 12 member 7	protein-coding
MACS_peak_43	chr1	1210400	1214153	278.89	intron (NM_003327, intron 4 of 6)	intron (NM_003327, intron 4 of 6)	1892	NM_003327	7293	Hs.129780	NM_003327	ENSG00000186827	TNFRSF4	ACT35|CD134|IMD16|OX40|TXGP1L	TNF receptor superfamily member 4	protein-coding
MACS_peak_874	chr1	244834562	244836283	278.87	promoter-TSS (NM_001312874)	promoter-TSS (NM_001312874)	-54	NM_001312874	116228	Hs.411490	NM_198076	ENSG00000203667	COX20	FAM36A	COX20, cytochrome c oxidase assembly factor	protein-coding
MACS_peak_360	chr1	40691120	40692727	278.85	promoter-TSS (NM_001142590)	promoter-TSS (NM_001142590)	-85	NM_001142590	4802	Hs.713051	NM_014223	ENSG00000066136	NFYC	CBF-C|CBFC|H1TF2A|HAP5|HSM|NF-YC	nuclear transcription factor Y subunit gamma	protein-coding
MACS_peak_3602	chr17	28710923	28712437	278.78	promoter-TSS (NM_001304952)	promoter-TSS (NM_001304952)	227	NM_001304951	147011	Hs.207471	NM_152465	ENSG00000167525	PROCA1	-	protein interacting with cyclin A1	protein-coding
MACS_peak_834	chr1	228486382	228488988	278.78	exon (NM_001010858, exon 1 of 4)	exon (NM_001010858, exon 1 of 4)	318	NM_001010858	149603	Hs.356377	NM_001010858	ENSG00000168159	RNF187	RACO-1|RACO1	ring finger protein 187	protein-coding
MACS_peak_5058	chr19	48834331	48838090	278.62	TTS (NM_001161354)	TTS (NM_001161354)	467	NM_016246	51171	Hs.18788	NM_016246	ENSG00000087076	HSD17B14	DHRS10|SDR47C1|retSDR3	hydroxysteroid 17-beta dehydrogenase 14	protein-coding
MACS_peak_416	chr1	53325668	53327988	278.56	intron (NM_001018054, intron 2 of 17)	CpG	1321	NM_033300	7804	Hs.280387	NM_004631	ENSG00000157193	LRP8	APOER2|HSZ75190|LRP-8|MCI1	LDL receptor related protein 8	protein-coding
MACS_peak_6849	chr5	83324	85827	278.56	Intergenic	CpG	-7576	NM_052909	153478	Hs.535800	NM_052909	ENSG00000153404	PLEKHG4B	-	pleckstrin homology and RhoGEF domain containing G4B	protein-coding
MACS_peak_7321	chr6	29631867	29633887	278.56	5' UTR (NM_001319053, exon 1 of 23).6	5' UTR (NM_001319053, exon 1 of 23).6	258	NM_001319053	2550	Hs.167017	NM_001470	ENSG00000204681	GABBR1	GABABR1|GABBR1-3|GB1|GPRC3A	gamma-aminobutyric acid type B receptor subunit 1	protein-coding
MACS_peak_7270	chr6	5260130	5262034	278.56	promoter-TSS (NM_001318783)	promoter-TSS (NM_001318783)	64	NM_001318872	10667	Hs.484547	NM_006567	ENSG00000145982	FARS2	COXPD14|FARS1|HSPC320|PheRS|SPG77	phenylalanyl-tRNA synthetase 2, mitochondrial	protein-coding
MACS_peak_3099	chr16	30168304	30170685	278.56	Intergenic	SVA_D|Retroposon|SVA	-13916	NM_007074	11151	Hs.415067	NM_007074	ENSG00000102879	CORO1A	CLABP|CLIPINA|HCORO1|IMD8|TACO|p57	coronin 1A	protein-coding
MACS_peak_7375	chr6	36984557	36986889	278.56	intron (NM_001271641, intron 1 of 11)	intron (NM_001271641, intron 1 of 11)	828	NM_014341	23787	Hs.485262	NM_014341	ENSG00000137409	MTCH1	CGI-64|PIG60|PSAP|SLC25A49	mitochondrial carrier 1	protein-coding
MACS_peak_8656	chr9	66830215	66832466	278.56	Intergenic	CpG	-69385	NM_033160	26149	Hs.522147	NM_033160	ENSG00000274349	ZNF658	-	zinc finger protein 658	protein-coding
MACS_peak_408	chr1	48381705	48384187	278.56	intron (NM_019073, intron 9 of 12)	SVA_E|Retroposon|SVA	89262	NM_001286239	54558	Hs.538103	NM_019073	ENSG00000132122	SPATA6	HASH|SRF-1|SRF1	spermatogenesis associated 6	protein-coding
MACS_peak_8023	chr7	102515449	102518495	278.49	intron (NM_001277335, intron 1 of 19)	MIRb|SINE|MIR	805	NM_001277335	100271927	Hs.530089	NM_001277335	ENSG00000170667	RASA4B	-	RAS p21 protein activator 4B	protein-coding
MACS_peak_6582	chr3	195657248	195659215	278.48	intron (NR_003265, intron 1 of 14)	CpG	192	NR_003265	727956	Hs.596261	NR_003265	ENSG00000242086	SDHAP2	SDHAL2|SDHALP2	succinate dehydrogenase complex flavoprotein subunit A pseudogene 2	pseudo
MACS_peak_1789	chr12	30753899	30755676	278.47	promoter-TSS (NM_001319842)	promoter-TSS (NM_001319842)	103	NM_001319844	65981	Hs.234355	NM_023925	ENSG00000110888	CAPRIN2	C1QDC1|EEG-1|EEG1|RNG140	caprin family member 2	protein-coding
MACS_peak_5606	chr2	239012126	239013822	278.47	Intergenic	Intergenic	55940	NR_039642	100616397		NR_039642	ENSG00000266109	MIR4440	mir-4440	microRNA 4440	ncRNA
MACS_peak_4598	chr19	10193907	10195533	278.47	intron (NM_001130823, intron 1 of 40)	CpG	334	NM_001318730	1786	Hs.202672	NM_001379	ENSG00000130816	DNMT1	ADCADN|AIM|CXXC9|DNMT|HSN1E|MCMT|m.HsaI	DNA methyltransferase 1	protein-coding
MACS_peak_249	chr1	16612516	16614332	278.46	5' UTR (NM_017940, exon 1 of 29)	5' UTR (NM_017940, exon 1 of 29)	181	NM_017940	55672	Hs.467587	NM_017940	ENSG00000219481	NBPF1	AB13|AB14|AB23|AD2|NBG|NBPF	NBPF member 1	protein-coding
MACS_peak_1652	chr11	77819232	77821741	278.45	promoter-TSS (NR_133637)	promoter-TSS (NR_133637)	348	NM_016578	51773	Hs.420229	NM_016578	ENSG00000048649	RSF1	HBXAP|RSF-1|XAP8|p325	remodeling and spacing factor 1	protein-coding
MACS_peak_5034	chr19	45768039	45771582	278.26	promoter-TSS (NM_175875)	promoter-TSS (NM_175875)	-571	NM_175875	147912	Hs.43314	NM_175875	ENSG00000177045	SIX5	BOR2|DMAHP	SIX homeobox 5	protein-coding
MACS_peak_5950	chr20	64156297	64158802	278.2	Intergenic	Intergenic	-6925	NM_004535	4661	Hs.279562	NM_004535	ENSG00000196132	MYT1	C20orf36|MTF1|MYTI|NZF2|PLPB1|ZC2H2C1|ZC2HC4A	myelin transcription factor 1	protein-coding
MACS_peak_2677	chr15	69160152	69162126	277.99	intron (NM_001324091, intron 1 of 4)	CpG	542	NM_001324091	26035	Hs.183006	NM_015554	ENSG00000138604	GLCE	HSEPI	glucuronic acid epimerase	protein-coding
MACS_peak_8247	chr8	1973017	1974992	277.92	promoter-TSS (NR_136274)	promoter-TSS (NR_136274)	126	NM_014867	9920	Hs.5333	NM_014867	ENSG00000176595	KBTBD11	KLHDC7C	kelch repeat and BTB domain containing 11	protein-coding
MACS_peak_7478	chr6	166626559	166627907	277.88	promoter-TSS (NM_021135)	promoter-TSS (NM_021135)	44	NM_021135	6196	Hs.655277	NM_021135	ENSG00000071242	RPS6KA2	HU-2|MAPKAPK1C|RSK|RSK3|S6K-alpha|S6K-alpha2|p90-RSK3|p90RSK2|pp90RSK3	ribosomal protein S6 kinase A2	protein-coding
MACS_peak_9056	chr9	137239956	137242477	277.74	promoter-TSS (NM_006088)	promoter-TSS (NM_006088)	-43	NM_006088	10383	Hs.433615	NM_006088	ENSG00000188229	TUBB4B	Beta2|LCAEOD|TUBB2|TUBB2C	tubulin beta 4B class IVb	protein-coding
MACS_peak_6243	chr22	38871052	38873573	277.74	promoter-TSS (NM_001303494)	promoter-TSS (NM_001303494)	22	NM_001303494	23466	Hs.592201	NM_014292	ENSG00000183741	CBX6	-	chromobox 6	protein-coding
MACS_peak_5286	chr2	69386306	69387770	277.71	intron (NM_001244710, intron 1 of 19)	(CGGCCCC)n|Simple_repeat|Simple_repeat	216	NM_001244710	2673	Hs.580300	NM_002056	ENSG00000198380	GFPT1	CMS12|CMSTA1|GFA|GFAT|GFAT 1|GFAT1|GFAT1m|GFPT|GFPT1L|MSLG	glutamine--fructose-6-phosphate transaminase 1	protein-coding
MACS_peak_8387	chr8	89901657	89903307	277.68	promoter-TSS (NM_001126111)	promoter-TSS (NM_001126111)	-52	NM_001126111	734	Hs.436445	NM_004337	ENSG00000164823	OSGIN2	C8orf1|hT41	oxidative stress induced growth inhibitor family member 2	protein-coding
MACS_peak_118	chr1	2465370	2469858	277.66	5' UTR (NM_001303012, exon 1 of 22)	5' UTR (NM_001303012, exon 1 of 22)	155	NM_001303012	9651	Hs.170156	NM_014638	ENSG00000149527	PLCH2	PLC-L4|PLC-eta2|PLCL4|PLCeta2	phospholipase C eta 2	protein-coding
MACS_peak_8131	chr7	150799248	150802363	277.62	promoter-TSS (NM_018487)	promoter-TSS (NM_018487)	39	NM_018487	55365	Hs.647116	NM_018487	ENSG00000002933	TMEM176A	GS188|HCA112|MS4B1	transmembrane protein 176A	protein-coding
MACS_peak_8626	chr9	41126571	41129064	277.58	exon (NM_001085476, exon 1 of 1)	exon (NM_001085476, exon 1 of 1)	1158	NM_001085476	653404	Hs.652377	NM_001085476	ENSG00000273514	FOXD4L6	-	forkhead box D4 like 6	protein-coding
MACS_peak_345	chr1	39407964	39409818	277.51	promoter-TSS (NM_015038)	promoter-TSS (NM_015038)	-613	NM_015038	643314	Hs.658760	NM_015038	ENSG00000127603	KIAA0754	-	KIAA0754	protein-coding
MACS_peak_1675	chr11	112961453	112963792	277.38	intron (NM_001076682, intron 1 of 18)	CpG	838	NR_120563	101928847	Hs.711235	NR_120563	ENSG00000247416	LOC101928847	-	uncharacterized LOC101928847	ncRNA
MACS_peak_1006	chr10	47415203	47418637	277.24	Intergenic	Intergenic	-2445	NR_134499	105378292	Hs.131331	NR_134499		LOC105378292	-	uncharacterized LOC105378292	ncRNA
MACS_peak_3966	chr17	81441814	81446505	277.12	intron (NM_001291324, intron 5 of 27)	intron (NM_001291324, intron 5 of 27)	7029	NR_036152	100422944		NR_036152	ENSG00000266189	MIR3186	mir-3186	microRNA 3186	ncRNA
MACS_peak_1141	chr10	101131035	101134602	277.11	intron (NM_005521, intron 1 of 2)	intron (NM_005521, intron 1 of 2)	1514	NM_001195517	3195	Hs.89583	NM_005521	ENSG00000107807	TLX1	HOX11|TCL3	T cell leukemia homeobox 1	protein-coding
MACS_peak_1252	chr11	614573	618385	277.11	promoter-TSS (NM_001572)	promoter-TSS (NM_001572)	-480	NM_001572	3665	Hs.166120	NM_001572	ENSG00000185507	IRF7	IMD39|IRF-7H|IRF7A|IRF7B|IRF7C|IRF7H	interferon regulatory factor 7	protein-coding
MACS_peak_3179	chr16	33335805	33340472	277.11	Intergenic	(TGGCTTGGC)n|Simple_repeat|Simple_repeat	-22739	NR_110886	24150	Hs.592038	NM_015369	ENSG00000183632	TP53TG3	P53TG3|TP53TG3A|TP53TG3E|TP53TG3F	TP53 target 3	protein-coding
MACS_peak_5322	chr2	74481482	74483651	277.07	promoter-TSS (NR_027749)	promoter-TSS (NR_027749)	-507	NM_022492	64427	Hs.557709	NM_022492	ENSG00000115282	TTC31	-	tetratricopeptide repeat domain 31	protein-coding
MACS_peak_4166	chr19	405882	410894	277.07	5' UTR (NM_001136263, exon 2 of 2)	5' UTR (NM_001136263, exon 2 of 2)	782	NM_001136263	126567	Hs.223770	NM_001136263	ENSG00000183186	C2CD4C	FAM148C|KIAA1957|NLF3	C2 calcium dependent domain containing 4C	protein-coding
MACS_peak_2644	chr15	56917710	56920041	276.97	promoter-TSS (NM_001322162)	promoter-TSS (NM_001322162)	-236	NM_001322161	6938	Hs.511504	NM_003205	ENSG00000140262	TCF12	CRS3|HEB|HTF4|HsT17266|TCF-12|bHLHb20|p64	transcription factor 12	protein-coding
MACS_peak_4735	chr19	14517222	14519138	276.92	promoter-TSS (NM_001300914)	promoter-TSS (NM_001300914)	-318	NM_001300914	3337	Hs.515210	NM_006145	ENSG00000132002	DNAJB1	HSPF1|Hdj1|Hsp40|RSPH16B|Sis1	DnaJ heat shock protein family (Hsp40) member B1	protein-coding
MACS_peak_1471	chr11	62600921	62603403	276.88	promoter-TSS (NM_001330292)	promoter-TSS (NM_001330292)	-322	NM_004739	9219	Hs.173043	NM_004739	ENSG00000149480	MTA2	MTA1L1|PID	metastasis associated 1 family member 2	protein-coding
MACS_peak_1297	chr11	1233187	1237696	276.82	intron (NM_002458, intron 23 of 48)	intron (NM_002458, intron 23 of 48)	12376	NM_002458	727897	Hs.523395	NM_002458	ENSG00000117983	MUC5B	MG1|MUC-5B|MUC5|MUC9	mucin 5B, oligomeric mucus/gel-forming	protein-coding
MACS_peak_8064	chr7	128829956	128832291	276.7	intron (NM_001458, intron 1 of 47)	intron (NM_001458, intron 1 of 47)	694	NM_001458	2318	Hs.58414	NM_001458	ENSG00000128591	FLNC	ABP-280|ABP280A|ABPA|ABPL|CMH26|FLN2|MFM5|MPD4|RCM5	filamin C	protein-coding
MACS_peak_8305	chr8	29348169	29351527	276.65	exon (NM_001394, exon 1 of 4)	exon (NM_001394, exon 1 of 4)	902	NM_001394	1846	Hs.417962	NM_001394	ENSG00000120875	DUSP4	HVH2|MKP-2|MKP2|TYP	dual specificity phosphatase 4	protein-coding
MACS_peak_149	chr1	3466168	3471704	276.6	exon (NM_014448, exon 5 of 15)	exon (NM_014448, exon 5 of 15)	14353	NM_014448	27237	Hs.87435	NM_014448	ENSG00000130762	ARHGEF16	GEF16|NBR	Rho guanine nucleotide exchange factor 16	protein-coding
MACS_peak_2036	chr13	29594611	29596437	276.55	5' UTR (NM_003045, exon 1 of 13)	5' UTR (NM_003045, exon 1 of 13)	164	NM_003045	6541	Hs.14846	NM_003045	ENSG00000139514	SLC7A1	ATRC1|CAT-1|ERR|HCAT1|REC1L	solute carrier family 7 member 1	protein-coding
MACS_peak_4845	chr19	18588529	18591039	276.53	intron (NM_001100418, intron 3 of 4)	intron (NM_001100418, intron 3 of 4)	1099	NM_001100418	55049	Hs.655317	NM_017967	ENSG00000006015	REX1BD	C19orf60	required for excision 1-B domain containing	protein-coding
MACS_peak_1690	chr11	118898148	118903352	276.42	exon (NM_182557, exon 6 of 8)	exon (NM_182557, exon 6 of 8)	7358	NM_032966	643	Hs.113916	NM_001716	ENSG00000160683	CXCR5	BLR1|CD185|MDR15	C-X-C motif chemokine receptor 5	protein-coding
MACS_peak_4415	chr19	3357835	3360191	276.33	promoter-TSS (NM_001245005)	promoter-TSS (NM_001245005)	-550	NM_205843	4782	Hs.170131	NM_005597	ENSG00000141905	NFIC	CTF|CTF5|NF-I|NFI	nuclear factor I C	protein-coding
MACS_peak_4875	chr19	19063035	19065298	276.26	intron (NM_178526, intron 1 of 7)	CpG	172	NM_178526	284439	Hs.303669	NM_178526	ENSG00000181035	SLC25A42	-	solute carrier family 25 member 42	protein-coding
MACS_peak_3650	chr17	38604275	38607221	276.14	5' UTR (NM_025248, exon 1 of 19)	5' UTR (NM_025248, exon 1 of 19)	182	NM_025248	80725	Hs.448872	NM_025248	ENSG00000277363	SRCIN1	P140|SNIP	SRC kinase signaling inhibitor 1	protein-coding
MACS_peak_1180	chr10	110225828	110228007	275.97	intron (NM_005962, intron 1 of 5)	CpG	913	NM_005962	4601	Hs.602078	NM_005962	ENSG00000119950	MXI1	MAD2|MXD2|MXI|bHLHc11	MAX interactor 1, dimerization protein	protein-coding
MACS_peak_2571	chr15	23645434	23647796	275.96	exon (NM_019066, exon 1 of 1)	exon (NM_019066, exon 1 of 1)	1231	NM_019066	54551	Hs.141496	NM_019066	ENSG00000254585	MAGEL2	NDNL1|PWLS|SHFYNG|nM15	MAGE family member L2	protein-coding
MACS_peak_601	chr1	155002655	155005815	275.85	intron (NM_001256455, intron 1 of 2)	intron (NM_001256455, intron 1 of 2)	1605	NR_049765	51043	Hs.729279	NM_001252406	ENSG00000160685	ZBTB7B	CKROX|THPOK|ZBTB15|ZFP-67|ZFP67|ZNF857B|c-KROX|hcKROX	zinc finger and BTB domain containing 7B	protein-coding
MACS_peak_4223	chr19	916802	918809	275.7	intron (NM_032551, intron 1 of 4)	CpG	463	NM_032551	84634	Hs.208229	NM_032551	ENSG00000116014	KISS1R	AXOR12|CPPB1|GPR54|HH8|HOT7T175|KISS-1R	KISS1 receptor	protein-coding
MACS_peak_6022	chr21	43262383	43263255	275.56	Intergenic	Intergenic	69220	NR_103713	100126693	Hs.473952	NR_103713		LINC00322	C21orf136|NCRNA00322	long intergenic non-protein coding RNA 322	ncRNA
MACS_peak_7213	chr5	179698171	179699693	275.52	promoter-TSS (NM_001746)	promoter-TSS (NM_001746)	3	NM_001746	821	Hs.567968	NM_001746	ENSG00000127022	CANX	CNX|IP90|P90	calnexin	protein-coding
MACS_peak_5042	chr19	47111755	47113766	275.42	intron (NM_015168, intron 1 of 14)	CpG	992	NM_015168	23211	Hs.104661	NM_015168	ENSG00000130749	ZC3H4	C19orf7	zinc finger CCCH-type containing 4	protein-coding
MACS_peak_8312	chr8	37695208	37698813	275.39	intron (NM_025069, intron 1 of 1)	CpG-27159	1259	NM_025069	80139	Hs.288042	NM_025069	ENSG00000183779	ZNF703	NLZ1|ZEPPO1|ZNF503L|ZPO1	zinc finger protein 703	protein-coding
MACS_peak_2264	chr14	77319929	77321863	275.33	promoter-TSS (NM_145871)	promoter-TSS (NM_145871)	9	NM_145871	2954	Hs.655292	NM_001513	ENSG00000100577	GSTZ1	GSTZ1-1|MAAI|MAAID|MAI	glutathione S-transferase zeta 1	protein-coding
MACS_peak_6757	chr4	77818387	77820760	275.29	promoter-TSS (NM_144571)	promoter-TSS (NM_144571)	-183	NM_001286790	246175	Hs.592519	NM_144571	ENSG00000138767	CNOT6L	CCR4b	CCR4-NOT transcription complex subunit 6 like	protein-coding
MACS_peak_6172	chr22	24316294	24318671	275.04	intron (NM_001254732, intron 3 of 14)	SVA_D|Retroposon|SVA	-24626	NM_001254733	23384	Hs.474384	NM_015330	ENSG00000100014	SPECC1L	CYTSA|GBBB2|OBLFC1	sperm antigen with calponin homology and coiled-coil domains 1 like	protein-coding
MACS_peak_3521	chr17	8629185	8631852	275	intron (NM_005964, intron 1 of 40)	CpG	243	NM_001256095	4628	Hs.16355	NM_005964	ENSG00000133026	MYH10	NMMHC-IIB|NMMHCB	myosin heavy chain 10	protein-coding
MACS_peak_1011	chr10	49608845	49613157	274.98	exon (NM_003055, exon 1 of 1)	exon (NM_003055, exon 1 of 1)	700	NM_003055	6572	Hs.654374	NM_003055	ENSG00000187714	SLC18A3	CMS21|VACHT	solute carrier family 18 member A3	protein-coding
MACS_peak_8101	chr7	148698004	148700197	274.97	intron (NM_003592, intron 1 of 21)	CpG	259	NM_003592	8454	Hs.146806	NM_003592	ENSG00000055130	CUL1	-	cullin 1	protein-coding
MACS_peak_2407	chr14	104084411	104087377	274.84	intron (NM_001080464, intron 1 of 15)	CpG	208	NM_001080464	374569	Hs.146239	NM_001080464	ENSG00000166183	ASPG	C14orf76|GPA/WT	asparaginase	protein-coding
MACS_peak_3171	chr16	32856260	32861643	274.73	Intergenic	(TGGCCC)n|Simple_repeat|Simple_repeat	26191	NR_003083	386757	Hs.433146	NM_198857	ENSG00000214617	SLC6A10P	CT-2|CT2|SLC6A10|SLC6A10pA	solute carrier family 6 member 10, pseudogene	pseudo
MACS_peak_23	chr1	1053962	1057362	274.63	3' UTR (NM_001305275, exon 39 of 39)	3' UTR (NM_001305275, exon 39 of 39)	-4072	NR_148960	100288175	Hs.713286	NR_148960	ENSG00000217801	LOC100288175	-	uncharacterized LOC100288175	ncRNA
MACS_peak_4968	chr19	35736352	35741379	274.61	TTS (NR_144338)	TTS (NR_144338)	3585	NM_001346004	79713	Hs.352548	NM_024660	ENSG00000126246	IGFLR1	TMEM149	IGF like family receptor 1	protein-coding
MACS_peak_1184	chr10	114043018	114045404	274.49	exon (NM_000684, exon 1 of 1)	exon (NM_000684, exon 1 of 1)	164	NM_000684	153	Hs.99913	NM_000684	ENSG00000043591	ADRB1	ADRB1R|B1AR|BETA1AR|RHR	adrenoceptor beta 1	protein-coding
MACS_peak_9131	chrX	149538917	149540772	274.43	promoter-TSS (NR_027455)	promoter-TSS (NR_027455)	-92	NR_027455	100131434	Hs.669775	NM_001039766	ENSG00000241769	LINC00893	-	long intergenic non-protein coding RNA 893	ncRNA
MACS_peak_2883	chr16	1492792	1497118	274.42	intron (NM_001351846, intron 2 of 20)	MER119|DNA|hAT-Charlie	1604	NM_001351846	9894	Hs.271044	NM_016111	ENSG00000100726	TELO2	CLK2|TEL2|YHFS	telomere maintenance 2	protein-coding
MACS_peak_3226	chr16	53130067	53131759	274.39	5' UTR (NM_001352127, exon 1 of 39)	5' UTR (NM_001352127, exon 1 of 39)	165	NM_001352127	80205	Hs.59159	NM_015287	ENSG00000177200	CHD9	AD013|CHD-9|CReMM|KISH2|PRIC320	chromodomain helicase DNA binding protein 9	protein-coding
MACS_peak_4970	chr19	35774902	35776438	274.36	intron (NM_001172630, intron 1 of 20)	CpG	155	NM_052948	115703	Hs.515364	NM_052948	ENSG00000004777	ARHGAP33	NOMA-GAP|SNX26|TCGAP	Rho GTPase activating protein 33	protein-coding
MACS_peak_2478	chr14	105135873	105140423	274.33	Intergenic	Intergenic	12716	NR_106823	102465458		NR_106823	ENSG00000273778	MIR6765	hsa-mir-6765	microRNA 6765	ncRNA
MACS_peak_8379	chr8	85743677	85747575	274.26	promoter-TSS (NR_003594).5	promoter-TSS (NR_003594).5	-94	NR_003594	100288527	Hs.535056	NR_003594		REXO1L2P	-	REXO1 like 2, pseudogene	pseudo
MACS_peak_8020	chr7	102494054	102497451	273.84	intron (NM_001277335, intron 11 of 19)	AluSx1|SINE|Alu	-16818	NM_006234	5439	Hs.654952	NM_006234	ENSG00000005075	POLR2J	POLR2J1|RPB11|RPB11A|RPB11m|hRPB14	RNA polymerase II subunit J	protein-coding
MACS_peak_1346	chr11	2376630	2378667	273.65	non-coding (NR_108080, exon 1 of 3)	non-coding (NR_108080, exon 1 of 3)	331	NM_004356	975	Hs.54457	NM_004356	ENSG00000110651	CD81	CVID6|S5.7|TAPA1|TSPAN28	CD81 molecule	protein-coding
MACS_peak_3905	chr17	77957820	77958811	273.64	Intergenic	CpG	-45922	NM_018996	57690	Hs.406810	NM_018996	ENSG00000078687	TNRC6C	-	trinucleotide repeat containing 6C	protein-coding
MACS_peak_855	chr1	234477887	234479432	273.61	exon (NM_005646, exon 1 of 30)	exon (NM_005646, exon 1 of 30)	444	NM_005646	6894	Hs.498115	NM_005646	ENSG00000059588	TARBP1	TRM3|TRMT3|TRP-185|TRP185	TAR (HIV-1) RNA binding protein 1	protein-coding
MACS_peak_7283	chr6	10319038	10320371	273.54	Intergenic	CpG	-84798	NR_145448	109729173		NR_145448	ENSG00000285278	TFAP2A-AS2	HIPSTR	TFAP2A antisense RNA 2	ncRNA
MACS_peak_5864	chr20	62413709	62417587	273.36	exon (NM_080833, exon 8 of 14)	exon (NM_080833, exon 8 of 14)	-8365	NM_031215	81928	Hs.301040	NM_031215	ENSG00000149679	CABLES2	C20orf150|dJ908M14.2|ik3-2	Cdk5 and Abl enzyme substrate 2	protein-coding
MACS_peak_3579	chr17	20983624	20986030	273.28	Intergenic	SVA_F|Retroposon|SVA	46307	NR_123730	339260	Hs.661076	NR_123730	ENSG00000233098	LOC339260	-	uncharacterized LOC339260	ncRNA
MACS_peak_5914	chr20	63553117	63558216	273.18	exon (NM_001319153, exon 2 of 2)	exon (NM_001319153, exon 2 of 2)	1460	NM_001319153	79025	Hs.197755	NM_024059	ENSG00000125531	FNDC11	C20orf195	fibronectin type III domain containing 11	protein-coding
MACS_peak_5056	chr19	48737207	48740422	273.11	intron (NM_017805, intron 3 of 11)	CpG	1899	NM_017805	54922	Hs.233955	NM_017805	ENSG00000105538	RASIP1	RAIN	Ras interacting protein 1	protein-coding
MACS_peak_2905	chr16	1998769	2003374	273.07	exon (NM_178167, exon 9 of 14)	exon (NM_178167, exon 9 of 14)	8750	NM_178167	90850	Hs.343828	NM_178167	ENSG00000167962	ZNF598	HEL2	zinc finger protein 598	protein-coding
MACS_peak_8666	chr9	72839803	72842394	273.06	Intergenic	SVA_F|Retroposon|SVA	33011	NR_121180	101927258	Hs.586433	NR_121120	ENSG00000236849	LINC01474	-	long intergenic non-protein coding RNA 1474	ncRNA
MACS_peak_3385	chr16	88518035	88526592	273.03	intron (NR_148997, intron 2 of 3)	intron (NR_148997, intron 2 of 3)	8740	NR_148997	100128882	Hs.722546	NR_148997	ENSG00000261744	LOC100128882	-	uncharacterized LOC100128882	ncRNA
MACS_peak_3156	chr16	32187101	32188760	273.02	intron (NR_109773, intron 1 of 13)	CpG	183	NR_135178	102723753		NR_135178		LOC102723753	-	HECT and RLD domain containing E3 ubiquitin protein ligase 2 pseudogene	pseudo
MACS_peak_4474	chr19	4542251	4544858	272.76	3' UTR (NM_032108, exon 17 of 17)	3' UTR (NM_032108, exon 17 of 17)	-3530	NM_052972	116844	Hs.655559	NM_052972	ENSG00000171236	LRG1	HMFT1766|LRG	leucine rich alpha-2-glycoprotein 1	protein-coding
MACS_peak_3071	chr16	28822555	28824785	272.7	intron (NM_017492, intron 1 of 22)	CpG	622	NM_148416	11273	Hs.460499	NM_007245	ENSG00000168488	ATXN2L	A2D|A2LG|A2LP|A2RP	ataxin 2 like	protein-coding
MACS_peak_1256	chr11	639027	643966	272.41	TTS (NM_000797)	TTS (NM_000797)	4191	NM_000797	1815	Hs.99922	NM_000797	ENSG00000069696	DRD4	D4DR	dopamine receptor D4	protein-coding
MACS_peak_352	chr1	39788293	39789853	272.38	promoter-TSS (NR_135805)	promoter-TSS (NR_135805)	97	NR_135805	101929536	Hs.552820	NR_135805	ENSG00000261798	LOC101929536	-	uncharacterized LOC101929536	ncRNA
MACS_peak_5186	chr2	27261683	27265584	272.37	promoter-TSS (NM_003459)	promoter-TSS (NM_003459)	-541	NM_003459	7781	Hs.467981	NM_003459	ENSG00000115194	SLC30A3	ZNT3	solute carrier family 30 member 3	protein-coding
MACS_peak_7616	chr7	2538111	2544288	272.3	intron (NR_146879, intron 9 of 14)	intron (NR_146879, intron 9 of 14)	14125	NR_039791	100616116		NR_039791	ENSG00000264357	MIR4648	-	microRNA 4648	ncRNA
MACS_peak_5068	chr19	49118453	49120524	272.16	promoter-TSS (NR_103842)	promoter-TSS (NR_103842)	99	NR_103842	8541	Hs.413748	NM_003660	ENSG00000177380	PPFIA3	LPNA3	PTPRF interacting protein alpha 3	protein-coding
MACS_peak_8168	chr7	154051124	154053364	272.07	promoter-TSS (NM_130797)	promoter-TSS (NM_130797)	-174	NM_130797	1804	Hs.490684	NM_001936	ENSG00000130226	DPP6	DPL1|DPPX|MRD33|VF2	dipeptidyl peptidase like 6	protein-coding
MACS_peak_1150	chr10	101693836	101695815	272.05	non-coding (NR_136613, exon 1 of 8)	non-coding (NR_136613, exon 1 of 8)	161	NR_136613	6468	Hs.500822	NM_022039	ENSG00000107829	FBXW4	DAC|FBW4|FBWD4|SHFM3|SHSF3	F-box and WD repeat domain containing 4	protein-coding
MACS_peak_4243	chr19	1053186	1056948	272.05	intron (NM_019112, intron 29 of 46)	intron (NM_019112, intron 29 of 46)	-10856	NM_001258328	23526	Hs.465521	NM_012292	ENSG00000180448	ARHGAP45	HA-1|HLA-HA1|HMHA1	Rho GTPase activating protein 45	protein-coding
MACS_peak_2295	chr14	92649824	92653719	272.05	exon (NM_001319987, exon 5 of 9)	exon (NM_001319987, exon 5 of 9)	75537	NM_001319987	79890	Hs.326822	NM_024832	ENSG00000100599	RIN3	-	Ras and Rab interactor 3	protein-coding
MACS_peak_5171	chr2	24075969	24077857	272.05	promoter-TSS (NM_016047)	promoter-TSS (NM_016047)	39	NR_111929	375190	Hs.710370	NM_198553	ENSG00000219626	FAM228B	-	family with sequence similarity 228 member B	protein-coding
MACS_peak_8420	chr8	115667034	115669873	272.04	promoter-TSS (NM_001282902)	promoter-TSS (NM_001282902)	-441	NM_001282902	7227	Hs.657018	NM_014112	ENSG00000104447	TRPS1	GC79|LGCR	transcriptional repressor GATA binding 1	protein-coding
MACS_peak_7016	chr5	77041977	77044038	272.03	intron (NM_018046, intron 5 of 13)	intron (NM_018046, intron 5 of 13)	12622	NM_018046	55109	Hs.634849	NM_018046	ENSG00000164252	AGGF1	GPATC7|GPATCH7|HSU84971|HUS84971|VG5Q	angiogenic factor with G-patch and FHA domains 1	protein-coding
MACS_peak_3426	chr16	89292745	89294807	271.96	intron (NR_045839, intron 5 of 9)	intron (NR_045839, intron 5 of 9)	-2352	NR_136339	105371414	Hs.657381	NR_136339		LOC105371414	-	uncharacterized LOC105371414	ncRNA
MACS_peak_4782	chr19	17225487	17227428	271.89	intron (NM_024578, intron 1 of 5)	CpG	253	NM_024578	79629	Hs.422676	NM_024578	ENSG00000099330	OCEL1	FWP009|S863-9	occludin/ELL domain containing 1	protein-coding
MACS_peak_8380	chr8	85773200	85778139	271.83	non-coding (NR_003594, exon 1 of 1).7	non-coding (NR_003594, exon 1 of 1).7	424	NR_003594	100288527	Hs.535056	NR_003594		REXO1L2P	-	REXO1 like 2, pseudogene	pseudo
MACS_peak_7138	chr5	154754433	154757009	271.7	intron (NM_015315, intron 1 of 18)	CpG	42819	NM_015315	23367	Hs.292078	NM_015315	ENSG00000155506	LARP1	LARP	La ribonucleoprotein domain family member 1	protein-coding
MACS_peak_7057	chr5	112418340	112420966	271.68	promoter-TSS (NM_022140)	promoter-TSS (NM_022140)	70	NR_027706	54508	Hs.591264	NR_027706	ENSG00000278921	EPB41L4A-DT	EPB41L4A-AS2	EPB41L4A divergent transcript	ncRNA
MACS_peak_5236	chr2	46296252	46298499	271.62	promoter-TSS (NM_001430)	promoter-TSS (NM_001430)	-27	NM_001430	2034	Hs.468410	NM_001430	ENSG00000116016	EPAS1	ECYT4|HIF2A|HLF|MOP2|PASD2|bHLHe73	endothelial PAS domain protein 1	protein-coding
MACS_peak_1718	chr11	126061938	126063809	271.59	intron (NM_016952, intron 1 of 19)	CpG	419	NM_001243597	50937	Hs.38034	NM_016952	ENSG00000064309	CDON	CDO|CDON1|HPE11|ORCAM	cell adhesion associated, oncogene regulated	protein-coding
MACS_peak_279	chr1	25905264	25907332	271.56	promoter-TSS (NM_203401)	promoter-TSS (NM_203401)	-145	NM_203401	3925	Hs.209983	NM_005563	ENSG00000117632	STMN1	C1orf215|LAP18|Lag|OP18|PP17|PP19|PR22|SMN	stathmin 1	protein-coding
MACS_peak_4490	chr19	5046965	5051071	271.37	intron (NM_015015, intron 6 of 22)	G-rich|Low_complexity|Low_complexity	79905	NM_015015	23030	Hs.654816	NM_015015	ENSG00000127663	KDM4B	JMJD2B|TDRD14B	lysine demethylase 4B	protein-coding
MACS_peak_4983	chr19	36053466	36055722	271.34	promoter-TSS (NM_001083961)	promoter-TSS (NM_001083961)	168	NM_001331104	199745	Hs.350209	NM_152658	ENSG00000161277	THAP8	-	THAP domain containing 8	protein-coding
MACS_peak_5465	chr2	133265494	133267396	271.06	intron (NR_110294, intron 1 of 4)	CpG	250	NR_110294	101928161	Hs.661917	NR_110294	ENSG00000226953	LOC101928161	-	uncharacterized LOC101928161	ncRNA
MACS_peak_8850	chr9	127567351	127569978	270.97	intron (NM_001035534, intron 1 of 13)	CpG	453	NM_022833	64855	Hs.522401	NM_022833	ENSG00000136830	FAM129B	C9orf88|MEG-3|MINERVA|OC58|bA356B19.6	family with sequence similarity 129 member B	protein-coding
MACS_peak_6151	chr22	21734891	21736813	270.95	promoter-TSS (NM_013313)	promoter-TSS (NM_013313)	-18	NR_130910	29799	Hs.517436	NM_013313	ENSG00000100027	YPEL1	FKSG3	yippee like 1	protein-coding
MACS_peak_5385	chr2	96460683	96462946	270.91	Intergenic	SVA_F|Retroposon|SVA	43571	NM_001285486	93082	Hs.149219	NM_001080535	ENSG00000163121	NEURL3	LINCR|RNF132	neuralized E3 ubiquitin protein ligase 3	protein-coding
MACS_peak_4889	chr19	19617685	19619558	270.56	exon (NM_025245, exon 1 of 8)	exon (NM_025245, exon 1 of 8)	295	NM_025245	80714	Hs.466257	NM_025245	ENSG00000105717	PBX4	-	PBX homeobox 4	protein-coding
MACS_peak_3364	chr16	87382397	87384851	270.42	exon (NM_024735, exon 1 of 9)	exon (NM_024735, exon 1 of 9)	169	NM_024735	79791	Hs.567582	NM_024735	ENSG00000103264	FBXO31	FBX14|FBXO14|Fbx31|MRT45|pp2386	F-box protein 31	protein-coding
MACS_peak_4578	chr19	8525001	8527906	270.3	exon (NM_012335, exon 24 of 28)	exon (NM_012335, exon 24 of 28)	-12289	NM_001146175	84330	Hs.515114	NM_032370	ENSG00000133250	ZNF414	ZFP414	zinc finger protein 414	protein-coding
MACS_peak_3072	chr16	28834995	28837082	270.3	exon (NM_007245, exon 22 of 22)	exon (NM_007245, exon 22 of 22)	7969	NR_039872	100616256		NR_039872	ENSG00000283845	MIR4721	-	microRNA 4721	ncRNA
MACS_peak_8583	chr9	19464256	19465480	270.3	Intergenic	(GCTGCGG)n|Simple_repeat|Simple_repeat	55941	NM_001010887	340485	Hs.41379	NM_001010887	ENSG00000177076	ACER2	ALKCDase2|ASAH3L	alkaline ceramidase 2	protein-coding
MACS_peak_6351	chr22	50200084	50202736	270.22	exon (NM_031454, exon 1 of 9)	exon (NM_031454, exon 1 of 9)	431	NM_031454	83642	Hs.365405	NM_031454	ENSG00000073169	SELENOO	SELO	selenoprotein O	protein-coding
MACS_peak_6860	chr5	419788	421889	270.15	intron (NM_001242412, intron 5 of 10)	(GCAC)n|Simple_repeat|Simple_repeat	22322	NR_126522	116349	Hs.446702	NM_138464	ENSG00000221990	EXOC3-AS1	C5orf55	EXOC3 antisense RNA 1	ncRNA
MACS_peak_9149	chrX	154341557	154343829	270.06	Intergenic	CpG	31945	NM_001456	2316	Hs.195464	NM_001456	ENSG00000196924	FLNA	ABP-280|ABPX|CSBS|CVD1|FGS2|FLN|FLN-A|FLN1|FMD|MNS|NHBP|OPD|OPD1|OPD2|XLVD|XMVD	filamin A	protein-coding
MACS_peak_6008	chr21	37072263	37074536	270	promoter-TSS (NM_153682)	promoter-TSS (NM_153682)	215	NM_001353936	7267	Hs.368214	NM_003316	ENSG00000182670	TTC3	DCRR1|RNF105|TPRDIII	tetratricopeptide repeat domain 3	protein-coding
MACS_peak_6875	chr5	663311	666835	269.74	3' UTR (NM_007030, exon 4 of 4)	3' UTR (NM_007030, exon 4 of 4)	28322	NM_007030	11076	Hs.481466	NM_007030	ENSG00000171368	TPPP	TPPP/p25|TPPP1|p24|p25|p25alpha	tubulin polymerization promoting protein	protein-coding
MACS_peak_2708	chr15	75453540	75456403	269.7	intron (NM_001145357, intron 1 of 20)	CpG-8441	812	NM_001145357	25942	Hs.513039	NM_015477	ENSG00000169375	SIN3A	WITKOS	SIN3 transcription regulator family member A	protein-coding
MACS_peak_5502	chr2	182715568	182716832	269.65	non-coding (NR_073367, exon 1 of 23)	non-coding (NR_073367, exon 1 of 23)	159	NR_073365	54431	Hs.516632	NM_018981	ENSG00000077232	DNAJC10	ERdj5|JPDI|MTHr|PDIA19	DnaJ heat shock protein family (Hsp40) member C10	protein-coding
MACS_peak_8376	chr8	85660278	85664244	269.62	non-coding (NR_003594, exon 1 of 1).2	non-coding (NR_003594, exon 1 of 1).2	252	NR_003594	100288527	Hs.535056	NR_003594		REXO1L2P	-	REXO1 like 2, pseudogene	pseudo
MACS_peak_2922	chr16	2178056	2179056	269.6	TTS (NM_032271)	TTS (NM_032271)	17908	NM_020764	57524	Hs.643537	NM_020764	ENSG00000167971	CASKIN1	ANKS5A	CASK interacting protein 1	protein-coding
MACS_peak_2623	chr15	43791502	43793097	269.56	promoter-TSS (NM_001199878)	promoter-TSS (NM_001199878)	-78	NM_001199878	10169	Hs.424126	NM_005770	ENSG00000140264	SERF2	4F5REL|FAM2C|H4F5REL|HsT17089	small EDRK-rich factor 2	protein-coding
MACS_peak_8701	chr9	89037742	89040608	269.4	intron (NM_016848, intron 10 of 11)	intron (NM_016848, intron 10 of 11)	47766	NM_005226	1903	Hs.585118	NM_005226	ENSG00000213694	S1PR3	EDG-3|EDG3|LPB3|S1P3	sphingosine-1-phosphate receptor 3	protein-coding
MACS_peak_1191	chr10	119425609	119428377	269.4	intron (NM_005308, intron 6 of 15)	intron (NM_005308, intron 6 of 15)	49021	NR_039829	100616398		NR_039829	ENSG00000265719	MIR4681	-	microRNA 4681	ncRNA
MACS_peak_8204	chr7	157731097	157734393	269.4	intron (NM_130842, intron 11 of 21)	CpG	-121840	NR_038966	100506585	Hs.661265	NR_038966	ENSG00000233038	LOC100506585	-	uncharacterized LOC100506585	ncRNA
MACS_peak_8880	chr9	129109863	129112530	269.38	promoter-TSS (NM_001193397)	promoter-TSS (NM_001193397)	-118	NM_001271832	5524	Hs.400740	NM_021131	ENSG00000119383	PTPA	PP2A|PPP2R4|PR53	protein phosphatase 2 phosphatase activator	protein-coding
MACS_peak_7644	chr7	4833557	4839367	269.28	TTS (NR_145804)	TTS (NR_145804)	988	NR_145804	109623455		NR_145804		SNORD165	-	small nucleolar RNA, C/D box 165	snoRNA
MACS_peak_6788	chr4	139175909	139178579	269.22	promoter-TSS (NM_001331036)	promoter-TSS (NM_001331036)	-26	NM_001331036	1998	Hs.634040	NM_006874	ENSG00000109381	ELF2	EU32|NERF|NERF-1A|NERF-1B|NERF-1a,b|NERF-2	E74 like ETS transcription factor 2	protein-coding
MACS_peak_4713	chr19	14005110	14007549	269.21	promoter-TSS (NM_002918)	promoter-TSS (NM_002918)	-7	NM_002918	5989	Hs.655215	NM_002918	ENSG00000132005	RFX1	EFC|RFX	regulatory factor X1	protein-coding
MACS_peak_3810	chr17	62137066	62139744	268.78	Intergenic	CpG	-73123	NM_005121	9969	Hs.282678	NM_005121	ENSG00000108510	MED13	ARC250|DRIP250|HSPC221|THRAP1|TRAP240	mediator complex subunit 13	protein-coding
MACS_peak_7603	chr7	2219308	2221947	268.75	intron (NM_001013836, intron 5 of 18)	intron (NM_001013836, intron 5 of 18)	12321	NM_001013836	8379	Hs.654838	NM_003550	ENSG00000002822	MAD1L1	MAD1|PIG9|TP53I9|TXBP181	mitotic arrest deficient 1 like 1	protein-coding
MACS_peak_5580	chr2	231463736	231465389	268.72	promoter-TSS (NM_005381)	promoter-TSS (NM_005381)	-68	NM_005381	4691	Hs.79110	NM_005381	ENSG00000115053	NCL	C23|Nsr1	nucleolin	protein-coding
MACS_peak_4175	chr19	496958	499172	268.64	exon (NM_130762, exon 2 of 4)	exon (NM_130762, exon 2 of 4)	1575	NM_130762	8174	Hs.102598	NM_130760	ENSG00000099866	MADCAM1	MACAM1	mucosal vascular addressin cell adhesion molecule 1	protein-coding
MACS_peak_7823	chr7	44231424	44236475	268.62	intron (NM_172082, intron 14 of 19)	intron (NM_172082, intron 14 of 19)	32970	NM_006555	10652	Hs.520794	NM_006555	ENSG00000106636	YKT6	-	YKT6 v-SNARE homolog	protein-coding
MACS_peak_53	chr1	1307898	1311916	268.62	intron (NM_001346116, intron 5 of 7)	intron (NM_001346116, intron 5 of 7)	1327	NM_153339	126789	Hs.400659	NM_153339	ENSG00000169972	PUSL1	-	pseudouridylate synthase-like 1	protein-coding
MACS_peak_6580	chr3	195634151	195636018	268.48	Intergenic	CpG	17075	NR_136186	105374297	Hs.655175	NR_136185		LOC105374297	-	uncharacterized LOC105374297	ncRNA
MACS_peak_8665	chr9	72363923	72365863	268.41	promoter-TSS (NM_001278245)	promoter-TSS (NM_001278245)	-301	NM_001278245	7763	Hs.406096	NM_006007	ENSG00000107372	ZFAND5	ZA20D2|ZFAND5A|ZNF216	zinc finger AN1-type containing 5	protein-coding
MACS_peak_7921	chr7	75421354	75424425	268.41	exon (NM_001099415, exon 13 of 15)	exon (NM_001099415, exon 13 of 15)	12567	NR_104013	155400	Hs.436034	NM_001039575	ENSG00000223705	NSUN5P1	NSUN5B|WBSCR20B	NOP2/Sun RNA methyltransferase family member 5 pseudogene 1	pseudo
MACS_peak_2449	chr14	104738400	104743621	268.25	intron (NM_199165, intron 7 of 12)	intron (NM_199165, intron 7 of 12)	11166	NM_001320424	122622	Hs.592327	NM_152328	ENSG00000185100	ADSSL1	MPD5	adenylosuccinate synthase like 1	protein-coding
MACS_peak_4263	chr19	1229784	1231558	268.2	3' UTR (NM_152769, exon 9 of 9)	3' UTR (NM_152769, exon 9 of 9)	7320	NM_152769	255057	Hs.346575	NM_152769	ENSG00000099625	CBARP	BARP|C19orf26|DOS	CACN subunit beta associated regulatory protein	protein-coding
MACS_peak_4279	chr19	1405958	1409323	268.19	promoter-TSS (NM_001352035)	promoter-TSS (NM_001352035)	71	NM_018959	26528	Hs.222510	NM_018959	ENSG00000071626	DAZAP1	-	DAZ associated protein 1	protein-coding
MACS_peak_1365	chr11	3421828	3423971	268.01	Intergenic	CpG	-30984	NR_044999	10821	Hs.637689	NR_044999	ENSG00000189398	OR7E12P	HG1058|OR11-3|OR7E58P|OR7E79P|OR7E81P|OST021	olfactory receptor family 7 subfamily E member 12 pseudogene	pseudo
MACS_peak_2412	chr14	104115009	104119474	267.85	promoter-TSS (NR_029620)	promoter-TSS (NR_029620)	-164	NR_029620	406986		NR_029620	ENSG00000207568	MIR203A	MIR203|MIRN203|hsa-mir-203a|miR-203|miRNA203|mir-203a	microRNA 203a	ncRNA
MACS_peak_7822	chr7	44227731	44230629	267.85	intron (NM_001220, intron 18 of 23)	intron (NM_001220, intron 18 of 23)	28201	NM_006555	10652	Hs.520794	NM_006555	ENSG00000106636	YKT6	-	YKT6 v-SNARE homolog	protein-coding
MACS_peak_2904	chr16	1989218	1993466	267.8	intron (NM_004209, intron 1 of 3)	CpG	1397	NM_004209	9143	Hs.435277	NM_004209	ENSG00000127561	SYNGR3	-	synaptogyrin 3	protein-coding
MACS_peak_5343	chr2	85615651	85617269	267.74	exon (NM_001256725, exon 1 of 14)	exon (NM_001256725, exon 1 of 14)	368	NM_001256725	10713	Hs.654745	NM_006590	ENSG00000168883	USP39	65K|CGI-21|HSPC332|SAD1|SNRNP65	ubiquitin specific peptidase 39	protein-coding
MACS_peak_6933	chr5	8457168	8458485	267.64	promoter-TSS (NR_039984)	promoter-TSS (NR_039984)	139	NR_039989	100505738	Hs.42197	NR_039989	ENSG00000247516	MIR4458HG	-	MIR4458 host gene	ncRNA
MACS_peak_8220	chr7	158666596	158668649	267.52	intron (NM_001281933, intron 13 of 27)	intron (NM_001281933, intron 13 of 27)	37209	NR_104054	54892	Hs.18616	NM_017760	ENSG00000146918	NCAPG2	CAP-G2|CAPG2|LUZP5|MTB|hCAP-G2	non-SMC condensin II complex subunit G2	protein-coding
MACS_peak_5640	chr2	241148692	241151242	267.52	promoter-TSS (NM_001252122)	promoter-TSS (NM_001252122)	12	NM_001252120	23178	Hs.397891	NM_015148	ENSG00000115687	PASK	PASKIN|STK37	PAS domain containing serine/threonine kinase	protein-coding
MACS_peak_819	chr1	228139507	228141143	267.52	promoter-TSS (NM_000858)	promoter-TSS (NM_000858)	97	NM_000858	2987	Hs.376933	NM_000858	ENSG00000143774	GUK1	GMK	guanylate kinase 1	protein-coding
MACS_peak_1128	chr10	100650136	100651744	267.46	Intergenic	Intergenic	-84769	NM_001304569	5076	Hs.155644	NM_000278	ENSG00000075891	PAX2	FSGS7|PAPRS	paired box 2	protein-coding
MACS_peak_3923	chr17	79698609	79700563	267.44	Intergenic	Intergenic	7663	NR_039893	100616170		NR_039893	ENSG00000266665	MIR4739	mir-4739	microRNA 4739	ncRNA
MACS_peak_78	chr1	1622754	1627110	267.29	intron (NM_001170689, intron 5 of 17)	G-rich|Low_complexity|Low_complexity	-7249	NM_006983	8510	Hs.192316	NM_006983	ENSG00000189409	MMP23B	MIFR|MIFR-1|MMP22|MMP23A	matrix metallopeptidase 23B	protein-coding
MACS_peak_2896	chr16	1789263	1794278	267.24	exon (NM_004970, exon 2 of 2)	exon (NM_004970, exon 2 of 2)	1963	NM_004970	3483	Hs.839	NM_004970	ENSG00000099769	IGFALS	ACLSD|ALS	insulin like growth factor binding protein acid labile subunit	protein-coding
MACS_peak_2266	chr14	77498050	77499818	267.17	promoter-TSS (NM_199296)	promoter-TSS (NM_199296)	-67	NM_199296	145501	Hs.29742	NM_182509	ENSG00000100593	ISM2	TAIL1|THSD3	isthmin 2	protein-coding
MACS_peak_2414	chr14	104150053	104153096	267.07	intron (NM_015656, intron 2 of 14)	intron (NM_015656, intron 2 of 14)	12851	NM_015656	26153	Hs.134970	NM_015656	ENSG00000066735	KIF26A	-	kinesin family member 26A	protein-coding
MACS_peak_3510	chr17	7833750	7836874	267.04	Intergenic	CpG	-4594	NM_001348716	23135	Hs.223678	NM_001080424	ENSG00000132510	KDM6B	JMJD3	lysine demethylase 6B	protein-coding
MACS_peak_5509	chr2	190880094	190882249	266.95	exon (NM_001256310, exon 1 of 15)	exon (NM_001256310, exon 1 of 15)	350	NM_001256310	2744	Hs.116448	NM_014905	ENSG00000115419	GLS	AAD20|GAC|GAM|GLS1|KGA	glutaminase	protein-coding
MACS_peak_4854	chr19	18707854	18710647	266.65	intron (NM_001098482, intron 1 of 14)	intron (NM_001098482, intron 1 of 14)	25635	NM_015321	23373	Hs.371096	NM_015321	ENSG00000105662	CRTC1	MECT1|TORC-1|TORC1|WAMTP1	CREB regulated transcription coactivator 1	protein-coding
MACS_peak_6960	chr5	34655740	34657571	266.6	5' UTR (NM_001145520, exon 1 of 18)	5' UTR (NM_001145520, exon 1 of 18)	164	NM_001145520	26064	Hs.431400	NM_015577	ENSG00000039560	RAI14	NORPEG|RAI13	retinoic acid induced 14	protein-coding
MACS_peak_5259	chr2	61470176	61471925	266.55	promoter-TSS (NM_014709)	promoter-TSS (NM_014709)	-336	NM_014709	9736	Hs.644708	NM_014709	ENSG00000115464	USP34	-	ubiquitin specific peptidase 34	protein-coding
MACS_peak_4938	chr19	33777521	33779763	266.53	Intergenic	A-rich|Low_complexity|Low_complexity	-18204	NM_024076	79047	Hs.221873	NM_024076	ENSG00000153885	KCTD15	-	potassium channel tetramerization domain containing 15	protein-coding
MACS_peak_6824	chr4	183504246	183506767	266.52	promoter-TSS (NM_001291959)	promoter-TSS (NM_001291959)	456	NM_001564	3622	Hs.107153	NM_001564	ENSG00000168556	ING2	ING1L|p33ING2	inhibitor of growth family member 2	protein-coding
MACS_peak_7660	chr7	5418322	5422033	266.47	intron (NM_001080495, intron 2 of 29)	CpG	3369	NM_001080495	84629	Hs.520638	NM_001013722	ENSG00000182095	TNRC18	CAGL79|TNRC18A	trinucleotide repeat containing 18	protein-coding
MACS_peak_458	chr1	85200075	85202453	266.36	promoter-TSS (NM_032184)	promoter-TSS (NM_032184)	-219	NM_032184	84144	Hs.533853	NM_032184	ENSG00000097096	SYDE2	-	synapse defective Rho GTPase homolog 2	protein-coding
MACS_peak_5644	chr2	241507101	241509626	266.3	promoter-TSS (NM_001271978)	promoter-TSS (NM_001271978)	-3	NM_001271978	10494	Hs.516807	NM_006374	ENSG00000115694	STK25	SOK1|YSK1	serine/threonine kinase 25	protein-coding
MACS_peak_2694	chr15	73925927	73928452	266.3	exon (NM_005576, exon 1 of 7)	exon (NM_005576, exon 1 of 7)	597	NR_040066	100287616	Hs.599785	NR_040066	ENSG00000261801	LOXL1-AS1	-	LOXL1 antisense RNA 1	ncRNA
MACS_peak_4185	chr19	588063	589819	266.29	promoter-TSS (NM_001194)	promoter-TSS (NM_001194)	-952	NM_001194	610	Hs.124161	NM_001194	ENSG00000099822	HCN2	BCNG-2|BCNG2|HAC-1	hyperpolarization activated cyclic nucleotide gated potassium and sodium channel 2	protein-coding
MACS_peak_3301	chr16	69131624	69133285	266.29	promoter-TSS (NM_001318391)	promoter-TSS (NM_001318391)	136	NR_033227	54921	Hs.85962	NM_017804	ENSG00000168802	CHTF8	CTF8|DERPC	chromosome transmission fidelity factor 8	protein-coding
MACS_peak_677	chr1	174021395	174023042	266.29	Intergenic	CpG	-29146	NM_001300851	149041	Hs.30258	NM_172071	ENSG00000135870	RC3H1	RNF198|ROQUIN	ring finger and CCCH-type domains 1	protein-coding
MACS_peak_8068	chr7	128890018	128894074	266.27	intron (NM_199349, intron 16 of 20)	intron (NM_199349, intron 16 of 20)	18673	NM_001135914	375616	Hs.371746	NM_199349	ENSG00000135253	KCP	CRIM2|KCP1|NET67	kielin/chordin-like protein	protein-coding
MACS_peak_6585	chr3	195760862	195763589	266.09	exon (NM_138297, exon 12 of 23)	exon (NM_138297, exon 12 of 23)	41343	NM_001282506	200958	Hs.308992	NM_020790	ENSG00000176945	MUC20	MUC-20	mucin 20, cell surface associated	protein-coding
MACS_peak_766	chr1	212857690	212859025	266.01	promoter-TSS (NR_027286)	promoter-TSS (NR_027286)	102	NM_014053	28982	Hs.7055	NM_014053	ENSG00000162769	FLVCR1	AXPC1|FLVCR|MFSD7B|PCA|PCARP	feline leukemia virus subgroup C cellular receptor 1	protein-coding
MACS_peak_5681	chr20	3238070	3240600	266.01	promoter-TSS (NM_001174089)	promoter-TSS (NM_001174089)	-94	NM_001174089	83959	Hs.105607	NM_032034	ENSG00000088836	SLC4A11	BTR1|CDPD1|CHED|CHED2|NABC1|dJ794I6.2	solute carrier family 4 member 11	protein-coding
MACS_peak_55	chr1	1324067	1326239	265.97	promoter-TSS (NM_001256462)	promoter-TSS (NM_001256462)	390	NM_001029885	80772	Hs.515689	NM_001029885	ENSG00000224051	CPTP	GLTPD1	ceramide-1-phosphate transfer protein	protein-coding
MACS_peak_8862	chr9	128127121	128129114	265.96	promoter-TSS (NM_001256335)	promoter-TSS (NM_001256335)	71	NM_001256335	80142	Hs.495219	NM_025072	ENSG00000148334	PTGES2	C9orf15|GBF-1|GBF1|PGES2|mPGES-2	prostaglandin E synthase 2	protein-coding
MACS_peak_6675	chr4	1719515	1722452	265.83	promoter-TSS (NM_006342)	promoter-TSS (NM_006342)	374	NM_138385	92305	Hs.518562	NM_138385	ENSG00000168936	TMEM129	D4S2561E	transmembrane protein 129	protein-coding
MACS_peak_9143	chrX	153742602	153744758	265.82	exon (NM_000033, exon 10 of 10)	exon (NM_000033, exon 10 of 10)	18812	NM_000033	215	Hs.159546	NM_000033	ENSG00000101986	ABCD1	ABC42|ALD|ALDP|AMN	ATP binding cassette subfamily D member 1	protein-coding
MACS_peak_7981	chr7	100269979	100272939	265.74	intron (NM_178831, intron 1 of 4)	CpG	773	NR_028039	352954	Hs.556063	NM_178831	ENSG00000239521	CASTOR3	GATS|STAG3OS	CASTOR family member 3	protein-coding
MACS_peak_3620	chr17	32276077	32277416	265.66	intron (NM_138328, intron 2 of 8)	intron (NM_138328, intron 2 of 8)	10570	NM_001330181	162494	Hs.655027	NM_138328	ENSG00000141314	RHBDL3	RHBDL4|VRHO	rhomboid like 3	protein-coding
MACS_peak_5112	chr19	56837829	56840770	265.63	intron (NM_001146326, intron 1 of 11)	intron (NM_001146326, intron 1 of 11)	1427	NM_001146187	5178	Hs.731875	NM_006210	ENSG00000198300	PEG3	PW1|ZKSCAN22|ZNF904|ZSCAN24	paternally expressed 3	protein-coding
MACS_peak_5737	chr20	32175411	32177572	265.5	Intergenic	SVA_F|Retroposon|SVA	13869	NR_002781	128854	Hs.647447	NR_002781	ENSG00000235217	TSPY26P	TSPYL3|bA392M18.1	testis specific protein, Y-linked 26, pseudogene	pseudo
MACS_peak_7195	chr5	178112947	178114758	265.5	intron (NM_015111, intron 1 of 4)	CpG	297	NM_015111	23138	Hs.101761	NM_015111	ENSG00000145911	N4BP3	LZTS4	NEDD4 binding protein 3	protein-coding
MACS_peak_3393	chr16	88758034	88761634	265.4	intron (NM_001142864, intron 1 of 50)	intron (NM_001142864, intron 1 of 50)	17067	NR_120387	339059	Hs.449817	NR_120387	ENSG00000182376	LOC339059	-	uncharacterized LOC339059	ncRNA
MACS_peak_7121	chr5	141618284	141619840	265.34	promoter-TSS (NM_001314007)	promoter-TSS (NM_001314007)	-7	NM_005219	1729	Hs.529451	NM_005219	ENSG00000131504	DIAPH1	DFNA1|DIA1|DRF1|LFHL1|SCBMS|hDIA1	diaphanous related formin 1	protein-coding
MACS_peak_2704	chr15	75200260	75203627	265.34	promoter-TSS (NM_015492)	promoter-TSS (NM_015492)	63	NM_015492	56905	Hs.17936	NM_015492	ENSG00000167173	C15orf39	-	chromosome 15 open reading frame 39	protein-coding
MACS_peak_5868	chr20	62498857	62501285	265.34	Intergenic	Intergenic	-24101	NM_080473	140628	Hs.352250	NM_080473	ENSG00000130700	GATA5	CHTD5|GATAS|bB379O24.1	GATA binding protein 5	protein-coding
MACS_peak_8955	chr9	135031792	135033855	265.32	Intergenic	Intergenic	-42420	NM_014279	10439	Hs.522484	NM_006334	ENSG00000130558	OLFM1	AMY|NOE1|NOELIN1|OlfA	olfactomedin 1	protein-coding
MACS_peak_7898	chr7	73622768	73625736	265.27	non-coding (NR_134541, exon 1 of 16)	non-coding (NR_134541, exon 1 of 16)	288	NM_032951	51085	Hs.647055	NM_032951	ENSG00000009950	MLXIPL	CHREBP|MIO|MLX|MONDOB|WBSCR14|WS-bHLH|bHLHd14	MLX interacting protein like	protein-coding
MACS_peak_8616	chr9	39532862	39535037	265.25	Intergenic	CpG	-69423	NR_003528	401509	Hs.449445	NM_001032297		ZNF658B	-	zinc finger protein 658B (pseudogene)	pseudo
MACS_peak_847	chr1	231039236	231041579	265.22	promoter-TSS (NM_198552)	promoter-TSS (NM_198552)	-158	NM_198552	375061	Hs.38516	NM_198552	ENSG00000182118	FAM89A	C1orf153	family with sequence similarity 89 member A	protein-coding
MACS_peak_5999	chr21	33324133	33325785	265.1	promoter-TSS (NM_000629)	promoter-TSS (NM_000629)	50	NM_000629	3454	Hs.529400	NM_000629	ENSG00000142166	IFNAR1	AVP|IFN-alpha-REC|IFNAR|IFNBR|IFRC	interferon alpha and beta receptor subunit 1	protein-coding
MACS_peak_754	chr1	208242947	208244955	264.93	5' UTR (NM_025179, exon 1 of 32)	5' UTR (NM_025179, exon 1 of 32)	369	NM_025179	5362	Hs.497626	NM_025179	ENSG00000076356	PLXNA2	OCT|PLXN2	plexin A2	protein-coding
MACS_peak_7916	chr7	74963556	74965726	264.93	promoter-TSS (NM_001145064)	promoter-TSS (NM_001145064)	-177	NM_001145064	729438	Hs.594823	NM_001145064	ENSG00000274070	CASTOR2	GATSL1|GATSL2	cytosolic arginine sensor for mTORC1 subunit 2	protein-coding
MACS_peak_4574	chr19	8401709	8404573	264.9	intron (NM_004218, intron 4 of 4)	intron (NM_004218, intron 4 of 4)	-10162	NM_001005415	51257	Hs.631861	NM_016496	ENSG00000099785	2019-03-02	HSPC240|MARCH-II|RNF172	membrane associated ring-CH-type finger 2	protein-coding
MACS_peak_5426	chr2	113583465	113584970	264.74	intron (NR_024077, intron 1 of 10)	CpG	564	NR_024077	375260	Hs.446466	NM_198943	ENSG00000146556	WASH2P	FAM39B	WAS protein family homolog 2 pseudogene	pseudo
MACS_peak_553	chr1	149389900	149392166	264.74	Intergenic	CpG	-84865	NM_001351365	101060226	Hs.445080	NM_001351365	ENSG00000271383	NBPF19	-	NBPF member 19	protein-coding
MACS_peak_7441	chr6	108559025	108562642	264.64	promoter-TSS (NM_001455)	promoter-TSS (NM_001455)	-33	NM_001455	2309	Hs.220950	NM_001455	ENSG00000118689	FOXO3	AF6q21|FKHRL1|FKHRL1P2|FOXO2|FOXO3A	forkhead box O3	protein-coding
MACS_peak_4949	chr19	34998740	35001496	264.53	promoter-TSS (NM_001136199)	promoter-TSS (NM_001136199)	-202	NM_001320035	57655	Hs.515351	NM_020895	ENSG00000089351	GRAMD1A	KIAA1533	GRAM domain containing 1A	protein-coding
MACS_peak_1838	chr12	49335519	49337705	264.51	5' UTR (NM_001008223, exon 1 of 2)	5' UTR (NM_001008223, exon 1 of 2)	576	NM_001008223	338761	Hs.380386	NM_001008223	ENSG00000186897	C1QL4	C1QTNF11|CTRP11	complement C1q like 4	protein-coding
MACS_peak_1275	chr11	849984	854822	264.31	intron (NM_001025235, intron 3 of 8)	intron (NM_001025235, intron 3 of 8)	7957	NM_001025237	7106	Hs.654836	NM_003271	ENSG00000214063	TSPAN4	NAG-2|NAG2|TETRASPAN|TM4SF7|TSPAN-4	tetraspanin 4	protein-coding
MACS_peak_4771	chr19	16659265	16662095	264.28	promoter-TSS (NM_001300925)	promoter-TSS (NM_001300925)	-447	NM_024074	79041	Hs.436068	NM_024074	ENSG00000072954	TMEM38A	TRIC-A|TRICA	transmembrane protein 38A	protein-coding
MACS_peak_1060	chr10	79309615	79313241	264.24	intron (NM_020338, intron 24 of 24)	intron (NM_020338, intron 24 of 24)	-36036	NM_005729	10105	Hs.381072	NM_005729	ENSG00000108179	PPIF	CYP3|CyP-M|Cyp-D|CypD	peptidylprolyl isomerase F	protein-coding
MACS_peak_7884	chr7	72335326	72338386	264.2	5' UTR (NM_001017440, exon 1 of 6)	5' UTR (NM_001017440, exon 1 of 6)	367	NM_001017440	83698	Hs.592750	NM_031468	ENSG00000183166	CALN1	CABP8	calneuron 1	protein-coding
MACS_peak_1885	chr12	53379182	53381184	264.19	promoter-TSS (NM_003109)	promoter-TSS (NM_003109)	-12	NM_138473	6667	Hs.620754	NM_003109	ENSG00000185591	SP1	-	Sp1 transcription factor	protein-coding
MACS_peak_6695	chr4	2535202	2536866	264.18	Intergenic	CpG	66581	NM_001185009	6047	Hs.66394	NM_002938	ENSG00000063978	RNF4	RES4-26|SLX5|SNURF	ring finger protein 4	protein-coding
MACS_peak_559	chr1	150148975	150151740	264.05	promoter-TSS (NM_001304723)	promoter-TSS (NM_001304723)	-229	NM_001304723	51177	Hs.438824	NM_016274	ENSG00000023902	PLEKHO1	CKIP-1|CKIP1|JBP|OC120	pleckstrin homology domain containing O1	protein-coding
MACS_peak_8504	chr8	143837010	143842140	263.99	intron (NM_178564, intron 4 of 17)	CpG-27751	1399	NM_178564	340371	Hs.521926	NM_178564	ENSG00000185189	NRBP2	TRG16|pp9320	nuclear receptor binding protein 2	protein-coding
MACS_peak_5258	chr2	61176702	61178077	263.99	promoter-TSS (NR_152216)	promoter-TSS (NR_152216)	-29	NR_152213	130872	Hs.655602	NM_152392	ENSG00000173209	AHSA2P	AHA1|AHSA2|Hch1	activator of HSP90 ATPase homolog 2, pseudogene	pseudo
MACS_peak_1730	chr12	30636	32063	263.97	intron (NR_130745, intron 1 of 10).2	CpG	666	NR_130745	100288778	Hs.459573	NR_130745	ENSG00000226210	LOC100288778	-	WASH complex subunit 1 pseudogene	pseudo
MACS_peak_3115	chr16	30921545	30927003	263.94	promoter-TSS (NM_001099784)	promoter-TSS (NM_001099784)	-301	NM_001099784	54620	Hs.152149	NM_019085	ENSG00000099364	FBXL19	CXXC11|Fbl19|JHDM1C	F-box and leucine rich repeat protein 19	protein-coding
MACS_peak_1438	chr11	46380256	46382979	263.9	promoter-TSS (NR_073039)	promoter-TSS (NR_073039)	-38	NM_002391	4192	Hs.82045	NM_002391	ENSG00000110492	MDK	ARAP|MK|NEGF2	midkine	protein-coding
[truncated: 7,376 more rows]
