# Supplementary material for: Tumour suppressive long non‐coding RNA AFDN‐DT inhibits gastric cancer invasion via transcriptional regulation
Source: J Cell Mol Med. 2020 Jan 24;24(5):3157–66. doi: 10.1111/jcmm.14988 (PMC7077530; doi:10.1111/jcmm.14988)
Supplement: Supplementary file 2 [file JCMM-24-3157-s002.xlsx]

## Sheet: Table S2
Table S2. Genes differentially expressed upon AFDN-DT overexpression
GID	SYMBOL	AFDN-DT_OV.rep1	AFDN-DT_OV.rep2	Control.rep1	Control.rep2	log2FoldChange	pvalue	padj
ENSG00000198221	AFDN-DT	48.1583	48.1202	0	0.077795	-10.2191	4.91593e-11	1.58099e-09
ENSG00000170477	KRT4	0.369962	0.29637	0.00983226	0	-5.91959	0.000242569	0.00143861
ENSG00000114854	TNNC1	2.07316	1.62283	0.167283	0.094393	-3.72312	1.95064e-07	2.77789e-06
ENSG00000162630	B3GALT2	0.400988	0.53759	0.0696246	0.0112249	-3.41727	3.93034e-05	0.000297382
ENSG00000104413	ESRP1	0.371035	0.27078	0.0133598	0.0452312	-3.40112	2.61963e-05	0.000208076
ENSG00000198673	FAM19A2	0.157613	0.0768015	0.00703715	0.0158835	-3.29464	0.000585541	0.00303941
ENSG00000086696	HSD17B2	0.369641	0.322526	0.0340989	0.0461784	-3.03388	3.97077e-09	8.57711e-08
ENSG00000145088	EAF2	0.675784	0.573686	0.110388	0.0415258	-2.93726	0.000880213	0.00430262
ENSG00000271580	RP11-536L3.4	1.2652	2.46085	0.0830725	0.421879	-2.82702	0.000514452	0.00271936
ENSG00000243566	UPK3B	1.4258	1.97232	0.306057	0.165791	-2.75243	7.04898e-10	1.78106e-08
ENSG00000132718	SYT11	0.16146	0.245459	0.0248583	0.0350671	-2.68693	0.0018336	0.00806551
ENSG00000111913	FAM65B	0.306896	0.373641	0.0718955	0.0334094	-2.5939	3.58996e-06	3.66899e-05
ENSG00000255837	TAS2R20	1.73228	1.61762	0.212223	0.319337	-2.58277	7.40231e-06	6.91378e-05
ENSG00000108950	FAM20A	0.45151	0.327398	0.073497	0.0533215	-2.53137	8.04617e-06	7.44962e-05
ENSG00000145824	CXCL14	0.664727	0.497001	0.049465	0.148862	-2.49013	0.00261574	0.0108911
ENSG00000163352	LENEP	0.839255	1.62283	0.133826	0.302058	-2.42832	0.00883074	0.0298794
ENSG00000227145	IL21-AS1	0.638281	0.568941	0.104262	0.117664	-2.36447	2.54067e-05	0.000202392
ENSG00000275854	RP11-278C7.5	1.79594	2.17624	0.623669	0.100548	-2.34692	0.00224656	0.00956475
ENSG00000262700	RP11-266L9.3	0.59316	0.362199	0.121964	0.0589893	-2.30698	0.0107299	0.0350541
ENSG00000111344	RASAL1	0.539476	0.316463	0.0879571	0.0763564	-2.29863	0.000140284	0.000896008
ENSG00000206559	ZCWPW2	0.574413	0.280601	0.112485	0.0507777	-2.29558	0.0038319	0.014983
ENSG00000152409	JMY	0.464618	0.685036	0.0684278	0.158512	-2.27039	7.19269e-08	1.14873e-06
ENSG00000207129	RNA5SP187	8.0903	9.38628	1.6419	1.85296	-2.24157	0.00565017	0.0207683
ENSG00000134709	HOOK1	0.259018	0.230391	0.0337305	0.0652566	-2.23657	0.000658235	0.00336363
ENSG00000150275	PCDH15	0.163377	0.180732	0.0296869	0.0406821	-2.21329	1.59132e-05	0.000135924
ENSG00000153291	SLC25A27	0.505756	0.360299	0.0990402	0.0782398	-2.20345	0.00159485	0.00714164
ENSG00000181722	ZBTB20	0.0558365	0.0562851	0.011239	0.0126837	-2.14877	0.00043939	0.00238381
ENSG00000232599	RP1-161N10.1	2.84092	2.28185	0.487857	0.619388	-2.13356	0.00231467	0.0097989
ENSG00000215156	RP11-1023L17.2	0.583807	0.357478	0.0814563	0.122569	-2.13354	0.0010002	0.00479458
ENSG00000253908	RP11-252I14.2	1.27398	1.97074	0.379207	0.320964	-2.12472	0.00654352	0.0233369
ENSG00000227230	RP11-261C10.5	1.21909	1.65823	0.516151	0.105909	-2.1033	0.015622	0.0478085
ENSG00000163286	ALPPL2	0.374477	0.325848	0.0522494	0.10319	-2.10277	0.0164481	0.0499092
ENSG00000281205	LINC00950	0.167791	0.179695	0.0336161	0.0433568	-2.09687	0.00500472	0.0187985
ENSG00000229676	ZNF492	0.529189	0.175417	0.0383562	0.121203	-2.07997	0.00682365	0.0241005
ENSG00000079101	CLUL1	0.402035	0.519241	0.110072	0.0955547	-2.07741	0.000711366	0.00358827
ENSG00000246477	AF131216.6	0.353716	0.387258	0.0722913	0.0941351	-2.07687	0.000172678	0.00107289
ENSG00000281357	ARRDC3-AS1	0.360556	0.525879	0.045995	0.155722	-2.07085	0.00710526	0.0249344
ENSG00000077327	SPAG6	0.667995	0.757585	0.142422	0.179639	-2.06766	2.48365e-05	0.000198523
ENSG00000259116	RP11-973N13.4	5.28062	6.7331	1.40062	1.31722	-2.05959	4.533e-06	4.51214e-05
ENSG00000168685	IL7R	0.938771	0.932761	0.231068	0.194061	-2.05289	2.29375e-09	5.27209e-08
ENSG00000279865	RP11-69M1.6	0.785394	0.474586	0.164375	0.123669	-2.04427	0.00834167	0.0284886
ENSG00000232295	RP11-154D6.1	0.158033	0.222638	0.0377997	0.0497683	-2.0412	0.0124719	0.0396447
ENSG00000108846	ABCC3	0.221522	0.239404	0.0745181	0.0305807	-2.03586	0.000379144	0.00210289
ENSG00000169271	HSPB3	2.30714	2.80623	0.623044	0.562505	-2.02359	0.000396755	0.00218431
ENSG00000146151	HMGCLL1	0.61995	0.521816	0.122117	0.14547	-2.01519	3.86773e-05	0.000293862
ENSG00000151023	ENKUR	0.257671	0.32386	0.0639145	0.0721302	-2.01462	0.00636943	0.02282
ENSG00000257896	RP11-210N13.1	1.24676	1.70684	0.19483	0.502569	-2.01406	0.00188852	0.00826302
ENSG00000080573	COL5A3	0.18585	0.160462	0.0434192	0.0381115	-2.00288	0.00682848	0.0241124
ENSG00000205269	TMEM170B	0.973401	0.979562	0.140196	0.325224	-1.99817	3.29741e-09	7.22528e-08
ENSG00000262119	RP11-483C6.1	0.60951	0.726259	0.0551628	0.269765	-1.97837	0.0132511	0.0416575
ENSG00000070031	SCT	3.42756	2.40447	0.711791	0.702875	-1.96308	0.0113535	0.0366927
ENSG00000277715	RP11-651L5.3	0.66174	0.517393	0.112402	0.181215	-1.93337	0.00844702	0.0287886
ENSG00000205959	RP11-689P11.2	0.293989	0.411306	0.0772126	0.09803	-1.92919	0.00855423	0.0290936
ENSG00000117600	PLPPR4	0.405489	0.525431	0.164586	0.0663364	-1.91439	0.000363777	0.00203275
ENSG00000269956	MKNK1-AS1	0.417625	0.470681	0.146507	0.0751541	-1.9085	0.0133425	0.0418377
ENSG00000185477	GPRIN3	0.124717	0.0890431	0.0214169	0.0338379	-1.87928	0.00299108	0.0121974
ENSG00000133640	LRRIQ1	0.648314	0.631283	0.0990717	0.233335	-1.87472	3.92957e-06	3.98141e-05
ENSG00000120278	PLEKHG1	0.114672	0.188093	0.0529646	0.0249054	-1.8623	0.0162078	0.0493258
ENSG00000115155	OTOF	0.351495	0.236095	0.0702087	0.0838942	-1.85387	0.000481615	0.0025731
ENSG00000111319	SCNN1A	0.178739	0.264974	0.0554194	0.0625431	-1.8291	0.00843939	0.0287745
ENSG00000023445	BIRC3	0.186267	0.247621	0.0996252	0.0146649	-1.82111	0.0116835	0.0375746
ENSG00000250033	SLC7A11-AS1	2.62335	2.53266	0.618412	0.763519	-1.82104	1.35749e-18	1.72938e-16
ENSG00000278962	RP11-399B17.1	0.783284	0.6406	0.171995	0.210279	-1.81966	0.00323012	0.0130012
ENSG00000264343	NOTCH2NL	0.249042	0.141841	0.0555966	0.0513353	-1.78948	0.0119268	0.0381927
ENSG00000263396	RP11-288C17.3	4.79574	5.67989	0.892176	2.01372	-1.77977	0.00651206	0.0232448
ENSG00000201217	Y_RNA	11.618	15.8754	3.45817	4.22792	-1.7583	0.00523367	0.0194946
ENSG00000178075	GRAMD1C	0.212813	0.281557	0.0458419	0.0940628	-1.74876	0.00280685	0.0115667
ENSG00000118432	CNR1	0.601197	0.702827	0.220272	0.150308	-1.72602	1.18798e-05	0.000104851
ENSG00000135218	CD36	0.426868	0.274394	0.099802	0.101731	-1.71928	6.74982e-05	0.000473438
ENSG00000279081	AL356585.1	1.29663	1.3539	0.470375	0.285836	-1.71876	0.0159262	0.0486399
ENSG00000251348	HSPD1P11	1.67983	1.55118	0.497459	0.431849	-1.71366	0.000245104	0.0014505
ENSG00000112379	ARFGEF3	0.221595	0.238891	0.0569117	0.0765786	-1.7088	5.39972e-05	0.000391784
ENSG00000279541	CTC-444N24.7	1.36721	1.07375	0.234783	0.476933	-1.70822	0.00552734	0.0203943
ENSG00000105550	FGF21	10.6067	11.2997	3.05292	3.30529	-1.70348	4.4604e-16	3.72093e-14
ENSG00000171658	RP11-443P15.2	1.42096	1.81602	0.396523	0.545382	-1.70268	1.20763e-05	0.000106414
ENSG00000062038	CDH3	0.467834	0.542776	0.193214	0.100185	-1.69162	0.000246126	0.00145341
ENSG00000171124	FUT3	0.572409	0.740312	0.240908	0.141848	-1.68621	0.00245275	0.0103143
ENSG00000277687	RP11-427L15.2	1.04282	1.03703	0.332573	0.281492	-1.67506	0.015513	0.0475634
ENSG00000105971	CAV2	2.96964	2.79049	0.836914	0.870207	-1.67334	7.45427e-21	1.29322e-18
ENSG00000152527	PLEKHH2	2.41165	2.43661	0.64566	0.803388	-1.66341	2.28364e-22	5.28582e-20
ENSG00000168917	SLC35G2	0.435536	0.236861	0.0987491	0.10287	-1.65933	0.0119994	0.0383952
ENSG00000197168	NEK5	0.322852	0.403757	0.121684	0.0950713	-1.65768	0.000717978	0.00361696
ENSG00000163624	CDS1	1.87039	2.17759	0.613184	0.601384	-1.65348	3.02077e-10	8.19197e-09
ENSG00000225871	RP11-495P10.10	1.25106	0.866851	0.271532	0.3721	-1.64328	0.00505706	0.0189571
ENSG00000151892	GFRA1	0.422027	0.416186	0.121132	0.132906	-1.64175	1.65226e-05	0.000140361
ENSG00000169621	APLF	0.204444	0.222962	0.0775887	0.0515071	-1.63784	0.00871816	0.0295777
ENSG00000244733	RP11-506M13.3	0.794069	1.05025	0.301358	0.260073	-1.62973	0.00590476	0.0215738
ENSG00000278467	RP11-504P24.9	2.95305	3.30796	0.909303	1.02619	-1.61289	0.00455227	0.0173016
ENSG00000250821	RP11-345F18.1	2.12974	2.43169	0.452808	0.979441	-1.59973	0.00496115	0.0186613
ENSG00000231154	MORF4L2-AS1	1.06291	0.94111	0.32783	0.299499	-1.59268	0.00245671	0.0103231
ENSG00000248734	CTD-2260A17.1	1.22409	1.58924	0.487978	0.40385	-1.57069	0.0144238	0.04475
ENSG00000272316	XXbac-BPGBPG55C20.2	1.46089	1.07513	0.438086	0.370799	-1.56546	4.2273e-07	5.45302e-06
ENSG00000145975	FAM217A	0.483446	0.474598	0.155662	0.152248	-1.55518	0.011264	0.0364754
ENSG00000274422	LL22NC03-2H8.5	2.00223	1.88099	0.58345	0.669608	-1.55222	3.03042e-07	4.07544e-06
ENSG00000276334	AL133243.1	0.82789	1.2946	0.321426	0.362742	-1.55062	0.00860547	0.0292497
ENSG00000228824	MIR4500HG	1.12311	1.37541	0.358179	0.449133	-1.55015	5.21913e-05	0.000380432
ENSG00000174951	FUT1	1.63235	1.90943	0.517372	0.64311	-1.53008	6.46692e-08	1.04707e-06
ENSG00000127124	HIVEP3	0.145686	0.173784	0.0480977	0.0568651	-1.5253	0.00242066	0.0101995
ENSG00000250241	RP11-9G1.3	1.94256	1.92292	0.417748	0.864318	-1.51915	1.11319e-05	9.93007e-05
ENSG00000229325	ACAP2-IT1	2.32547	2.10934	0.519143	0.958705	-1.5131	0.0149143	0.0460459
ENSG00000272760	RP11-5C23.1	1.42387	2.35491	0.676312	0.572435	-1.51004	0.00886944	0.0299549
ENSG00000118997	DNAH7	0.266786	0.287301	0.102317	0.081001	-1.50959	1.92739e-06	2.1244e-05
ENSG00000152582	SPEF2	0.864016	0.794808	0.274397	0.277791	-1.50545	9.63548e-13	4.38641e-11
ENSG00000116785	CFHR3	0.742108	0.89686	0.207087	0.340822	-1.50501	0.000740308	0.00371488
ENSG00000179008	C14orf39	1.36438	0.850096	0.338429	0.40315	-1.501	0.000253927	0.00149197
ENSG00000257027	RP11-705C15.3	0.546724	0.809749	0.220732	0.234452	-1.49189	0.0107393	0.0350667
ENSG00000210082	MT-RNR2	16389.1	17033.3	5428.48	5824.59	-1.48866	2.58266e-171	2.12217e-167
ENSG00000253667	RP11-30L15.4	1.14154	1.63844	0.380947	0.563337	-1.47946	0.00054347	0.00284802
ENSG00000266456	RP11-806L2.2	1.66234	1.92863	0.711284	0.506059	-1.47254	0.000203758	0.00123608
ENSG00000213949	ITGA1	0.749545	0.840445	0.271867	0.269204	-1.47222	3.6104e-13	1.82004e-11
ENSG00000229419	RALGAPA1P1	0.543035	0.331306	0.14631	0.153323	-1.46612	0.00202901	0.00878648
ENSG00000162687	KCNT2	1.68059	1.43971	0.550385	0.51761	-1.46457	3.42872e-10	9.20713e-09
ENSG00000049192	ADAMTS6	0.412054	0.418797	0.110233	0.17588	-1.46269	0.000370528	0.00206415
ENSG00000246982	RP1-179N16.6	4.06802	3.37781	1.13519	1.43183	-1.45872	1.01464e-05	9.15687e-05
ENSG00000079337	RAPGEF3	1.08696	1.11256	0.393642	0.362087	-1.4577	4.1398e-12	1.6513e-10
ENSG00000205464	ATP6AP1L	0.442586	0.485218	0.135968	0.184135	-1.45727	0.000456657	0.00245653
ENSG00000167103	PIP5KL1	5.1869	5.67333	1.82267	1.92497	-1.45319	2.02235e-15	1.53158e-13
ENSG00000188219	POTEE	3.11784	3.74648	1.173	1.20105	-1.44903	4.06175e-12	1.62411e-10
ENSG00000280347	AC000123.2	2.57436	2.76903	0.778928	1.0785	-1.44643	1.01381e-10	3.08536e-09
ENSG00000251350	LVCAT1	1.77752	1.29491	0.461416	0.611855	-1.441	0.000128371	0.000830573
ENSG00000144596	GRIP2	0.144827	0.213594	0.0630191	0.0618432	-1.43668	0.00591209	0.021591
ENSG00000197714	ZNF460	2.52204	2.34663	0.882631	0.828324	-1.42603	3.5241e-08	6.08352e-07
ENSG00000156687	UNC5D	2.41409	2.16241	0.779788	0.832455	-1.42453	4.94728e-19	7.06988e-17
ENSG00000091490	SEL1L3	1.59719	1.95248	0.673987	0.579055	-1.41702	1.23031e-10	3.68958e-09
ENSG00000167306	MYO5B	0.292075	0.274317	0.0652034	0.136657	-1.41656	0.00227459	0.0096541
ENSG00000133138	TBC1D8B	3.51514	3.67931	1.2679	1.28392	-1.41317	1.77758e-25	6.79364e-23
ENSG00000164136	IL15	0.538199	0.447855	0.136721	0.215078	-1.41225	0.000358703	0.00200992
ENSG00000237268	RP13-492C18.2	2.4166	2.52703	0.780836	0.981344	-1.40929	6.66727e-05	0.000469049
ENSG00000151012	SLC7A11	26.8601	26.9271	8.6906	10.4669	-1.40851	3.29089e-65	6.00917e-62
ENSG00000270589	RP11-348N5.7	0.919984	1.14946	0.315968	0.423442	-1.40581	0.0141227	0.0439319
ENSG00000030419	IKZF2	0.772256	0.793646	0.26871	0.29124	-1.40255	8.20395e-09	1.64219e-07
ENSG00000278570	NR2E3	0.611541	0.490392	0.170652	0.226574	-1.39552	0.0125064	0.0397391
ENSG00000228878	SEPT7-AS1	0.835398	0.768692	0.305467	0.272158	-1.39013	0.000739116	0.00371003
ENSG00000117598	PLPPR5	0.561654	0.547958	0.106862	0.297476	-1.38676	0.00772357	0.0267614
ENSG00000270344	RP11-734K2.4	0.228575	0.303074	0.109345	0.0822666	-1.38426	0.0073104	0.0255615
ENSG00000149596	JPH2	1.00634	1.05364	0.273973	0.476153	-1.38234	2.55038e-05	0.000203067
ENSG00000196172	ZNF681	1.15403	1.4483	0.416015	0.531712	-1.37738	4.18986e-07	5.41747e-06
ENSG00000091428	RAPGEF4	0.216893	0.26588	0.0730861	0.103101	-1.37608	0.0156198	0.0478085
ENSG00000224259	LINC01133	1.10039	1.34103	0.412861	0.47758	-1.37401	0.000332008	0.00187563
ENSG00000138798	EGF	0.571388	0.602151	0.217911	0.209933	-1.37266	0.000429735	0.00233695
ENSG00000216937	CCDC7	0.805031	0.806045	0.209259	0.38202	-1.37206	0.000371268	0.0020648
ENSG00000151773	CCDC122	0.496764	0.488637	0.156705	0.204055	-1.37166	0.00259594	0.0108196
ENSG00000184856	LINC00308	3.25049	3.58495	0.940651	1.56707	-1.37135	0.0045237	0.0172129
ENSG00000254840	RP11-574M7.1	1.60626	1.64687	0.604589	0.588194	-1.36477	0.00310313	0.0125577
ENSG00000250337	LINC01021	7.00046	6.4282	1.92572	3.03699	-1.35943	1.73356e-10	4.98936e-09
ENSG00000273284	RP11-888D10.4	2.4433	1.85604	0.746742	0.84273	-1.3569	0.00744473	0.0259374
ENSG00000183036	PCP4	1.71457	1.86682	0.529982	0.797476	-1.3553	0.010607	0.0347316
ENSG00000267325	LINC01415	0.677483	1.26908	0.33872	0.38226	-1.34958	0.00104642	0.00498315
ENSG00000262001	DLGAP1-AS2	0.938429	1.21684	0.359431	0.440401	-1.34946	0.000953916	0.00461078
ENSG00000117707	PROX1	0.673148	0.636915	0.273559	0.214048	-1.34044	1.72554e-05	0.000145497
ENSG00000278811	LINC00624	0.608231	0.961162	0.339457	0.244386	-1.33795	0.000535569	0.00281289
ENSG00000204923	FBXO48	0.612728	0.56751	0.120694	0.324306	-1.33667	0.00398081	0.0154582
ENSG00000280355	RP11-119F19.5	0.94864	1.38772	0.306922	0.571518	-1.33548	0.00769509	0.0266959
ENSG00000188177	ZC3H6	1.94527	2.1307	0.692508	0.83757	-1.33348	6.74132e-16	5.54851e-14
ENSG00000128849	CGNL1	0.710578	0.757984	0.360866	0.186658	-1.33317	6.69e-05	0.000470246
ENSG00000279312	RP3-331H24.7	1.33914	1.3317	0.488085	0.516398	-1.3296	0.00218005	0.00932751
ENSG00000281527	AC087350.1	28.2624	32.7898	12.5509	10.336	-1.32957	0.00214847	0.0092212
ENSG00000080561	MID2	0.866651	1.1257	0.473167	0.272928	-1.32613	0.00289587	0.011868
ENSG00000223745	CCDC18-AS1	4.06584	3.92507	1.36762	1.67396	-1.31434	2.71036e-13	1.3963e-11
ENSG00000279649	RP11-96D1.8	0.841561	1.03896	0.373335	0.339778	-1.31409	0.00455998	0.0173269
ENSG00000172232	AZU1	1.32535	0.930189	0.347013	0.515288	-1.31275	0.0137425	0.0429118
ENSG00000130513	GDF15	8.59707	8.61189	3.90087	2.62377	-1.31246	1.23803e-10	3.69251e-09
ENSG00000182389	CACNB4	0.232473	0.17732	0.0673412	0.0891703	-1.31162	6.17266e-06	5.92186e-05
ENSG00000047648	ARHGAP6	0.388495	0.317656	0.165197	0.102537	-1.3115	0.00410643	0.0158714
ENSG00000234665	RP11-262H14.3	0.58472	0.47088	0.161248	0.242634	-1.3111	0.00887297	0.0299606
ENSG00000135828	RNASEL	0.82402	1.06102	0.377482	0.342003	-1.30459	3.76538e-05	0.000286616
ENSG00000203727	SAMD5	2.33578	1.86375	0.747127	0.866424	-1.30095	2.48066e-09	5.64642e-08
ENSG00000164188	RANBP3L	1.12775	0.986338	0.52289	0.284124	-1.29994	0.0018208	0.00801797
ENSG00000103021	CCDC113	0.57098	0.651023	0.335149	0.13021	-1.29963	0.00362257	0.0142852
ENSG00000138642	HERC6	1.6468	1.56588	0.54527	0.697831	-1.29146	2.33004e-07	3.23685e-06
ENSG00000177888	ZBTB41	7.63938	7.33718	2.71941	3.07326	-1.2899	1.89474e-33	1.41537e-30
ENSG00000154898	CCDC144CP	0.318784	0.307516	0.143931	0.0992643	-1.27744	0.00593364	0.02166
ENSG00000230002	ALMS1-IT1	0.927701	1.14057	0.370928	0.436051	-1.27681	0.0102107	0.033709
ENSG00000243224	RP5-1157M23.2	2.57029	2.82831	0.946468	1.16827	-1.2725	0.00278657	0.0114928
ENSG00000235609	AF127936.9	0.925069	0.804941	0.307574	0.371904	-1.26973	0.000108952	0.000719737
ENSG00000144426	NBEAL1	2.3516	2.29426	0.86104	0.964988	-1.26671	1.20513e-22	3.00076e-20
ENSG00000230183	CNOT6LP1	4.39008	4.07466	1.62599	1.70932	-1.26271	1.8589e-05	0.00015523
ENSG00000113389	NPR3	0.402157	0.456286	0.132027	0.208597	-1.25693	0.000735409	0.00369367
ENSG00000146592	CREB5	0.259903	0.356625	0.16179	0.0818493	-1.2476	0.00352984	0.0139976
ENSG00000165813	CCDC186	3.12151	3.0945	1.1409	1.3366	-1.2471	6.55324e-17	6.44886e-15
ENSG00000185507	IRF7	1.02132	1.1978	0.545219	0.33562	-1.24337	0.00503011	0.0188776
ENSG00000177570	SAMD12	0.808282	0.676572	0.263398	0.331423	-1.2418	4.2263e-06	4.25761e-05
ENSG00000224957	LINC01266	0.70877	0.780777	0.271703	0.324666	-1.24048	0.0030413	0.0123562
ENSG00000109794	FAM149A	0.648562	0.590288	0.255872	0.239462	-1.24	0.00214731	0.0092212
ENSG00000248498	ASNSP1	8.28241	7.90462	2.90142	3.59978	-1.2371	7.90742e-10	1.96597e-08
ENSG00000262180	OCLM	3.59726	3.21628	1.28932	1.45505	-1.23229	0.00324614	0.0130558
ENSG00000131378	RFTN1	0.427594	0.531525	0.252279	0.130812	-1.23213	0.0151716	0.0466909
ENSG00000146373	RNF217	2.28526	2.14278	0.817997	0.983537	-1.21794	7.36959e-16	5.99564e-14
ENSG00000196550	FAM72A	2.784	2.77365	1.08462	1.18518	-1.21107	9.45025e-08	1.4693e-06
ENSG00000107249	GLIS3	1.74419	1.79224	0.586036	0.861684	-1.21056	2.4969e-10	6.89649e-09
ENSG00000181690	PLAG1	1.99634	2.12168	0.685961	1.00403	-1.207	6.54512e-09	1.35129e-07
ENSG00000226690	AC005281.1	1.47909	1.25661	0.493991	0.630844	-1.20455	0.00238865	0.0100822
ENSG00000177409	SAMD9L	0.380265	0.469643	0.177998	0.169974	-1.20422	0.00403654	0.015627
ENSG00000221740	SNORD93	29.1741	36.5919	14.962	11.919	-1.20397	0.0103659	0.0340979
ENSG00000157388	CACNA1D	0.334422	0.407722	0.104393	0.201709	-1.20188	0.000128341	0.000830573
ENSG00000107984	DKK1	6.79759	7.34948	2.64235	3.19858	-1.19622	7.49556e-10	1.86923e-08
ENSG00000253485	PCDHGA5	0.330772	0.525454	0.187446	0.166668	-1.18742	0.0132687	0.0416807
ENSG00000178662	CSRNP3	1.50921	1.66476	0.629778	0.687332	-1.18742	3.65132e-12	1.47797e-10
ENSG00000182632	CCNYL2	0.883372	1.09556	0.36551	0.460458	-1.18037	0.0018538	0.00813539
ENSG00000189144	ZNF573	1.28169	1.47257	0.479195	0.674031	-1.17763	8.43646e-05	0.000575051
ENSG00000105855	ITGB8	0.794993	0.681149	0.292212	0.327349	-1.17281	1.76973e-07	2.5512e-06
ENSG00000249910	TRIM51CP	3.18185	3.39223	1.29586	1.46243	-1.17222	0.000616779	0.00317847
ENSG00000154265	ABCA5	2.07975	1.77495	0.717714	0.904933	-1.16948	2.09277e-12	8.9564e-11
ENSG00000105792	CFAP69	0.341572	0.36666	0.135403	0.164872	-1.15818	0.00389263	0.0151591
ENSG00000180628	PCGF5	4.91387	4.87785	1.91717	2.2344	-1.15766	7.56492e-20	1.1954e-17
ENSG00000110318	CEP126	1.87347	1.87605	0.679834	0.915281	-1.15461	9.92075e-09	1.94718e-07
ENSG00000150636	CCDC102B	0.914675	0.804643	0.314144	0.417833	-1.15452	0.000487278	0.00259829
ENSG00000225920	RIMKLBP2	3.70252	3.93335	1.29461	1.96676	-1.1506	0.0129822	0.0409344
ENSG00000145700	ANKRD31	0.455773	0.377702	0.207648	0.146462	-1.14912	0.0112849	0.0365142
ENSG00000168477	TNXB	0.47805	0.4853	0.214692	0.195243	-1.14909	1.39195e-05	0.000120842
ENSG00000259865	RP11-488L18.10	7.77352	7.03572	3.18849	3.12643	-1.14786	1.79299e-06	1.98557e-05
ENSG00000206535	LNP1	1.32315	1.06855	0.419906	0.604608	-1.14727	0.0104996	0.0344422
ENSG00000254595	CTD-2010I16.1	6.08148	6.95699	3.08555	2.46431	-1.14617	0.000935049	0.00453292
ENSG00000112874	NUDT12	8.59497	8.43042	3.33664	3.96193	-1.14203	1.20684e-17	1.31346e-15
ENSG00000243444	PALM2	1.16271	0.986049	0.546803	0.371741	-1.13986	0.000547666	0.00286727
ENSG00000127328	RAB3IP	0.328475	0.303264	0.129101	0.142782	-1.13616	0.00157982	0.00708399
ENSG00000125355	TMEM255A	1.84512	1.66693	0.641497	0.876369	-1.13287	8.42709e-05	0.000574651
ENSG00000260916	CCPG1	2.1999	2.28906	0.840538	1.09771	-1.13254	2.50289e-10	6.90143e-09
ENSG00000227885	RP11-79N23.1	3.26064	2.46888	1.30258	1.16736	-1.13199	0.0147505	0.0455915
ENSG00000138741	TRPC3	0.950602	0.660174	0.276476	0.421642	-1.13142	0.00563452	0.0207246
ENSG00000119547	ONECUT2	3.70742	3.81968	1.62481	1.62314	-1.13029	2.98951e-28	1.5353e-25
ENSG00000233122	CTAGE7P	0.886241	1.22273	0.427776	0.482763	-1.12933	0.0131369	0.0413506
ENSG00000116761	CTH	20.8231	18.5222	8.36369	8.69281	-1.12473	2.20812e-21	4.21957e-19
ENSG00000220948	TRIM51GP	28.18	32.4435	11.2649	15.054	-1.12398	2.17212e-14	1.3944e-12
ENSG00000175548	ALG10B	4.66827	4.42569	2.07065	1.87138	-1.12291	3.97108e-23	1.05259e-20
ENSG00000186642	PDE2A	0.385901	0.315759	0.126957	0.179095	-1.12084	0.0146333	0.0452889
ENSG00000137962	ARHGAP29	1.08247	1.3191	0.421634	0.627341	-1.11622	5.69259e-08	9.3552e-07
ENSG00000255026	RP11-326C3.2	4.03688	3.93576	1.89328	1.58112	-1.11377	0.00402264	0.0155842
ENSG00000186399	GOLGA8R	0.677855	0.679546	0.19834	0.397928	-1.11323	0.0120908	0.03865
ENSG00000069431	ABCC9	1.19801	1.0286	0.456956	0.518858	-1.11057	1.0984e-07	1.67761e-06
ENSG00000047597	XK	2.93646	2.3796	0.938276	1.39773	-1.10938	1.08303e-06	1.26231e-05
ENSG00000165312	OTUD1	0.875323	0.969379	0.32198	0.488668	-1.10915	0.0125825	0.0399114
ENSG00000198963	RORB	0.936881	0.89286	0.363298	0.440652	-1.10725	7.89095e-06	7.32655e-05
ENSG00000086619	ERO1B	4.38074	4.72893	1.91949	2.0771	-1.1071	5.58477e-13	2.72345e-11
ENSG00000233237	LINC00472	1.46591	0.825789	0.444533	0.565718	-1.10522	0.00559834	0.02061
ENSG00000279048	RP11-511H23.2	1.16938	1.34271	0.672819	0.425211	-1.10498	0.00940837	0.0314774
ENSG00000111860	CEP85L	1.0144	1.09462	0.388901	0.539875	-1.10478	5.71674e-06	5.53292e-05
ENSG00000107796	ACTA2	3.16641	3.67364	1.52099	1.48187	-1.1043	1.74707e-06	1.94258e-05
ENSG00000165115	KIF27	1.91845	2.37723	0.937653	0.950933	-1.10244	1.2196e-06	1.40651e-05
ENSG00000188610	FAM72B	4.6844	5.94814	1.84671	2.84745	-1.10091	7.68763e-07	9.28277e-06
ENSG00000162980	ARL5A	2.85833	2.32336	0.863083	1.42821	-1.10048	8.34168e-07	9.99907e-06
ENSG00000196549	MME	4.25178	4.32066	1.70608	2.08965	-1.0954	4.03776e-17	4.07095e-15
ENSG00000105810	CDK6	6.0704	5.91917	2.57116	2.73679	-1.09426	4.59595e-30	2.60447e-27
ENSG00000134765	DSC1	6.03155	6.03882	2.34836	3.01162	-1.09194	7.36064e-12	2.80661e-10
ENSG00000185278	ZBTB37	2.98726	3.10408	1.27153	1.43308	-1.0904	5.60935e-24	1.67607e-21
ENSG00000203326	ZNF525	0.627618	0.516756	0.248583	0.260134	-1.08934	0.00212699	0.00914812
ENSG00000229692	SOS1-IT1	3.8387	4.58858	1.92166	1.817	-1.08852	0.000551407	0.00288226
ENSG00000177483	RBM44	0.607693	0.45324	0.253022	0.218716	-1.08694	0.00751128	0.026135
ENSG00000133985	TTC9	0.648686	0.726648	0.268405	0.345173	-1.08509	0.0043879	0.0167739
ENSG00000173451	THAP2	1.0191	0.757122	0.414103	0.377244	-1.08478	0.000460113	0.0024735
ENSG00000204524	ZNF805	1.60729	1.19399	0.709886	0.538947	-1.08147	0.00596815	0.0217522
ENSG00000256576	RP13-977J11.2	2.06421	2.1896	0.768029	1.13916	-1.08012	0.00847536	0.0288672
ENSG00000185495	RP11-504P24.3	2.38813	3.29992	1.28041	1.25909	-1.07953	1.99798e-06	2.19631e-05
ENSG00000254701	RP11-1415C14.4	3.79663	6.0856	2.45348	1.95079	-1.07824	0.0150225	0.0463277
ENSG00000107560	RAB11FIP2	4.1049	3.91751	1.86339	1.73356	-1.07446	1.044e-12	4.73952e-11
ENSG00000153071	DAB2	0.310001	0.403521	0.185673	0.133343	-1.07319	0.0150294	0.0463401
ENSG00000110723	EXPH5	1.98835	2.31623	0.867944	1.07102	-1.07018	1.9986e-10	5.66292e-09
ENSG00000137449	CPEB2	0.999976	0.924357	0.267703	0.604227	-1.06801	0.00154864	0.00697079
ENSG00000226200	SGMS1-AS1	0.286573	0.226195	0.107499	0.124277	-1.06693	0.00817077	0.0280389
ENSG00000137628	DDX60	1.36146	1.64474	0.516207	0.843897	-1.06661	4.85026e-05	0.000358727
ENSG00000075223	SEMA3C	15.1316	14.4883	6.55653	6.813	-1.0661	7.66324e-34	6.29689e-31
ENSG00000166262	FAM227B	0.479774	0.691569	0.194737	0.335759	-1.06529	0.0101165	0.0334447
ENSG00000179454	KLHL28	2.99833	3.15172	1.17742	1.60635	-1.06459	2.82176e-10	7.70313e-09
ENSG00000218226	TATDN2P2	1.9397	1.70302	0.980151	0.660383	-1.06435	0.00378015	0.0148209
ENSG00000111711	GOLT1B	16.9855	15.0165	6.56617	7.93396	-1.06218	2.62838e-19	3.78902e-17
ENSG00000033327	GAB2	4.88174	5.18385	2.37584	2.17647	-1.06125	1.2856e-15	1.01089e-13
ENSG00000251141	RP11-53O19.1	2.73136	2.63309	1.10463	1.32973	-1.06054	0.000329527	0.0018629
ENSG00000147883	CDKN2B	6.87295	7.80711	3.29015	3.36893	-1.05798	1.14629e-13	6.3858e-12
ENSG00000265972	TXNIP	30.4135	30.374	13.8702	13.8384	-1.05132	4.13546e-38	4.53081e-35
ENSG00000135919	SERPINE2	0.817046	0.909859	0.366263	0.42161	-1.05126	5.81663e-05	0.000417608
ENSG00000230551	CTB-89H12.4	3.24307	2.96695	1.26698	1.57027	-1.05087	1.30223e-11	4.70348e-10
ENSG00000116191	RALGPS2	2.22827	2.27174	0.965082	1.08914	-1.05067	1.47411e-10	4.29532e-09
ENSG00000116117	PARD3B	1.48934	1.47688	0.608505	0.75044	-1.04672	4.75009e-08	7.91713e-07
ENSG00000174501	ANKRD36C	2.34101	2.49099	0.945713	1.28159	-1.03832	6.77939e-09	1.38573e-07
ENSG00000226383	AC093375.1	2.32018	2.29306	0.887249	1.24486	-1.03582	0.00045093	0.00243537
ENSG00000181450	ZNF678	3.02049	3.02217	1.22368	1.56648	-1.03551	2.96301e-11	1.02299e-09
ENSG00000205628	LINC01446	2.46188	2.40935	1.13097	1.11812	-1.03279	2.38522e-05	0.000191869
ENSG00000117151	CTBS	3.48122	3.51206	1.64254	1.59945	-1.02656	6.63291e-12	2.54685e-10
ENSG00000225345	SNX18P3	2.6454	2.46227	0.950908	1.43085	-1.02412	0.00205887	0.0088994
ENSG00000198774	RASSF9	1.19633	1.1497	0.584578	0.504493	-1.02324	0.000222846	0.00133415
ENSG00000227329	RP11-258C19.4	15.5479	22.4974	7.40987	10.3429	-1.01968	0.0144963	0.0449325
ENSG00000163683	SMIM14	1.44547	1.13815	0.615337	0.590543	-1.01803	5.16176e-05	0.000377407
ENSG00000175893	ZDHHC21	5.17186	4.88358	2.1834	2.51864	-1.01634	9.88411e-18	1.09017e-15
ENSG00000236404	VLDLR-AS1	1.71759	1.89887	0.90997	0.776084	-1.01608	4.65312e-05	0.000346172
ENSG00000135338	LCA5	1.41859	1.29397	0.627919	0.640851	-1.01496	5.20361e-05	0.000379565
ENSG00000232104	RFX3-AS1	4.35184	3.48876	1.81377	1.85869	-1.01377	0.000531562	0.00279569
ENSG00000122008	POLK	5.01775	4.71374	2.22461	2.33297	-1.01316	3.65384e-18	4.44795e-16
ENSG00000117533	VAMP4	4.04898	4.32361	1.75478	2.17268	-1.01216	1.45727e-09	3.45083e-08
ENSG00000197121	PGAP1	7.75934	7.67079	3.31488	3.92242	-1.01165	3.54311e-26	1.42018e-23
ENSG00000276386	CNTNAP3P2	0.982293	1.02568	0.396407	0.552064	-1.00405	0.00604685	0.0219465
ENSG00000155304	HSPA13	19.992	19.2642	8.39345	10.1471	-1.00194	3.29322e-22	7.4138e-20
ENSG00000033867	SLC4A7	15.8552	15.3996	6.95584	7.80027	-1.00171	8.63373e-36	7.8826e-33
ENSG00000147592	LACTB2	11.1952	10.447	4.92429	5.30986	-0.999702	5.86539e-10	1.50143e-08
ENSG00000116675	DNAJC6	0.616709	0.433193	0.295019	0.200822	-0.997411	0.0112187	0.0363572
ENSG00000168702	LRP1B	0.638612	0.520425	0.246526	0.304096	-0.995396	3.2407e-05	0.000250861
ENSG00000106013	ANKRD7	1.47644	1.45712	0.609981	0.785006	-0.993742	0.00325276	0.0130699
ENSG00000071073	MGAT4A	0.60893	0.453409	0.263762	0.240423	-0.993645	0.00212106	0.00912978
ENSG00000167232	ZNF91	2.43001	2.13236	1.0054	1.16645	-0.991156	4.88247e-10	1.27363e-08
ENSG00000151834	GABRA2	4.29419	4.26427	1.94622	2.12554	-0.990635	2.30675e-19	3.35479e-17
ENSG00000163617	CCDC191	0.913238	0.61274	0.393008	0.332645	-0.990414	0.00739067	0.0257709
ENSG00000204623	ZNRD1ASP	0.949847	0.959186	0.449344	0.458908	-0.989765	1.90808e-08	3.5083e-07
ENSG00000197653	DNAH10	4.83153	4.91113	2.33521	2.29909	-0.989606	6.78484e-28	3.09728e-25
ENSG00000188107	EYS	0.158945	0.226047	0.095385	0.0882697	-0.982545	0.0140398	0.0437153
ENSG00000150627	WDR17	4.04656	3.7931	1.78087	1.97213	-0.982214	8.95247e-13	4.13272e-11
ENSG00000176018	LYSMD3	13.7201	13.2688	5.39698	7.54952	-0.980349	1.94569e-13	1.04155e-11
ENSG00000173258	ZNF483	1.61683	1.94072	0.970463	0.736544	-0.973053	4.91179e-05	0.000362462
ENSG00000188647	PTAR1	15.9262	15.4533	6.68105	8.43752	-0.972785	1.9464e-25	7.2698e-23
ENSG00000140006	WDR89	3.58199	3.92374	1.53232	2.09577	-0.969878	1.17814e-05	0.00010415
ENSG00000205133	TRIQK	7.31088	7.3947	3.14796	3.96799	-0.967333	8.4227e-15	5.81591e-13
ENSG00000251056	ANKRD20A17P	6.64643	7.38028	3.35438	3.42635	-0.966147	3.54616e-05	0.000272325
ENSG00000253854	RP11-10N23.2	9.28973	7.89415	3.29459	5.04877	-0.965942	0.000427943	0.00232952
ENSG00000145390	USP53	1.35739	1.32274	0.525936	0.774986	-0.964897	2.36581e-06	2.5395e-05
ENSG00000074935	TUBE1	9.97434	9.20819	4.41789	4.88037	-0.96401	6.1473e-21	1.11016e-18
ENSG00000154529	CNTNAP3B	0.264818	0.243231	0.137943	0.108416	-0.959406	0.012864	0.0406397
ENSG00000052802	MSMO1	93.7264	90.5175	42.7661	46.9545	-0.956715	9.10712e-44	1.06905e-40
ENSG00000188783	PRELP	0.573634	0.689083	0.220987	0.396471	-0.955878	0.0161019	0.0490579
ENSG00000164463	CREBRF	1.00772	1.00996	0.522805	0.458895	-0.955507	2.95057e-06	3.08851e-05
ENSG00000162924	REL	2.45213	2.43894	1.23835	1.14284	-0.955384	1.49186e-11	5.35311e-10
ENSG00000152078	TMEM56	5.51399	5.39127	2.2173	3.1279	-0.949642	1.37841e-10	4.07425e-09
ENSG00000180747	SMG1P3	0.759422	1.05253	0.485694	0.398167	-0.949354	0.00141349	0.00644365
ENSG00000177839	PCDHB9	0.991193	0.912311	0.354041	0.582678	-0.947363	0.00896463	0.0302037
ENSG00000215784	FAM72D	2.81152	2.68295	1.31779	1.37986	-0.945074	0.000541807	0.00284071
ENSG00000124743	KLHL31	1.08711	1.33198	0.572698	0.614319	-0.944641	0.00054878	0.00287126
ENSG00000139133	ALG10	2.94466	3.42408	1.35778	1.77514	-0.943704	5.2e-06	5.07162e-05
ENSG00000164187	LMBRD2	6.77646	6.56773	3.03563	3.53058	-0.942671	1.73968e-17	1.86862e-15
ENSG00000188385	JAKMIP3	0.770767	0.729625	0.410908	0.328473	-0.936247	0.00169691	0.00753093
ENSG00000165169	DYNLT3	4.61511	4.79134	2.09533	2.56076	-0.934668	1.01029e-06	1.18789e-05
ENSG00000138756	BMP2K	4.50029	4.27436	2.09057	2.25576	-0.932575	1.37028e-15	1.06726e-13
ENSG00000215146	RP11-313J2.1	0.951149	0.930035	0.352349	0.585996	-0.927204	0.00202282	0.00877124
ENSG00000248583	RP11-241F15.1	5.13813	6.06224	2.6732	2.90712	-0.923017	0.0107367	0.0350651
ENSG00000214413	BBIP1	1.94374	2.03295	1.02432	0.955736	-0.922729	2.74664e-07	3.73352e-06
ENSG00000138380	CARF	1.65869	1.60301	0.784322	0.842585	-0.922515	1.20583e-06	1.39162e-05
ENSG00000151470	C4orf33	2.06277	2.20986	0.840223	1.29923	-0.91988	1.9635e-05	0.000162561
ENSG00000008086	CDKL5	0.714189	0.675959	0.362357	0.331453	-0.919689	8.8061e-06	8.06686e-05
ENSG00000196604	POTEF	2.60619	3.10409	1.56285	1.28351	-0.919015	2.27367e-05	0.000184521
ENSG00000086205	FOLH1	4.92847	4.2929	2.05231	2.5756	-0.915803	6.45168e-07	7.94805e-06
ENSG00000217165	ANKRD18EP	1.79567	1.32458	0.74235	0.823811	-0.915517	0.00972613	0.0323955
ENSG00000164114	MAP9	4.1602	3.97059	1.7979	2.28626	-0.91388	4.9085e-11	1.58099e-09
ENSG00000146411	SLC2A12	0.777019	0.84846	0.459167	0.353685	-0.913681	0.0136499	0.0426549
ENSG00000165997	ARL5B	9.88822	9.15331	4.17237	5.39305	-0.913405	1.38587e-14	9.33418e-13
ENSG00000180479	ZNF571	1.41499	1.42349	0.708379	0.716531	-0.912228	0.000110398	0.000727168
ENSG00000173890	GPR160	0.994721	0.964251	0.401759	0.585302	-0.911694	0.00818722	0.0280778
ENSG00000151229	SLC2A13	5.25175	4.8913	2.25064	2.85148	-0.911633	3.3598e-13	1.71475e-11
ENSG00000106701	FSD1L	3.36727	3.20415	1.66828	1.63343	-0.910895	2.6127e-12	1.09814e-10
ENSG00000267481	CTC-559E9.5	3.57945	4.04259	1.87396	1.95523	-0.910751	0.0140778	0.0438256
ENSG00000128923	FAM63B	3.57965	2.97875	1.55003	1.75316	-0.909499	4.27603e-10	1.12616e-08
ENSG00000160219	GAB3	0.896473	0.629183	0.407673	0.362484	-0.904729	0.0123007	0.0391764
ENSG00000077458	FAM76B	4.08495	3.98865	1.94567	2.13495	-0.903586	1.13118e-09	2.71383e-08
ENSG00000165113	GKAP1	4.25402	3.63403	1.83964	2.15219	-0.903303	8.30173e-06	7.66464e-05
ENSG00000254535	PABPC4L	4.07753	4.03924	2.06821	2.03673	-0.90128	1.79804e-08	3.32758e-07
ENSG00000174405	LIG4	5.39325	4.86842	2.36049	2.83984	-0.901128	2.49933e-08	4.48407e-07
ENSG00000221963	APOL6	0.539034	0.60866	0.283141	0.29775	-0.900125	0.00195676	0.00851852
ENSG00000106948	AKNA	15.3975	15.2204	8.13727	7.39444	-0.896341	2.9864e-31	1.96314e-28
ENSG00000175395	ZNF25	3.23775	2.46439	1.24303	1.6626	-0.894936	9.43011e-05	0.000633583
ENSG00000181619	GPR135	2.27437	3.03315	1.17119	1.5285	-0.894641	5.73675e-05	0.000413137
ENSG00000275131	CH17-472G23.4	2.7474	2.79	1.61992	1.18891	-0.893972	8.16724e-08	1.28687e-06
ENSG00000173542	MOB1B	7.896	7.9148	3.51508	4.53481	-0.893829	1.29217e-14	8.73893e-13
ENSG00000187187	ZNF546	0.893977	0.909414	0.451932	0.465143	-0.893736	0.000261078	0.00152906
ENSG00000129317	PUS7L	8.00797	7.85845	3.2873	4.80684	-0.890017	0.000798816	0.00395268
ENSG00000273654	CTB-52I2.4	4.73911	3.35355	2.13845	1.98994	-0.889977	0.00157737	0.0070788
ENSG00000164118	CEP44	8.35299	8.99341	4.05914	4.80248	-0.888204	1.03398e-15	8.24877e-14
ENSG00000164953	TMEM67	2.44497	2.69358	1.26624	1.358	-0.887624	2.52983e-08	4.5289e-07
ENSG00000169193	CCDC126	2.83523	3.39428	1.71537	1.45966	-0.887244	6.52604e-05	0.00046089
ENSG00000023909	GCLM	6.66914	6.75077	3.22039	3.64113	-0.887001	2.52553e-12	1.06696e-10
ENSG00000197472	ZNF695	1.19617	1.44185	0.624238	0.724048	-0.886913	0.00527003	0.0195989
ENSG00000119508	NR4A3	0.799354	0.675449	0.37134	0.38415	-0.884472	0.00631041	0.0226728
ENSG00000198743	SLC5A3	14.4258	13.9706	6.51232	8.03834	-0.88389	4.56458e-22	9.87031e-20
ENSG00000181381	DDX60L	1.44959	1.25299	0.613463	0.773946	-0.883216	3.13599e-06	3.25359e-05
ENSG00000273340	MICE	3.02584	3.10098	1.49172	1.6517	-0.881868	0.0161088	0.04907
ENSG00000153832	FBXO36	2.02629	1.9991	1.14739	0.912936	-0.881336	0.000527996	0.00277934
ENSG00000142892	PIGK	12.1501	12.7335	5.96001	6.81278	-0.881142	7.27796e-18	8.24869e-16
ENSG00000163644	PPM1K	2.9813	3.11953	1.51496	1.61597	-0.880806	3.95216e-12	1.58414e-10
ENSG00000153363	LINC00467	1.17405	1.20993	0.475874	0.751862	-0.88048	0.00622235	0.0224274
ENSG00000150995	ITPR1	1.15837	1.17331	0.649016	0.547194	-0.878606	2.98953e-06	3.12333e-05
ENSG00000128965	CHAC1	29.0182	28.8148	15.76	13.9823	-0.876065	1.24669e-16	1.17075e-14
ENSG00000109618	SEPSECS	3.511	3.03063	1.55193	1.82218	-0.875636	2.18321e-07	3.06395e-06
ENSG00000163291	PAQR3	2.91906	2.75354	1.3889	1.53484	-0.875539	7.47259e-12	2.83613e-10
ENSG00000147894	C9orf72	3.53246	3.37247	1.62231	1.93997	-0.875071	8.48138e-08	1.32999e-06
ENSG00000178074	C2orf69	5.73839	5.85398	2.87289	3.1053	-0.874107	2.11862e-09	4.89696e-08
ENSG00000163536	SERPINI1	3.4869	3.61152	1.48143	2.18861	-0.873881	0.000696411	0.00352473
ENSG00000136603	SKIL	3.15284	3.48392	1.56922	1.85593	-0.873567	8.59131e-09	1.70725e-07
ENSG00000105289	TJP3	1.80565	1.80595	1.07338	0.784333	-0.873187	0.000975855	0.00469199
ENSG00000227124	ZNF717	2.52211	2.8276	1.44552	1.31041	-0.872955	3.78751e-07	4.94785e-06
ENSG00000125703	ATG4C	7.91735	8.39113	3.65434	4.774	-0.872721	5.04172e-08	8.36925e-07
ENSG00000153130	SCOC	3.89822	4.44201	1.96608	2.34142	-0.872394	1.29369e-08	2.46929e-07
ENSG00000117620	SLC35A3	2.62976	2.34449	1.13437	1.43805	-0.871982	4.84568e-10	1.26604e-08
ENSG00000165548	TMEM63C	0.857388	0.622373	0.383833	0.381192	-0.871532	0.00850313	0.0289557
ENSG00000188825	LINC00910	0.579674	0.765803	0.363664	0.33046	-0.869776	0.00876752	0.02969
ENSG00000109790	KLHL5	10.203	9.42255	5.17207	5.00102	-0.865888	3.08332e-15	2.28249e-13
ENSG00000260261	RP11-480A16.1	1.7714	1.67887	0.919008	0.869521	-0.865437	0.00212666	0.00914812
ENSG00000235706	DICER1-AS1	2.46906	3.09193	1.67984	1.19473	-0.86511	0.000394097	0.00217335
ENSG00000181826	RELL1	2.59226	2.81628	1.33804	1.47228	-0.863073	0.00432045	0.0165699
ENSG00000228486	LINC01125	1.53926	1.41617	0.75638	0.780118	-0.862541	0.000135841	0.000872034
ENSG00000166147	FBN1	1.3754	1.32591	0.659117	0.74613	-0.86243	3.98109e-08	6.7939e-07
ENSG00000173559	NABP1	5.28498	5.44512	2.60402	2.97602	-0.86238	3.13454e-18	3.87315e-16
ENSG00000116678	LEPR	1.11616	0.815674	0.438202	0.568871	-0.861972	0.00030385	0.00173746
ENSG00000151320	AKAP6	0.55104	0.58275	0.334747	0.253091	-0.861948	0.000106289	0.000704907
ENSG00000118596	SLC16A7	5.1004	4.65419	2.39974	2.67593	-0.86181	7.41145e-17	7.19785e-15
ENSG00000165185	KIAA1958	6.94272	6.83452	3.57193	3.59127	-0.861627	7.61126e-24	2.15661e-21
ENSG00000102271	KLHL4	3.10395	3.14739	1.50564	1.74972	-0.860973	4.62746e-07	5.92733e-06
ENSG00000118257	NRP2	3.1324	2.91075	1.60291	1.54184	-0.860181	2.61815e-13	1.36302e-11
ENSG00000244879	GABPB1-AS1	5.97951	6.11576	3.04433	3.25595	-0.85941	1.05019e-24	3.25637e-22
ENSG00000189136	UBE2Q2P1	2.56049	2.49805	1.23416	1.40502	-0.858355	0.00070082	0.00354487
ENSG00000135605	TEC	2.4541	2.06613	1.15551	1.20373	-0.857542	0.000278741	0.00161924
ENSG00000127311	HELB	0.919885	0.77283	0.472085	0.410231	-0.857177	6.32837e-05	0.000450218
ENSG00000196420	S100A5	6.77256	6.60544	3.69673	3.28128	-0.855446	0.00468824	0.0177404
ENSG00000165121	RP11-213G2.3	5.40575	5.02718	2.4892	2.96919	-0.855124	8.75671e-05	0.00059402
ENSG00000155744	FAM126B	2.55074	2.37804	1.10073	1.48034	-0.854234	1.97483e-08	3.6181e-07
ENSG00000173376	NDNF	6.47311	5.90142	3.24179	3.23477	-0.852477	3.62144e-08	6.23191e-07
ENSG00000164331	ANKRA2	4.15833	4.14979	2.04523	2.30813	-0.851824	5.88324e-05	0.000421837
ENSG00000102780	DGKH	7.98399	7.83576	3.68976	4.60572	-0.850636	1.21105e-19	1.86003e-17
ENSG00000151151	IPMK	3.36313	3.54314	1.57698	2.04934	-0.849869	5.60139e-07	6.98961e-06
ENSG00000164031	DNAJB14	3.45547	3.44738	1.54879	2.07947	-0.848365	3.84312e-10	1.02529e-08
ENSG00000204899	MZT1	23.8063	21.554	10.8784	12.9641	-0.84784	7.6542e-13	3.58374e-11
ENSG00000234456	MAGI2-AS3	13.2256	13.7894	6.45406	7.74523	-0.84699	9.10691e-22	1.89447e-19
ENSG00000105974	CAV1	6.21075	6.21063	3.05541	3.47517	-0.84695	7.51586e-09	1.51553e-07
ENSG00000223523	AC079613.1	10.8351	9.47051	5.59765	5.07219	-0.845823	0.000649462	0.00332518
ENSG00000006459	KDM7A	2.65444	2.68842	1.30189	1.5121	-0.844553	1.23835e-08	2.37192e-07
ENSG00000111816	FRK	0.564518	0.585871	0.307676	0.297225	-0.844515	0.000772876	0.00384856
ENSG00000263513	FAM72C	2.01945	2.4461	1.14833	1.19995	-0.844408	0.00632247	0.0227062
ENSG00000244687	UBE2V1	1.71969	1.83358	0.790793	1.08314	-0.844323	0.000761363	0.00380672
ENSG00000069188	SDK2	0.447402	0.437419	0.249697	0.215303	-0.844243	0.00579699	0.021213
ENSG00000159712	ANKRD18CP	2.38875	2.08991	1.20204	1.15924	-0.841788	0.00182237	0.00802273
ENSG00000079931	MOXD1	0.931499	0.991189	0.473732	0.541569	-0.840412	0.00616794	0.0222876
ENSG00000144366	GULP1	2.92253	2.84252	1.35651	1.69041	-0.840258	9.67181e-10	2.37588e-08
ENSG00000158528	PPP1R9A	1.45727	1.15344	0.64539	0.734941	-0.840024	2.40738e-05	0.000193462
ENSG00000001561	ENPP4	5.35685	5.08695	2.54158	2.9868	-0.837747	3.48162e-08	6.01651e-07
ENSG00000196081	ZNF724P	1.28219	1.45701	0.695989	0.752265	-0.837454	0.00982335	0.0326465
ENSG00000135838	NPL	2.20492	2.35402	1.33531	1.07112	-0.836646	0.00010847	0.00071763
ENSG00000255408	PCDHA3	0.89947	0.898365	0.501999	0.448295	-0.836223	0.00180137	0.00794305
ENSG00000198087	CD2AP	8.60401	8.38792	3.96504	5.04086	-0.835972	2.67387e-12	1.11529e-10
ENSG00000111799	COL12A1	14.4947	14.4952	7.75691	7.58504	-0.835793	1.31621e-33	1.03003e-30
ENSG00000279208	bP-21264C1.1	12.3838	12.7369	6.23304	7.0821	-0.835126	0.000216876	0.00130363
ENSG00000134758	RNF138	12.7075	12.1655	5.76635	7.43722	-0.833978	9.02164e-11	2.76608e-09
ENSG00000198839	ZNF277	8.50366	9.90803	4.51067	5.26444	-0.832217	8.47834e-10	2.09839e-08
ENSG00000112175	BMP5	29.4103	32.263	15.9444	16.8036	-0.831306	3.5188e-23	9.55376e-21
ENSG00000104093	DMXL2	10.8333	10.9189	5.55673	6.00484	-0.830358	3.52856e-28	1.70554e-25
ENSG00000151135	TMEM263	13.8406	13.5731	6.28341	8.30891	-0.829795	7.404e-12	2.81661e-10
ENSG00000139323	POC1B	2.96545	3.27794	1.46328	1.86147	-0.828983	7.99767e-08	1.26136e-06
ENSG00000236753	MKLN1-AS	1.53661	1.74536	0.851593	0.893378	-0.828981	0.0112091	0.0363477
ENSG00000173889	PHC3	5.292	5.18746	2.4521	3.12787	-0.828977	1.45409e-14	9.75371e-13
ENSG00000182263	FIGN	4.78606	4.48032	2.17817	2.76127	-0.827973	9.93087e-11	3.0279e-09
ENSG00000139618	BRCA2	4.48083	4.88145	2.38801	2.59615	-0.827873	8.53071e-15	5.86585e-13
ENSG00000166845	C18orf54	4.10517	4.37192	2.05206	2.4674	-0.827021	4.0852e-08	6.94992e-07
ENSG00000254685	FPGT	4.10392	3.61958	1.79182	2.33866	-0.824398	1.63445e-05	0.000139102
ENSG00000137857	DUOX1	0.49487	0.489371	0.281751	0.242659	-0.824315	0.0128725	0.0406509
ENSG00000162616	DNAJB4	11.0126	10.7099	5.2079	6.40192	-0.823916	1.14784e-10	3.46121e-09
ENSG00000261324	RP11-174G6.5	1.04808	1.0476	0.64193	0.473936	-0.8234	0.00583612	0.021342
ENSG00000126733	DACH2	3.33229	3.41408	1.79037	1.81167	-0.823164	2.0965e-08	3.81972e-07
ENSG00000149212	SESN3	14.3042	14.9053	7.43503	8.17176	-0.822811	2.70737e-26	1.11232e-23
ENSG00000261326	LINC01355	2.0364	1.85278	0.957074	1.12735	-0.820309	0.000178297	0.00110197
ENSG00000114120	SLC25A36	10.1482	9.7489	4.77041	5.89067	-0.819828	1.17237e-15	9.26283e-14
ENSG00000265194	RP11-70L8.4	2.1854	1.77259	1.0146	1.10848	-0.818943	0.004486	0.0170972
ENSG00000269825	CTD-3099C6.9	1.90533	1.86589	1.32636	0.683907	-0.818915	0.0163431	0.0496731
ENSG00000145012	LPP	1.15508	1.16514	0.524143	0.721046	-0.818742	1.72938e-07	2.50623e-06
ENSG00000167785	ZNF558	4.21356	4.30538	2.15664	2.41589	-0.816735	1.43104e-10	4.1996e-09
ENSG00000253499	RP11-393K19.1	11.2252	10.379	4.38857	7.24958	-0.816383	0.0104552	0.0343298
ENSG00000099834	CDHR5	1.57433	1.57308	0.891255	0.797064	-0.815007	0.00355208	0.0140561
ENSG00000135968	GCC2	3.47269	3.42247	1.67211	2.03646	-0.814614	2.43406e-11	8.5656e-10
ENSG00000172007	RAB33B	2.68068	2.65233	1.55439	1.30834	-0.81341	3.39065e-05	0.000261605
ENSG00000138658	ZGRF1	3.62793	3.92279	1.61695	2.45056	-0.813356	9.12206e-07	1.0824e-05
ENSG00000186020	ZNF529	4.16569	4.24491	2.05993	2.46861	-0.812891	1.0601e-09	2.56958e-08
ENSG00000091039	OSBPL8	12.722	12.9752	6.2771	7.60338	-0.807812	7.70847e-18	8.67678e-16
ENSG00000237440	ZNF737	3.84152	4.72469	2.04275	2.58571	-0.807505	5.16061e-05	0.000377407
ENSG00000164983	TMEM65	69.1306	65.427	32.4418	40.2304	-0.80717	1.76152e-07	2.54383e-06
ENSG00000139163	ETNK1	8.56952	8.3472	4.0631	5.0834	-0.806994	4.17069e-13	2.06449e-11
ENSG00000183340	JRKL	8.40906	7.51952	3.86766	4.76258	-0.804728	7.83206e-08	1.23643e-06
ENSG00000255248	MIR100HG	0.927508	0.946955	0.499899	0.514084	-0.804532	0.000189684	0.00116143
ENSG00000267313	KC6	1.43055	1.86227	0.968132	0.808791	-0.804252	0.00150962	0.00682317
ENSG00000106714	CNTNAP3	3.32464	3.15332	1.56649	1.9454	-0.803682	1.79268e-08	3.32516e-07
ENSG00000185697	MYBL1	4.00192	4.35309	2.07829	2.45713	-0.800669	1.29671e-08	2.46932e-07
ENSG00000188738	FSIP2	1.33709	1.38176	0.679768	0.79808	-0.798972	2.97609e-09	6.64524e-08
ENSG00000113742	CPEB4	1.84326	2.03309	0.982766	1.1234	-0.79895	1.2375e-06	1.42317e-05
ENSG00000104154	SLC30A4	2.3598	2.01249	1.11735	1.26097	-0.798619	5.86399e-06	5.65544e-05
ENSG00000259366	CTD-2647L4.4	7.9806	10.608	4.83747	5.25956	-0.797602	0.011055	0.0359401
ENSG00000064989	CALCRL	2.56888	2.23667	1.23495	1.38173	-0.797019	2.28577e-05	0.00018532
ENSG00000233429	HOTAIRM1	3.78327	4.47982	1.80672	2.70223	-0.795392	0.00762272	0.0264901
ENSG00000073331	ALPK1	1.33503	1.37587	0.771506	0.703698	-0.79441	4.81828e-06	4.74437e-05
ENSG00000132938	MTUS2	0.718557	0.685367	0.331621	0.435173	-0.794092	0.00606376	0.0219953
ENSG00000251136	RP11-37B2.1	0.760453	0.850599	0.487531	0.388087	-0.793965	0.00570652	0.0209286
ENSG00000259820	AC083843.1	1.36703	1.76464	0.80721	0.899217	-0.793616	0.000730405	0.00367079
ENSG00000172667	ZMAT3	2.51637	2.4247	1.34363	1.35252	-0.79211	5.94245e-08	9.72691e-07
ENSG00000183850	ZNF730	2.35804	2.18039	1.33582	1.13903	-0.791242	0.00196866	0.00856579
ENSG00000196110	ZNF699	1.73128	1.81242	0.961743	0.973788	-0.790242	0.00346854	0.0137986
ENSG00000106025	TSPAN12	8.84405	9.26585	5.0471	4.84476	-0.78959	2.311e-09	5.30433e-08
ENSG00000121964	GTDC1	0.414066	0.403914	0.181654	0.267285	-0.788119	0.00869536	0.0295125
ENSG00000101745	ANKRD12	4.95522	5.05834	2.42665	3.05953	-0.78787	1.06777e-11	3.92568e-10
ENSG00000245694	CRNDE	2.06604	2.14804	0.941394	1.37044	-0.787861	0.000347956	0.00195631
ENSG00000165521	EML5	5.39986	5.58176	2.89527	3.1171	-0.787589	5.9066e-15	4.14825e-13
ENSG00000215302	CTD-3092A11.1	2.32792	2.72987	1.36908	1.40317	-0.784567	0.00597352	0.0217547
ENSG00000015479	MATR3	0.978914	0.951709	0.528356	0.530713	-0.784387	0.000132444	0.000854565
ENSG00000175066	GK5	2.21241	2.09076	1.07941	1.28466	-0.784247	1.08216e-07	1.65588e-06
ENSG00000184564	SLITRK6	37.9439	37.5395	18.9972	22.4434	-0.784164	1.3318e-20	2.23335e-18
ENSG00000224699	LAMTOR5-AS1	0.431305	0.41857	0.218005	0.249444	-0.782259	0.0144702	0.0448602
ENSG00000152580	IGSF10	3.01767	3.42891	1.8494	1.69226	-0.780459	1.0847e-09	2.62533e-08
ENSG00000233757	AC092835.2	2.4565	2.30645	1.15898	1.46746	-0.779988	0.00873997	0.0296394
ENSG00000198482	ZNF808	1.75625	1.76341	0.845284	1.09602	-0.779361	0.000791077	0.00392174
ENSG00000157741	UBN2	4.10923	3.8049	2.07279	2.28764	-0.779154	1.7908e-14	1.1772e-12
ENSG00000280123	RP11-267M23.1	3.63169	3.71592	1.97451	2.07639	-0.777391	0.00136053	0.00624552
ENSG00000197601	FAR1	21.4576	22.4988	11.027	13.248	-0.775594	9.89472e-19	1.33024e-16
ENSG00000164120	HPGD	0.986717	0.930515	0.424062	0.638096	-0.775033	0.0135498	0.0423904
ENSG00000173275	ZNF449	2.02522	2.25438	1.12418	1.2411	-0.77387	0.000207178	0.00125406
ENSG00000198919	DZIP3	5.40633	5.12179	2.70903	3.11524	-0.773768	1.00828e-09	2.46212e-08
ENSG00000215158	RP11-1023L17.1	1.74041	1.82862	0.802836	1.17449	-0.773654	0.000580115	0.00301315
ENSG00000232653	GOLGA8N	1.25876	1.2734	0.749642	0.647796	-0.773567	0.000594502	0.00307815
ENSG00000180425	C11orf71	2.55046	2.59669	1.467	1.37691	-0.772823	0.00654703	0.0233443
ENSG00000180667	YOD1	10.6926	9.17168	4.78404	6.21617	-0.772796	7.14689e-10	1.80141e-08
ENSG00000248092	NNT-AS1	4.66874	3.84257	2.20725	2.50774	-0.772227	2.76149e-07	3.75061e-06
ENSG00000170385	SLC30A1	11.6185	10.6662	6.1155	6.21681	-0.772079	2.2864e-14	1.46205e-12
ENSG00000197594	ENPP1	2.1914	2.46082	1.25248	1.32486	-0.769882	2.86941e-06	3.01508e-05
ENSG00000162600	OMA1	4.198	4.41529	2.10206	2.67868	-0.769654	3.45252e-05	0.000265755
ENSG00000134042	MRO	0.844861	0.955694	0.453839	0.545435	-0.768846	0.0132594	0.0416723
ENSG00000196932	TMEM26	0.950366	1.0291	0.523332	0.57464	-0.768785	0.00349212	0.0138755
ENSG00000270055	CTD-3092A11.2	5.60897	5.83081	3.01959	3.32957	-0.768252	5.75783e-05	0.000413929
ENSG00000170017	ALCAM	47.4735	47.4402	24.0457	28.7235	-0.765684	5.24537e-23	1.36829e-20
ENSG00000168300	PCMTD1	6.2866	6.18897	3.23732	3.70866	-0.764241	3.61029e-11	1.20593e-09
ENSG00000138678	GPAT3	1.85913	1.84463	1.04229	1.01731	-0.76424	0.0044935	0.0171218
ENSG00000131069	ACSS2	27.603	26.6066	15.6926	14.4476	-0.764219	8.0289e-23	2.06167e-20
ENSG00000153140	CETN3	11.262	11.0282	5.46235	6.95724	-0.76413	3.68456e-08	6.32067e-07
ENSG00000178177	LCORL	2.01458	1.98192	1.06955	1.1551	-0.764033	9.67459e-09	1.90638e-07
ENSG00000204186	ZDBF2	3.91622	3.42076	1.80774	2.28179	-0.763782	3.77835e-08	6.46806e-07
ENSG00000229036	VDAC1P8	0.977015	1.04785	0.519915	0.608212	-0.763279	0.0112781	0.0364994
ENSG00000180257	ZNF816	1.90381	1.67704	0.855923	1.14359	-0.762812	0.00884184	0.0299003
ENSG00000081842	PCDHA6	0.856243	0.987886	0.610616	0.413464	-0.761202	0.013131	0.0413399
ENSG00000146350	TBC1D32	3.45261	3.78042	1.8374	2.20119	-0.76011	5.93793e-07	7.35927e-06
ENSG00000174130	TLR6	0.802469	0.970276	0.442466	0.548058	-0.758985	0.0125448	0.0398309
ENSG00000124370	MCEE	14.9284	14.0684	8.76272	7.42248	-0.757583	8.49146e-07	1.01564e-05
ENSG00000153714	LURAP1L	3.05151	2.84179	1.57323	1.72375	-0.757457	0.00554579	0.0204532
ENSG00000156172	C8orf37	3.49144	4.25378	2.31487	2.00617	-0.757062	0.000225336	0.00134759
ENSG00000164066	INTU	2.18996	1.98669	1.14521	1.19177	-0.75658	3.78138e-09	8.21153e-08
ENSG00000224934	RP11-441O15.3	3.70758	4.70794	2.13982	2.57424	-0.754709	0.000380829	0.00211081
ENSG00000168209	DDIT4	146.409	151.294	86.3005	80.34	-0.754587	2.08561e-30	1.26944e-27
ENSG00000113971	NPHP3	0.88726	0.813434	0.457093	0.496309	-0.754466	0.00195407	0.00851132
ENSG00000165338	HECTD2	4.47084	4.54524	2.28938	2.76821	-0.75366	7.42627e-11	2.30271e-09
ENSG00000104497	SNX16	2.30355	1.98239	1.04545	1.36319	-0.753179	0.00120684	0.00563443
ENSG00000140022	STON2	6.73081	7.1346	3.69795	4.0797	-0.752714	3.33638e-11	1.12357e-09
ENSG00000135049	AGTPBP1	21.2234	22.0327	11.3076	12.962	-0.752665	2.85383e-17	2.94967e-15
ENSG00000116406	EDEM3	20.4563	20.0595	10.3652	12.3851	-0.751706	3.29581e-18	4.04203e-16
ENSG00000197969	VPS13A	10.8442	10.4144	5.42902	6.51265	-0.751029	2.07169e-19	3.03984e-17
ENSG00000024526	DEPDC1	15.521	15.0663	7.85429	9.3432	-0.750136	1.11904e-14	7.63085e-13
ENSG00000182700	IGIP	2.14292	2.57429	1.30898	1.33908	-0.74996	0.0022605	0.00960667
ENSG00000137502	RAB30	2.53473	2.45732	1.21649	1.59338	-0.749775	5.57777e-07	6.96543e-06
ENSG00000134152	KATNBL1	7.06308	7.45376	3.6836	4.48383	-0.749251	1.45251e-10	4.25499e-09
ENSG00000196083	IL1RAP	1.55488	1.42032	0.73818	0.937995	-0.748814	3.52678e-05	0.00027109
ENSG00000107864	CPEB3	0.827974	0.858142	0.443612	0.505271	-0.748672	0.00478164	0.0180522
ENSG00000138688	KIAA1109	4.56781	4.69103	2.41012	2.80071	-0.748385	8.99416e-16	7.28128e-14
ENSG00000092140	G2E3	8.0697	7.77939	3.90618	5.02099	-0.748015	4.4485e-11	1.45341e-09
ENSG00000070081	NUCB2	13.5151	13.5804	6.41876	8.83316	-0.747949	0.00078495	0.00389724
ENSG00000128881	TTBK2	3.7244	4.05635	2.06978	2.31308	-0.746648	3.29831e-11	1.11303e-09
ENSG00000196865	NHLRC2	4.78047	4.46957	2.35028	2.86524	-0.746609	2.58352e-10	7.08807e-09
ENSG00000109046	WSB1	28.2007	27.2448	14.9875	16.2604	-0.74585	1.05165e-27	4.67102e-25
ENSG00000198626	RYR2	4.85278	4.63816	2.61036	2.73917	-0.745705	3.11254e-17	3.19697e-15
ENSG00000173166	RAPH1	0.72081	0.639506	0.322944	0.446144	-0.745006	0.00386822	0.0150819
ENSG00000166342	NETO1	2.33012	2.25486	1.24725	1.34086	-0.744006	0.000135682	0.000871356
ENSG00000105339	DENND3	1.10969	1.20439	0.614884	0.691417	-0.743711	1.81678e-05	0.000151944
ENSG00000165300	SLITRK5	7.41691	7.10055	4.09081	4.10814	-0.742367	1.32249e-24	4.02479e-22
ENSG00000246763	RGMB-AS1	3.32316	3.11905	1.62544	2.02252	-0.741417	0.00359203	0.01418
ENSG00000105928	DFNA5	1.00012	0.852179	0.607586	0.437848	-0.740362	0.00400008	0.0155151
ENSG00000198707	CEP290	3.60042	3.79269	2.05644	2.1262	-0.739732	5.19245e-10	1.34807e-08
ENSG00000009694	TENM1	3.21693	3.08397	1.67418	1.89508	-0.739359	6.91291e-10	1.75049e-08
ENSG00000115109	EPB41L5	4.31592	4.5113	2.39295	2.60551	-0.739052	3.07747e-10	8.33198e-09
ENSG00000128000	ZNF780B	2.06374	2.22174	1.06699	1.36363	-0.738244	1.67497e-05	0.000141889
ENSG00000164211	STARD4	19.3553	20.2823	9.90568	12.5691	-0.737926	5.61306e-13	2.72914e-11
ENSG00000097096	SYDE2	8.3122	8.46319	4.63908	4.8708	-0.737163	8.54959e-13	3.95786e-11
ENSG00000256229	ZNF486	2.19097	1.99383	1.26864	1.10398	-0.735469	0.00162408	0.00725866
ENSG00000148481	FAM188A	12.2711	12.0045	5.8861	7.91739	-0.734802	2.34462e-08	4.25293e-07
ENSG00000134970	TMED7	18.5204	16.3761	8.00312	11.8254	-0.734537	0.00993956	0.0329794
ENSG00000176928	GCNT4	2.29548	2.15127	1.17265	1.35647	-0.73417	0.000243035	0.00144085
ENSG00000137269	LRRC1	7.4231	7.98323	4.00322	4.75796	-0.733613	1.24559e-08	2.38301e-07
ENSG00000246067	RAB30-AS1	3.42306	3.02384	1.86351	1.80045	-0.733487	0.00287857	0.0118001
ENSG00000180488	FAM73A	2.5148	2.56837	1.33394	1.55904	-0.732692	8.59166e-07	1.02687e-05
ENSG00000152332	UHMK1	15.5116	14.4308	7.73079	9.31279	-0.732216	1.43145e-15	1.10964e-13
ENSG00000110330	BIRC2	10.8663	10.3738	5.63339	6.46293	-0.731722	1.23719e-10	3.69251e-09
ENSG00000170417	TMEM182	1.55468	1.58172	0.881022	0.903882	-0.731338	0.00294854	0.0120565
ENSG00000115827	DCAF17	6.03523	5.56979	3.20243	3.4077	-0.730972	1.45957e-10	4.26048e-09
ENSG00000133103	COG6	6.81973	6.36927	3.64838	3.86629	-0.730396	4.95598e-12	1.96257e-10
ENSG00000023287	RB1CC1	10.1755	10.4943	5.18294	6.60686	-0.729603	3.80209e-11	1.26229e-09
ENSG00000169860	P2RY1	9.28365	8.79423	4.89408	5.41423	-0.729565	9.21575e-13	4.23787e-11
ENSG00000143341	HMCN1	4.078	4.12459	2.39076	2.28268	-0.728973	1.07138e-15	8.50585e-14
ENSG00000182568	SATB1	1.8363	1.68114	0.922849	1.08533	-0.728804	1.97696e-06	2.17466e-05
ENSG00000160352	ZNF714	10.7828	10.5255	5.82536	6.34542	-0.726798	3.41689e-16	2.97107e-14
ENSG00000120992	LYPLA1	24.0404	22.5698	11.7382	14.9068	-0.72635	2.10971e-12	9.00545e-11
ENSG00000157426	AASDH	5.39727	5.37458	2.73586	3.42708	-0.725853	2.10175e-06	2.29503e-05
ENSG00000112972	HMGCS1	99.4724	104.336	55.059	61.4408	-0.725299	5.99803e-28	2.81633e-25
ENSG00000153933	DGKE	4.13342	3.99681	2.26072	2.38997	-0.724538	8.65003e-11	2.66207e-09
ENSG00000125772	GPCPD1	2.34494	2.49123	1.50124	1.25968	-0.724263	2.35951e-05	0.00019012
ENSG00000181544	FANCB	3.39382	3.30579	1.70166	2.13758	-0.723985	0.00083639	0.00411781
ENSG00000127914	AKAP9	8.43662	8.42749	4.36338	5.29358	-0.723448	4.18448e-16	3.50856e-14
ENSG00000106392	C1GALT1	9.58017	9.20236	5.12353	5.63144	-0.723372	2.46609e-14	1.57084e-12
ENSG00000180008	SOCS4	20.786	20.1989	10.8656	12.6067	-0.72317	6.05687e-18	7.10755e-16
ENSG00000143067	ZNF697	1.30794	1.22203	0.678291	0.77277	-0.721989	0.00765667	0.0265856
ENSG00000048392	RRM2B	4.35403	3.73372	2.07196	2.57014	-0.721804	1.16278e-05	0.000103014
ENSG00000214174	AMZ2P1	1.66364	1.73712	0.801872	1.15262	-0.720851	0.0102373	0.0337718
ENSG00000151881	TMEM267	5.5429	5.54122	2.78417	3.58426	-0.720119	5.5212e-05	0.000398837
ENSG00000267023	LRRC37A16P	1.39944	1.45504	0.836517	0.799549	-0.720014	0.0130286	0.0410411
ENSG00000138036	DYNC2LI1	5.12979	4.82279	2.55974	3.15935	-0.719755	4.93533e-06	4.85091e-05
ENSG00000164989	CCDC171	0.441156	0.420188	0.279541	0.213552	-0.719705	0.00889581	0.0300131
ENSG00000261609	GAN	3.06966	2.76826	1.71636	1.63404	-0.719022	3.96464e-10	1.05429e-08
ENSG00000245958	RP11-33B1.1	1.77859	1.5719	0.969284	0.955496	-0.718206	0.00147598	0.00668402
ENSG00000067167	TRAM1	49.7344	50.684	26.5184	31.2065	-0.717634	9.02084e-19	1.2354e-16
ENSG00000139826	ABHD13	3.30108	3.76013	1.69594	2.36832	-0.71744	0.000120113	0.000784867
ENSG00000198961	PJA2	28.7771	28.9232	15.1867	18.0053	-0.716777	6.60566e-17	6.46175e-15
ENSG00000114933	INO80D	3.41816	3.18387	1.86918	1.9279	-0.716619	6.2515e-11	1.97952e-09
ENSG00000152620	NADK2	8.51036	8.50864	4.50636	5.28874	-0.716539	3.22011e-09	7.07633e-08
ENSG00000139324	TMTC3	5.58636	5.94999	2.95555	3.68657	-0.716143	2.47992e-08	4.4541e-07
ENSG00000204116	CHIC1	4.40197	4.40959	2.38872	2.68517	-0.715489	7.01777e-08	1.12627e-06
ENSG00000104419	NDRG1	0.929604	0.795966	0.510529	0.482622	-0.715203	0.00270221	0.0112
ENSG00000184898	RBM43	1.24316	1.52124	0.787014	0.802477	-0.715175	0.00855758	0.0290989
ENSG00000143153	ATP1B1	2.81695	2.13689	1.07742	1.78665	-0.714603	0.0145906	0.0451907
ENSG00000147027	TMEM47	9.51361	8.9837	4.96419	5.70201	-0.713909	1.08265e-08	2.10311e-07
ENSG00000168939	SPRY3	1.06099	0.926969	0.476605	0.672337	-0.7134	0.00388229	0.0151296
ENSG00000086300	SNX10	8.63282	8.78419	4.35056	5.70372	-0.713071	1.34735e-06	1.54088e-05
ENSG00000142765	SYTL1	1.60917	1.87301	0.9739	1.03327	-0.712423	0.00146583	0.00664721
ENSG00000163590	PPM1L	3.16891	3.27407	1.71103	2.00773	-0.712269	7.07691e-09	1.43938e-07
ENSG00000120658	ENOX1	1.80633	2.30307	1.22865	1.13771	-0.711659	0.0106071	0.0347316
ENSG00000066382	MPPED2	1.04282	0.912565	0.433027	0.699409	-0.711475	0.00897697	0.0302242
ENSG00000109929	SC5D	25.6466	24.5738	13.3511	15.6549	-0.711039	1.59931e-16	1.48492e-14
ENSG00000129493	HEATR5A	1.62347	1.54318	0.886994	0.943604	-0.709601	4.09293e-05	0.000308406
ENSG00000170802	FOXN2	16.2877	15.3027	7.90197	10.3727	-0.709474	3.77229e-10	1.00803e-08
ENSG00000183808	RBM12B	10.2864	10.2769	5.64256	6.24727	-0.709204	1.88281e-14	1.22786e-12
ENSG00000181577	C6orf223	22.7092	21.5857	12.9692	12.6285	-0.708986	3.94027e-16	3.35515e-14
ENSG00000282870	FRG1DP	8.70304	6.98022	4.7305	4.33759	-0.708626	0.012281	0.0391395
ENSG00000183137	CEP57L1	3.84634	3.63629	1.81757	2.51973	-0.707926	2.41808e-05	0.000194227
ENSG00000187987	ZSCAN23	2.43488	2.34035	1.19029	1.57837	-0.707817	0.00515322	0.0192516
ENSG00000151553	FAM160B1	4.58544	4.42697	2.69799	2.51269	-0.707716	1.9886e-07	2.82285e-06
ENSG00000082438	COBLL1	3.5801	3.5881	1.94879	2.20357	-0.706764	4.65493e-12	1.85228e-10
ENSG00000126821	SGPP1	13.0984	13.2242	6.47946	8.79922	-0.705132	2.81621e-07	3.81232e-06
ENSG00000203965	EFCAB7	2.6136	2.94919	1.45581	1.7718	-0.704717	0.000132754	0.000855559
ENSG00000197860	SGTB	4.6441	4.85807	2.61173	2.90269	-0.703861	4.12917e-07	5.34743e-06
ENSG00000160551	TAOK1	12.6816	12.6998	6.67398	8.07079	-0.702523	5.27771e-17	5.2566e-15
ENSG00000178607	ERN1	2.89754	2.72924	1.70556	1.55945	-0.702451	1.19912e-07	1.81124e-06
ENSG00000164327	RICTOR	4.15973	4.16911	2.23986	2.601	-0.702172	7.20559e-11	2.24274e-09
ENSG00000105639	JAK3	3.13023	2.91626	1.74939	1.76389	-0.701709	6.05377e-06	5.8214e-05
ENSG00000197013	ZNF429	2.09541	1.8886	1.08247	1.23616	-0.701108	0.00138669	0.00634608
ENSG00000166479	TMX3	11.7392	11.9444	6.54103	7.23265	-0.70071	2.48914e-15	1.85939e-13
ENSG00000185753	CXorf38	1.86834	1.93238	1.12087	1.08858	-0.699864	0.000535406	0.00281289
ENSG00000260412	RP11-438B23.2	1.65352	1.53472	0.88498	0.972033	-0.6993	0.000791471	0.00392251
ENSG00000079335	CDC14A	4.59653	4.14979	2.60329	2.48999	-0.69807	1.7772e-06	1.97341e-05
ENSG00000095015	MAP3K1	3.07394	2.93468	1.54044	1.96707	-0.697234	1.25088e-05	0.000109872
ENSG00000171100	MTM1	3.16731	3.18585	1.89743	1.80274	-0.697084	0.000291078	0.0016791
ENSG00000165124	SVEP1	3.45402	3.35374	2.07228	1.8932	-0.696783	2.33725e-10	6.48575e-09
ENSG00000088367	EPB41L1	0.889638	0.8817	0.656405	0.37229	-0.696645	0.0113063	0.0365641
ENSG00000150054	MPP7	8.00904	7.66742	3.93392	5.22025	-0.696418	9.67617e-08	1.50301e-06
ENSG00000138448	ITGAV	26.3636	25.0672	13.6905	16.3141	-0.696414	4.0133e-17	4.07095e-15
ENSG00000123094	RASSF8	6.27977	6.61046	3.34663	4.17716	-0.696399	1.1855e-08	2.28133e-07
ENSG00000111052	LIN7A	2.33565	2.54043	1.46648	1.37374	-0.696282	5.63055e-05	0.000406022
ENSG00000120137	PANK3	35.9244	36.9379	19.7757	22.7519	-0.695352	1.18076e-22	2.98532e-20
ENSG00000146247	PHIP	10.2853	10.4899	5.63955	6.48927	-0.695308	7.44575e-17	7.19785e-15
ENSG00000033178	UBA6	11.4762	10.9844	5.93065	7.19126	-0.694705	5.78613e-14	3.47041e-12
ENSG00000077092	RARB	1.76765	1.90432	1.03058	1.11335	-0.694619	0.0077318	0.0267786
ENSG00000152495	CAMK4	1.46605	1.62303	0.868541	0.935271	-0.694236	7.60351e-06	7.07966e-05
ENSG00000253276	CCDC71L	4.45333	4.7908	2.73935	2.65728	-0.693528	1.32917e-05	0.000115962
ENSG00000166750	SLFN5	4.32613	4.55451	2.65466	2.53261	-0.692798	2.3403e-10	6.48575e-09
ENSG00000260114	CTD-2574D22.4	2.88916	2.74117	1.36163	1.94104	-0.691857	0.0141894	0.0441226
ENSG00000196268	ZNF493	2.64841	2.5867	1.31547	1.75329	-0.691231	5.01958e-06	4.91901e-05
ENSG00000167766	ZNF83	2.42391	2.32312	1.26558	1.51982	-0.689323	3.42178e-05	0.00026376
ENSG00000112414	ADGRG6	2.51008	2.91617	1.47199	1.70891	-0.689185	1.26164e-05	0.000110698
ENSG00000165832	TRUB1	9.94885	9.60626	5.01896	6.46014	-0.68892	6.74198e-07	8.25616e-06
ENSG00000155903	RASA2	2.70176	2.18007	1.30953	1.55758	-0.688741	0.000419142	0.00229071
ENSG00000164938	TP53INP1	3.81381	3.67934	1.99081	2.40858	-0.688449	1.5834e-05	0.000135339
ENSG00000128585	MKLN1	10.0766	9.62753	5.2268	6.3467	-0.686967	1.4345e-13	7.86402e-12
ENSG00000162601	MYSM1	12.4197	11.747	6.8131	7.38049	-0.686578	2.01661e-16	1.831e-14
ENSG00000278931	bP-2189O9.2	14.1821	14.9145	7.44385	9.68142	-0.684977	1.50445e-05	0.000129446
ENSG00000105829	BET1	4.15899	3.55441	2.04808	2.49345	-0.684948	5.08496e-05	0.000373375
ENSG00000153956	CACNA2D1	12.518	12.258	6.29603	8.28004	-0.684917	1.72672e-10	4.97842e-09
ENSG00000135541	AHI1	1.74609	2.0919	0.950186	1.30874	-0.684859	0.000465791	0.00250075
ENSG00000162927	PUS10	1.52524	1.48202	0.898065	0.869404	-0.684435	0.000676768	0.00344121
ENSG00000166266	CUL5	10.2425	11.2607	5.52079	7.1353	-0.684211	5.1295e-09	1.08492e-07
ENSG00000280734	LINC01232	1.05891	0.857244	0.598862	0.52763	-0.684121	0.0163162	0.0496007
ENSG00000151914	DST	7.99134	8.36015	4.58383	5.03678	-0.683607	8.3123e-25	2.67852e-22
ENSG00000101752	MIB1	19.9883	19.8267	10.25	13.1829	-0.683444	9.62808e-05	0.000645565
ENSG00000153982	GDPD1	4.89182	3.46453	2.30254	2.62326	-0.683421	0.00190176	0.00830991
ENSG00000113638	TTC33	4.59361	4.27746	2.54939	2.67236	-0.683412	1.96809e-07	2.79788e-06
ENSG00000175595	ERCC4	3.49331	3.70082	2.08628	2.14594	-0.683257	1.6162e-07	2.36726e-06
ENSG00000237036	ZEB1-AS1	3.76194	3.88747	2.11656	2.38863	-0.682864	0.000179776	0.00110819
ENSG00000114127	XRN1	2.95588	3.02543	1.75025	1.76973	-0.682759	1.44735e-08	2.734e-07
ENSG00000163945	UVSSA	5.24612	5.5937	3.44359	2.92876	-0.682481	2.66958e-08	4.73267e-07
ENSG00000267199	RP11-861E21.2	1.65005	1.34068	0.881903	0.880167	-0.682428	0.00530823	0.0197142
ENSG00000124406	ATP8A1	4.6839	5.19243	2.61993	3.20282	-0.681503	8.2743e-09	1.65225e-07
ENSG00000185946	RNPC3	6.72105	6.17605	3.5092	4.09943	-0.681127	1.35186e-08	2.56541e-07
ENSG00000080493	SLC4A4	2.21841	2.43672	1.28206	1.4634	-0.680581	1.96211e-05	0.000162561
ENSG00000102595	UGGT2	4.15538	4.21138	2.15707	2.78273	-0.680406	8.99949e-07	1.0694e-05
ENSG00000172869	DMXL1	5.69407	5.91094	3.17313	3.67503	-0.679985	2.65645e-12	1.11084e-10
ENSG00000096968	JAK2	5.33834	5.3761	2.91866	3.407	-0.679756	2.04916e-07	2.9031e-06
ENSG00000170946	DNAJC24	3.51227	3.7539	1.80151	2.49294	-0.679235	2.32203e-05	0.000187704
ENSG00000112531	QKI	9.74598	9.63118	5.51615	5.92686	-0.678391	4.14599e-21	7.65564e-19
ENSG00000174738	NR1D2	15.6347	16.1503	8.68944	10.0969	-0.677683	3.97779e-13	1.99302e-11
ENSG00000177707	NECTIN3	3.87321	3.86422	2.22748	2.34741	-0.676625	2.52493e-06	2.69271e-05
ENSG00000156162	DPY19L4	6.95829	7.1907	3.82869	4.54229	-0.676589	3.25266e-09	7.13675e-08
ENSG00000182919	C11orf54	3.79277	3.68225	1.96353	2.46214	-0.676589	1.53008e-05	0.000131306
ENSG00000164074	ABHD18	1.70343	1.77294	0.95822	1.09838	-0.676575	0.00101997	0.00487415
ENSG00000076770	MBNL3	1.60471	1.7813	0.971674	1.0303	-0.676072	1.68021e-05	0.000142186
ENSG00000164830	OXR1	5.50595	5.13522	2.71869	3.5873	-0.67542	1.37161e-06	1.56536e-05
ENSG00000151665	PIGF	4.49509	4.19524	2.04754	3.10805	-0.674965	0.000281865	0.0016339
ENSG00000148690	FRA10AC1	5.5324	6.01955	2.98767	3.85919	-0.674343	1.91301e-07	2.73615e-06
ENSG00000096872	IFT74	6.03683	6.26472	2.99194	4.3063	-0.674214	0.000108934	0.000719737
ENSG00000106692	FKTN	11.6014	13.0889	6.64911	7.97966	-0.674026	3.48671e-11	1.16702e-09
ENSG00000102189	EEA1	8.87583	8.9104	4.73227	5.81126	-0.673824	2.28273e-11	8.05028e-10
ENSG00000261824	LINC00662	3.80165	4.06612	2.29154	2.36905	-0.673297	1.8854e-07	2.70137e-06
ENSG00000106460	TMEM106B	10.7254	10.7154	5.58435	7.13169	-0.672997	5.28344e-12	2.07723e-10
ENSG00000150907	FOXO1	3.61399	3.57919	1.98564	2.28215	-0.672657	9.29739e-06	8.4697e-05
ENSG00000114279	FGF12	1.27327	1.21032	0.858939	0.609591	-0.672497	0.00553157	0.0204053
ENSG00000184226	PCDH9	6.92301	7.39539	4.08318	4.40852	-0.672031	4.47439e-21	8.17024e-19
ENSG00000065609	SNAP91	1.294	1.26718	0.665879	0.856458	-0.671477	0.00522595	0.0194747
ENSG00000151233	GXYLT1	11.3669	11.0071	5.85091	7.44125	-0.670938	5.21091e-10	1.35073e-08
ENSG00000112200	ZNF451	4.80193	4.63094	2.61848	2.98641	-0.670219	2.77575e-12	1.15485e-10
ENSG00000156171	DRAM2	13.332	13.9359	7.4095	8.79525	-0.67014	3.22745e-08	5.60084e-07
ENSG00000184307	ZDHHC23	1.86374	1.74027	1.0356	1.10694	-0.669423	0.000486715	0.00259613
ENSG00000138641	HERC3	2.17606	2.17182	1.16921	1.4174	-0.669286	6.34646e-05	0.00045131
ENSG00000112893	MAN2A1	12.1832	12.671	6.76921	8.00638	-0.669211	1.04778e-14	7.17465e-13
ENSG00000179387	ELMOD2	3.88724	3.86128	1.99504	2.6175	-0.668926	1.79904e-05	0.000150767
ENSG00000188811	NHLRC3	6.45026	6.64381	3.43987	4.35224	-0.668719	2.13197e-07	3.01262e-06
ENSG00000257315	ZBED6	9.93979	9.83569	5.87692	5.88005	-0.668146	2.61902e-09	5.93669e-08
ENSG00000129003	VPS13C	6.29197	6.0666	3.3144	4.04231	-0.667714	1.71052e-12	7.4732e-11
ENSG00000197044	ZNF441	1.76347	1.40437	0.90533	0.983002	-0.666701	0.00895435	0.0301858
ENSG00000081014	AP4E1	3.70673	3.59679	2.03555	2.31718	-0.666165	1.99997e-06	2.19702e-05
ENSG00000061656	SPAG4	4.18075	3.7474	2.64586	2.06721	-0.666059	0.00521559	0.0194405
ENSG00000167995	BEST1	0.797143	0.822498	0.510529	0.452692	-0.665909	0.00839756	0.0286437
ENSG00000149548	CCDC15	2.44983	2.30188	1.30987	1.52396	-0.665778	0.00117884	0.0055257
ENSG00000168152	THAP9	1.33344	1.84395	0.93213	0.958631	-0.665126	0.0151263	0.0465865
ENSG00000075303	SLC25A40	6.16096	6.10201	3.35835	3.95639	-0.665097	7.49288e-07	9.0676e-06
ENSG00000182010	RTKN2	3.61774	3.85694	1.92358	2.5365	-0.665013	2.81963e-06	2.97419e-05
ENSG00000023516	AKAP11	13.6107	13.266	7.64214	8.38367	-0.664691	2.34116e-17	2.48223e-15
ENSG00000118276	B4GALT6	4.15123	4.05711	2.45491	2.43802	-0.664336	8.59812e-06	7.89394e-05
ENSG00000281649	EBLN3	18.1309	18.3621	10.0662	11.7173	-0.663395	3.41115e-14	2.10748e-12
ENSG00000116711	PLA2G4A	12.0451	11.9143	6.46758	7.84859	-0.662828	5.38354e-07	6.79517e-06
ENSG00000070669	ASNS	112.289	110.295	63.952	68.9554	-0.662246	1.23602e-28	6.77093e-26
ENSG00000212993	POU5F1B	1.18656	1.29454	0.753356	0.726779	-0.66206	0.0115197	0.0371787
ENSG00000130224	LRCH2	7.3098	7.53311	3.75921	5.12223	-0.661286	4.69626e-06	4.65491e-05
ENSG00000149311	ATM	7.56511	7.61974	4.27101	4.80849	-0.660675	6.45257e-18	7.41549e-16
ENSG00000059758	CDK17	4.02386	4.15662	2.33775	2.55406	-0.660503	1.76309e-06	1.95907e-05
ENSG00000104219	ZDHHC2	5.46663	5.17638	3.14765	3.21941	-0.659663	4.85357e-08	8.07324e-07
ENSG00000136874	STX17	5.43475	5.31991	2.9679	3.47345	-0.659255	5.40766e-06	5.25855e-05
ENSG00000088179	PTPN4	3.47444	3.24487	1.7109	2.31934	-0.658002	2.27714e-06	2.46201e-05
ENSG00000072571	HMMR	15.6173	15.9864	8.25694	10.6908	-0.657869	2.76652e-08	4.87298e-07
ENSG00000279759	CTC-425O23.5	1.63473	1.56274	0.93627	0.979495	-0.657761	0.00707121	0.0248361
ENSG00000013375	PGM3	5.96608	6.04502	3.44069	3.7577	-0.657372	4.8966e-09	1.0396e-07
ENSG00000108582	CPD	12.7061	13.7448	7.47849	8.37234	-0.657257	2.43527e-16	2.17506e-14
ENSG00000231312	AC007246.3	1.65324	1.52141	0.980653	0.921348	-0.656764	0.0017017	0.00755015
ENSG00000111885	MAN1A1	12.1665	11.9148	6.7415	7.70335	-0.656614	2.20536e-10	6.16375e-09
ENSG00000169379	ARL13B	5.14094	4.81557	2.61049	3.3707	-0.65605	9.03468e-05	0.000611012
ENSG00000134146	DPH6	0.992763	0.8729	0.477403	0.64495	-0.655156	0.00726569	0.0254426
ENSG00000036054	TBC1D23	7.65482	6.97515	4.04535	4.74313	-0.655152	2.59705e-07	3.56259e-06
ENSG00000166439	RNF169	6.03397	6.21309	3.80466	3.53739	-0.655151	1.77709e-09	4.13664e-08
ENSG00000198380	GFPT1	23.5045	22.2952	13.0978	14.3917	-0.655115	1.69872e-19	2.53789e-17
ENSG00000169570	DTWD2	4.89079	3.98077	2.8001	2.52325	-0.654745	8.81158e-05	0.000597153
ENSG00000127081	ZNF484	5.9926	5.05487	2.90018	3.74706	-0.654003	0.000109862	0.0007248
ENSG00000156103	MMP16	11.7756	12.0164	6.19302	8.10843	-0.653087	0.000524048	0.00276209
ENSG00000104447	TRPS1	76.9351	75.2337	45.5584	45.9412	-0.651818	6.42202e-36	6.2082e-33
ENSG00000278730	RP11-147L13.11	3.45575	4.00932	2.4415	2.03819	-0.651678	0.00253758	0.0106103
ENSG00000123552	USP45	4.29766	4.25038	2.49967	2.64296	-0.651663	1.05291e-07	1.61867e-06
ENSG00000141682	PMAIP1	30.6622	32.1211	17.6008	20.2086	-0.650576	7.76737e-11	2.39942e-09
ENSG00000145623	OSMR	6.23823	6.1335	3.6223	3.82667	-0.65051	3.78248e-09	8.21153e-08
ENSG00000244754	N4BP2L2	9.33709	9.33002	5.13811	6.11278	-0.649474	2.52669e-14	1.59094e-12
ENSG00000187672	ERC2	1.19153	1.1648	0.751203	0.667093	-0.648974	0.00364692	0.014376
ENSG00000172572	PDE3A	3.84565	3.85309	2.02025	2.62565	-0.648973	5.6711e-06	5.49197e-05
ENSG00000104047	DTWD1	2.24431	2.13838	1.23742	1.40624	-0.648797	4.99716e-07	6.35137e-06
ENSG00000231721	LINC-PINT	2.19048	2.28649	1.10351	1.6035	-0.647391	0.00568855	0.020872
ENSG00000071189	SNX13	9.09803	9.26281	5.04394	6.03925	-0.64728	1.11715e-13	6.26597e-12
ENSG00000067900	ROCK1	18.0143	16.9283	10.174	10.9163	-0.646962	1.7171e-19	2.54224e-17
ENSG00000085449	WDFY1	10.5886	10.7814	6.39363	6.5026	-0.646602	4.15286e-11	1.36496e-09
ENSG00000130150	MOSPD2	2.4604	2.80666	1.56604	1.6114	-0.646499	0.000375161	0.00208361
ENSG00000102471	NDFIP2	7.89289	8.27446	4.47584	5.2946	-0.645907	2.16959e-07	3.05462e-06
ENSG00000255529	POLR2M	2.96445	2.95535	1.81299	1.76093	-0.645592	3.84429e-05	0.000292351
ENSG00000122417	ODF2L	2.98487	2.9754	1.56876	2.03681	-0.64547	6.00299e-06	5.77595e-05
ENSG00000145439	CBR4	10.1167	10.0019	5.31482	6.85383	-0.645379	1.73323e-07	2.5096e-06
ENSG00000135241	PNPLA8	6.0788	6.06126	3.4989	3.83843	-0.645366	1.94097e-07	2.76655e-06
ENSG00000186951	PPARA	2.48727	2.59637	1.6653	1.40396	-0.643935	1.22719e-06	1.41329e-05
ENSG00000050628	PTGER3	2.69588	2.81566	1.60916	1.72464	-0.643686	3.02156e-06	3.14879e-05
ENSG00000011405	PIK3C2A	16.061	17.4165	9.23437	11.0243	-0.643502	6.3573e-13	3.06381e-11
ENSG00000165983	PTER	7.06942	6.91663	4.36036	4.09459	-0.643421	1.69874e-06	1.89654e-05
ENSG00000079950	STX7	1.98684	1.92299	1.1506	1.21552	-0.643283	3.62772e-07	4.78091e-06
ENSG00000180233	ZNRF2	3.92303	3.1961	1.83263	2.48582	-0.643162	0.00239924	0.0101204
ENSG00000260947	RP11-384P7.7	2.59656	2.27377	1.32916	1.62502	-0.642338	0.007031	0.0247266
ENSG00000197892	KIF13B	0.679994	0.654897	0.436654	0.370414	-0.642108	0.0104094	0.0342066
ENSG00000150893	FREM2	12.198	12.2492	7.16405	7.64094	-0.641956	6.43977e-21	1.15034e-18
ENSG00000153214	TMEM87B	3.81883	3.78659	2.15609	2.45422	-0.641579	4.96311e-05	0.000365429
ENSG00000253710	ALG11	2.26481	2.46092	1.31676	1.54793	-0.641339	0.000141541	0.000903688
ENSG00000151917	BEND6	1.33654	1.45372	0.955721	0.730009	-0.6413	0.011121	0.0361118
ENSG00000066557	LRRC40	13.5957	14.2244	7.18134	9.6973	-0.641118	4.41769e-06	4.41608e-05
ENSG00000121743	GJA3	2.90565	2.77353	1.76852	1.67143	-0.640812	0.00033619	0.0018973
ENSG00000173041	ZNF680	5.49952	5.7079	3.10137	3.6974	-0.640606	2.23753e-06	2.42396e-05
ENSG00000164161	HHIP	1.8557	1.70443	0.995219	1.16576	-0.640351	4.5167e-05	0.000337244
ENSG00000174485	DENND4A	5.27293	5.47716	3.07466	3.44913	-0.639393	8.62149e-10	2.13061e-08
ENSG00000181885	CLDN7	3.17263	3.12397	1.79026	2.03513	-0.63851	0.00826555	0.0283051
ENSG00000136010	ALDH1L2	15.2609	15.6048	8.82344	9.92739	-0.63779	4.40079e-15	3.14446e-13
ENSG00000149289	ZC3H12C	2.15827	2.2637	1.34359	1.34236	-0.636812	2.2616e-05	0.000183905
ENSG00000107771	CCSER2	8.87275	9.21726	5.13361	5.87203	-0.635874	4.84804e-11	1.56836e-09
ENSG00000134755	DSC2	2.53042	2.91388	1.52938	1.78241	-0.635839	2.94701e-06	3.08675e-05
ENSG00000164603	BMT2	2.73551	2.81381	1.74705	1.62526	-0.63538	0.00157587	0.00707397
ENSG00000117335	CD46	27.7603	26.474	14.7714	18.2654	-0.634107	3.48321e-13	1.76132e-11
ENSG00000154240	CEP112	1.23773	0.987524	0.667967	0.688279	-0.634027	0.00740884	0.0258178
ENSG00000100196	KDELR3	12.2807	12.7038	6.92142	8.30645	-0.633955	2.43207e-05	0.000195064
ENSG00000099219	ERMP1	11.1459	11.7595	6.26047	7.70136	-0.633529	2.94094e-09	6.57571e-08
ENSG00000198780	FAM169A	1.42894	1.21377	0.750026	0.862508	-0.63326	0.00612908	0.0221715
ENSG00000145734	BDP1	12.098	12.1199	6.7297	8.03507	-0.632953	2.51379e-13	1.31566e-11
ENSG00000165417	GTF2A1	12.3388	12.8113	7.64564	7.67451	-0.632892	1.78348e-13	9.64137e-12
ENSG00000149231	CCDC82	5.51114	5.35631	2.77154	3.86281	-0.632624	1.60417e-05	0.000136809
ENSG00000159674	SPON2	1.39248	1.35097	0.953158	0.715082	-0.632491	0.0102646	0.0338399
ENSG00000162639	HENMT1	2.89817	2.59507	1.78527	1.5603	-0.632416	0.016423	0.0498735
ENSG00000085382	HACE1	1.36112	1.53153	0.779036	0.986586	-0.631974	0.00149915	0.00678146
ENSG00000163322	FAM175A	4.18274	4.34355	2.46212	2.7408	-0.631422	6.7733e-07	8.28835e-06
ENSG00000119900	OGFRL1	12.6901	12.8644	7.19936	8.39683	-0.631394	7.52245e-13	3.54223e-11
ENSG00000175105	ZNF654	3.10829	2.91789	1.64598	2.03627	-0.63115	0.000113987	0.000747778
ENSG00000108256	NUFIP2	36.3211	37.3196	20.7482	24.1909	-0.63113	3.8277e-18	4.62532e-16
ENSG00000215548	FRG1JP	9.21288	8.47096	4.23233	6.59217	-0.631001	0.0158978	0.048562
ENSG00000198478	SH3BGRL2	4.41405	4.64103	2.65246	2.87495	-0.630608	3.71633e-05	0.000283407
ENSG00000169255	B3GALNT1	2.37131	2.2414	1.21445	1.60777	-0.63015	0.0059718	0.0217547
ENSG00000182287	AP1S2	7.05014	7.47822	4.05413	4.82458	-0.629744	4.52966e-07	5.81111e-06
ENSG00000188725	SMIM15	18.9849	18.5698	10.3927	12.5681	-0.629495	2.60791e-08	4.64841e-07
ENSG00000135976	ANKRD36	3.01999	3.07323	1.71073	2.01424	-0.629485	4.25619e-06	4.2833e-05
ENSG00000137414	FAM8A1	9.8557	9.72654	5.26378	6.71831	-0.628701	6.02931e-07	7.45566e-06
ENSG00000115419	GLS	12.1927	11.9863	6.70707	8.08156	-0.628493	8.49451e-12	3.20181e-10
ENSG00000135317	SNX14	6.29882	6.00251	3.5429	3.9828	-0.628249	4.5461e-08	7.61576e-07
ENSG00000187735	TCEA1	44.8408	43.5755	25.3856	28.7073	-0.627642	7.86854e-17	7.55465e-15
ENSG00000154727	GABPA	6.37327	7.13235	3.83287	4.43387	-0.626937	1.1743e-06	1.35714e-05
ENSG00000074695	LMAN1	64.1942	65.2091	36.573	42.6319	-0.626794	2.29225e-18	2.89775e-16
ENSG00000100852	ARHGAP5	15.2971	15.5466	8.63759	10.2474	-0.626671	8.77264e-14	5.09433e-12
ENSG00000180773	SLC36A4	1.18986	1.32105	0.69937	0.838598	-0.626467	0.0019561	0.00851789
ENSG00000138593	SECISBP2L	7.70352	7.7936	4.4435	5.0527	-0.625605	2.6555e-10	7.27341e-09
ENSG00000082269	FAM135A	2.20686	1.82839	1.0333	1.44378	-0.625584	0.000553262	0.00289103
ENSG00000071537	SEL1L	28.7926	28.7663	16.5905	18.6923	-0.62467	5.3783e-19	7.61956e-17
ENSG00000183354	KIAA2026	7.57129	7.99877	4.65675	4.88923	-0.623909	2.09373e-10	5.89185e-09
ENSG00000117500	TMED5	8.37173	8.44481	4.68267	5.6434	-0.622942	7.16916e-10	1.80426e-08
ENSG00000162409	PRKAA2	4.10758	4.2047	2.30465	2.80126	-0.622726	8.77033e-07	1.04519e-05
ENSG00000144445	KANSL1L	3.20568	2.92992	1.83321	1.93468	-0.622476	8.67804e-06	7.95398e-05
ENSG00000118496	FBXO30	3.99934	3.89233	2.25193	2.59851	-0.621732	7.48121e-07	9.06015e-06
ENSG00000164414	SLC35A1	5.25251	4.58316	2.62932	3.42807	-0.620958	0.00667302	0.0236907
ENSG00000133110	POSTN	102.024	105.296	57.9056	69.5862	-0.620061	2.85324e-16	2.49416e-14
ENSG00000189050	RNFT1	4.10274	4.26206	2.13647	3.01658	-0.620052	0.00214024	0.00919789
ENSG00000197008	ZNF138	7.93331	6.93577	4.21624	4.93873	-0.62	0.000110596	0.00072818
ENSG00000138829	FBN2	9.37392	9.0903	5.82636	5.52258	-0.619745	1.96174e-15	1.4995e-13
ENSG00000187792	ZNF70	3.12219	3.17748	1.79659	2.08061	-0.619665	5.16878e-05	0.000377527
ENSG00000170222	ADPRM	6.59119	6.41431	4.42233	3.56161	-0.619532	0.00412285	0.0159311
ENSG00000187098	MITF	4.40877	4.04683	2.77972	2.41664	-0.619312	5.40076e-06	5.25495e-05
ENSG00000139354	GAS2L3	5.58251	4.92354	3.03181	3.43774	-0.619246	1.60049e-06	1.79662e-05
ENSG00000169967	MAP3K2	7.37465	7.46774	3.97859	5.16063	-0.619193	1.9034e-08	3.50678e-07
ENSG00000133863	TEX15	20.3241	20.3323	10.6938	14.3245	-0.619192	0.00245652	0.0103231
ENSG00000155158	TTC39B	2.75061	2.73375	1.65116	1.72493	-0.618376	5.07615e-07	6.44182e-06
ENSG00000145723	GIN1	2.62302	1.99103	1.22253	1.62573	-0.618224	0.0105854	0.0346811
ENSG00000153904	DDAH1	14.4403	14.6436	7.77073	10.1522	-0.618211	1.43094e-07	2.13008e-06
ENSG00000171016	PYGO1	3.89033	4.14724	2.30384	2.64702	-0.618056	1.39105e-06	1.58313e-05
ENSG00000158711	ELK4	8.39759	8.08136	4.88654	5.26345	-0.617853	1.48428e-13	8.10386e-12
ENSG00000120833	SOCS2	2.27331	2.33776	1.24952	1.59454	-0.617494	0.000797387	0.00394706
ENSG00000177425	PAWR	4.47313	4.40644	2.55369	2.91974	-0.617309	1.29596e-08	2.46932e-07
ENSG00000157869	RAB28	8.07838	8.06183	4.69186	5.26187	-0.616567	0.000178077	0.00110102
ENSG00000075651	PLD1	1.86493	2.1005	1.09401	1.35181	-0.616539	5.72656e-05	0.000412583
ENSG00000139974	SLC38A6	2.72639	2.70938	1.4362	1.9207	-0.616344	0.00173769	0.00768287
ENSG00000215424	MCM3AP-AS1	5.18267	5.38534	3.19007	3.32469	-0.616028	7.79426e-08	1.23164e-06
ENSG00000113396	SLC27A6	3.09865	3.36246	1.79929	2.1884	-0.615821	0.00315847	0.0127565
ENSG00000175322	ZNF519	1.49502	1.65303	0.919981	1.02194	-0.615408	2.37545e-05	0.000191192
ENSG00000187231	SESTD1	2.73515	2.79751	1.68432	1.7292	-0.614751	1.15329e-06	1.33661e-05
ENSG00000128513	POT1	5.15507	5.42409	2.86602	3.67067	-0.61456	1.79792e-05	0.00015075
ENSG00000123219	CENPK	8.91732	9.57652	4.9919	6.43472	-0.614442	4.68476e-06	4.64631e-05
ENSG00000198162	MAN1A2	11.8332	12.2827	6.81135	8.08606	-0.613942	1.42666e-11	5.14162e-10
ENSG00000119314	PTBP3	33.402	33.486	20.0667	21.2366	-0.61377	2.34321e-22	5.34839e-20
ENSG00000138336	TET1	5.75441	5.33514	3.26766	3.58482	-0.613682	1.21347e-08	2.32919e-07
ENSG00000136098	NEK3	5.156	5.84725	3.44549	3.34641	-0.612854	3.71275e-05	0.000283266
ENSG00000116254	CHD5	4.75222	4.88034	3.04571	2.90212	-0.612787	1.13381e-08	2.18955e-07
ENSG00000119943	PYROXD2	3.70596	3.56703	2.13964	2.35785	-0.612709	0.000792687	0.00392735
ENSG00000249592	RP11-440L14.1	7.81681	7.39272	4.77612	4.62004	-0.612695	0.00177374	0.00783381
ENSG00000104728	ARHGEF10	0.640684	0.821724	0.482794	0.418856	-0.612453	0.015268	0.0469348
ENSG00000205213	LGR4	27.5497	27.2969	15.5631	18.352	-0.612417	1.0513e-13	5.99899e-12
ENSG00000152952	PLOD2	20.5012	21.4347	11.6612	14.2752	-0.612217	1.23648e-11	4.47583e-10
ENSG00000182903	ZNF721	7.66106	7.24093	3.87817	5.35439	-0.611127	7.81117e-06	7.26068e-05
ENSG00000102554	KLF5	13.3843	13.2851	8.55726	7.92969	-0.611015	5.56462e-09	1.1667e-07
ENSG00000152256	PDK1	1.38	1.41458	0.789878	0.940797	-0.610939	0.000111836	0.000735457
ENSG00000033122	LRRC7	2.919	2.86683	1.74246	1.83852	-0.610737	4.75623e-08	7.91934e-07
ENSG00000122435	TRMT13	7.72235	8.32061	4.77475	5.15732	-0.610054	1.50569e-06	1.69832e-05
ENSG00000205189	ZBTB10	5.49156	5.15532	3.12703	3.47142	-0.609445	8.11065e-09	1.62748e-07
ENSG00000168283	BMI1	21.7426	20.3101	11.8001	14.2694	-0.609321	1.09776e-09	2.64525e-08
ENSG00000102781	KATNAL1	4.95294	4.94453	3.02542	3.10598	-0.609025	8.37747e-08	1.31621e-06
ENSG00000169756	LIMS1	5.6839	5.4663	3.33145	3.58471	-0.607905	5.80194e-08	9.52362e-07
ENSG00000140043	PTGR2	1.83965	1.73598	1.09328	1.12455	-0.607659	0.000711177	0.00358827
ENSG00000185880	TRIM69	2.31441	2.5719	1.51838	1.51127	-0.606765	4.71203e-05	0.000349763
ENSG00000198862	LTN1	9.5253	9.72029	5.36014	6.59154	-0.606682	2.80861e-09	6.31418e-08
ENSG00000213020	ZNF611	1.48564	1.21222	0.742586	0.935725	-0.606423	0.00886601	0.0299495
ENSG00000182827	ACBD3	21.8928	21.8051	12.487	14.657	-0.606178	5.88521e-10	1.50416e-08
ENSG00000065833	ME1	36.7035	34.6508	19.6488	24.6819	-0.606097	9.88554e-10	2.42115e-08
ENSG00000116747	TROVE2	6.92973	7.18451	3.82459	4.94607	-0.60609	2.35017e-07	3.25655e-06
ENSG00000122335	SERAC1	1.24943	1.17492	0.763372	0.741385	-0.606015	0.00326682	0.01312
ENSG00000247828	TMEM161B-AS1	4.2588	3.84301	2.36952	2.66583	-0.605998	0.000280224	0.0016267
ENSG00000012174	MBTPS2	3.50664	3.73851	2.33828	2.15718	-0.605197	2.33903e-06	2.51791e-05
ENSG00000034677	RNF19A	3.49257	3.76021	2.08421	2.42524	-0.604672	9.14151e-05	0.000616504
ENSG00000089775	ZBTB25	3.13236	3.14976	1.94657	1.95637	-0.604594	1.66971e-07	2.43911e-06
ENSG00000185808	PIGP	2.8758	2.51197	1.51252	1.84146	-0.604432	0.000202114	0.00122702
ENSG00000188906	LRRK2	1.6445	1.73699	0.933522	1.17088	-0.60415	0.000127986	0.00082873
ENSG00000047365	ARAP2	0.69015	0.65636	0.403518	0.434688	-0.602984	0.00939718	0.0314464
ENSG00000144747	TMF1	3.58476	3.72376	2.0472	2.50463	-0.602881	4.67478e-05	0.000347312
ENSG00000175161	CADM2	8.70551	8.84982	5.01016	5.92273	-0.6024	3.40543e-10	9.15954e-09
ENSG00000180938	ZNF572	11.5895	11.7614	6.78136	7.76526	-0.601987	6.87474e-07	8.39997e-06
ENSG00000263711	RP11-169F17.1	8.32756	8.84202	5.087	5.61761	-0.600176	4.9026e-09	1.0396e-07
ENSG00000172244	C5orf34	7.46067	7.36304	4.29362	4.95538	-0.600085	6.98965e-05	0.000487348
ENSG00000157214	STEAP2	1.13148	1.29331	0.657641	0.856032	-0.599752	0.00677145	0.023978
ENSG00000177034	MTX3	11.8156	11.5875	6.28992	8.31943	-0.599477	7.51441e-08	1.19431e-06
ENSG00000116285	ERRFI1	4.15379	4.13189	2.12377	3.05521	-0.599278	0.00157919	0.00708306
ENSG00000101966	XIAP	6.0611	6.42446	3.5	4.29602	-0.598842	1.78011e-07	2.56392e-06
ENSG00000204611	ZNF616	2.49331	2.73354	1.5713	1.69062	-0.598336	0.00181621	0.00800205
ENSG00000196233	LCOR	4.90903	4.71671	2.73725	3.27679	-0.597763	3.87517e-11	1.28396e-09
ENSG00000137145	DENND4C	7.32939	7.60553	4.3531	4.97989	-0.597228	3.37195e-09	7.35918e-08
ENSG00000101255	TRIB3	32.3175	29.55	19.4021	19.242	-0.597105	7.47928e-13	3.54083e-11
ENSG00000172175	MALT1	3.42292	2.9792	1.86383	2.14066	-0.596837	6.2003e-06	5.94491e-05
ENSG00000186104	CYP2R1	6.36326	5.74868	3.47565	4.10146	-0.596833	3.16347e-05	0.000245576
ENSG00000014123	UFL1	9.92395	9.17216	5.72514	6.21817	-0.596228	1.74863e-07	2.52743e-06
ENSG00000118193	KIF14	18.1692	18.0936	10.373	12.3124	-0.595794	1.07869e-11	3.94816e-10
ENSG00000198887	SMC5	14.3299	13.2187	7.54619	9.69562	-0.595748	4.65406e-08	7.77285e-07
ENSG00000172888	ZNF621	6.30697	6.48669	3.89027	4.11319	-0.595043	6.0609e-09	1.25764e-07
ENSG00000035115	SH3YL1	1.21243	1.23688	0.787496	0.743894	-0.594594	0.00121642	0.00567274
ENSG00000075089	ACTR6	4.16992	5.13083	2.99767	2.81435	-0.594362	0.00066982	0.00341116
ENSG00000186300	ZNF555	1.76265	1.74439	0.974231	1.22401	-0.59434	0.00131855	0.00607655
ENSG00000163320	CGGBP1	17.428	15.7138	9.25251	11.5121	-0.594006	6.62447e-09	1.36253e-07
ENSG00000060982	BCAT1	22.9206	22.9157	12.3731	16.3356	-0.593656	0.00224394	0.00955607
ENSG00000038210	PI4K2B	5.91723	5.70818	3.38523	3.90343	-0.593245	0.000146472	0.000930468
ENSG00000173611	SCAI	2.05344	1.77378	1.28866	1.10697	-0.593022	9.1138e-05	0.000615603
ENSG00000141446	ESCO1	8.6121	8.79472	5.20366	5.70575	-0.5928	7.07184e-08	1.1334e-06
ENSG00000137601	NEK1	5.78968	5.48194	3.38872	3.6774	-0.592738	1.35199e-07	2.01987e-06
ENSG00000145780	FEM1C	6.13981	5.45308	3.28668	3.98718	-0.5927	1.41104e-05	0.000122176
ENSG00000109944	C11orf63	1.80156	2.06846	1.34293	1.07581	-0.592612	0.0113569	0.0366967
ENSG00000140092	FBLN5	6.74061	6.13243	4.24981	3.81323	-0.592247	6.5304e-06	6.19634e-05
ENSG00000107614	TRDMT1	1.88309	1.83133	1.01696	1.31513	-0.592171	0.000466899	0.00250425
ENSG00000183891	TTC32	5.05332	6.05028	3.86969	3.07178	-0.59209	0.00679876	0.024027
ENSG00000136169	SETDB2	4.01046	4.35892	2.58935	2.65804	-0.591178	1.1667e-05	0.000103293
ENSG00000205707	LYRM5	5.72598	6.12165	2.91839	4.53046	-0.591044	0.00532725	0.0197804
ENSG00000071794	HLTF	19.5414	18.5082	10.698	13.1896	-0.590989	1.10096e-09	2.64907e-08
ENSG00000113161	HMGCR	44.8526	44.914	26.848	29.4771	-0.590871	6.88001e-19	9.66377e-17
ENSG00000061987	MON2	4.65102	4.3456	2.56221	3.08892	-0.590452	1.93181e-08	3.5472e-07
ENSG00000153879	CEBPG	45.6759	44.1069	27.0866	29.2853	-0.590004	3.66668e-17	3.74275e-15
ENSG00000169519	METTL15	3.2895	3.44654	2.00545	2.22543	-0.589685	2.33067e-05	0.000188125
ENSG00000185129	PURA	4.70712	4.81948	2.90501	3.07937	-0.589115	2.76853e-09	6.24973e-08
ENSG00000100485	SOS2	7.64464	7.74229	4.40263	5.27048	-0.589102	1.45558e-07	2.16089e-06
ENSG00000106780	MEGF9	7.21246	7.39507	4.63286	4.54565	-0.587921	4.64968e-08	7.77285e-07
ENSG00000154914	USP43	1.66364	1.78988	1.04736	1.12397	-0.587693	0.00976628	0.0325028
ENSG00000157514	TSC22D3	11.6121	12.4993	7.91221	7.23286	-0.587576	1.76397e-08	3.2756e-07
ENSG00000172469	MANEA	3.22282	3.2301	1.90226	2.16095	-0.586655	0.000539617	0.00283144
ENSG00000039319	ZFYVE16	10.2584	9.81078	5.75368	6.88448	-0.586446	1.92871e-10	5.47434e-09
ENSG00000163697	APBB2	2.63459	2.41133	1.67899	1.49486	-0.586064	6.95465e-06	6.54973e-05
ENSG00000165097	KDM1B	7.11734	6.91682	4.70572	4.11892	-0.585999	6.63792e-06	6.28747e-05
ENSG00000138078	PREPL	19.3087	19.3918	11.623	12.7565	-0.585269	4.17652e-15	2.99725e-13
ENSG00000141522	ARHGDIA	42.711	41.6594	61.8085	57.7523	0.585281	1.80031e-16	1.66215e-14
ENSG00000010539	ZNF200	1.49022	1.32266	1.93267	2.06347	0.586944	0.000738723	0.00370919
ENSG00000218891	ZNF579	3.17129	3.0372	4.52039	4.29363	0.587708	0.000679994	0.00345548
ENSG00000168275	COA6	7.03242	6.57024	8.67867	10.6713	0.588168	0.00283413	0.0116703
ENSG00000260027	HOXB7	4.83053	5.40497	7.30995	7.21538	0.588366	0.00299741	0.0122202
ENSG00000183386	FHL3	18.2702	19.9808	27.527	26.7925	0.588956	7.12082e-09	1.44474e-07
ENSG00000130054	FAM155B	1.31585	1.58568	2.18286	1.9323	0.589141	0.01178	0.0378331
ENSG00000105472	CLEC11A	7.60632	6.12896	9.57647	9.98188	0.589721	0.00130301	0.00601338
ENSG00000172009	THOP1	20.7549	20.9778	30.8716	28.4687	0.590345	1.02814e-17	1.12643e-15
ENSG00000197451	HNRNPAB	103.688	103.626	144.626	150.31	0.590468	3.54618e-23	9.55376e-21
ENSG00000275183	LENG9	6.18199	6.53631	9.61976	8.45872	0.591104	0.000330435	0.00186739
ENSG00000137720	C11orf1	2.35312	2.20879	3.00059	3.5014	0.591392	0.00197044	0.00857125
ENSG00000080166	DCT	2.5991	2.98852	3.92863	4.01949	0.591478	6.51096e-06	6.18146e-05
ENSG00000186998	EMID1	1.84013	2.06581	2.96463	2.58805	0.591881	0.00141722	0.00645704
ENSG00000170515	PA2G4	42.9348	41.9905	61.9282	59.033	0.592515	9.22407e-20	1.4437e-17
ENSG00000143590	EFNA3	3.53024	3.26241	4.53753	5.15929	0.593695	0.00629451	0.0226426
ENSG00000196814	MVB12B	1.10643	0.98314	1.45392	1.52893	0.59397	0.00215277	0.00923484
ENSG00000260807	RP11-161M6.2	4.1688	4.20385	6.14596	5.80665	0.596262	2.17637e-05	0.000177501
ENSG00000198804	MT-CO1	12291.1	12471.2	18108.5	17259.4	0.596421	3.2999e-32	2.35785e-29
ENSG00000196976	LAGE3	8.51552	10.5216	13.6915	13.4764	0.597287	0.00187053	0.00819799
ENSG00000198841	KTI12	4.86803	4.24575	6.45969	6.58247	0.597641	0.00263214	0.0109455
ENSG00000160888	IER2	13.1815	13.1556	20.3528	17.2746	0.597842	2.93389e-08	5.12386e-07
ENSG00000101311	FERMT1	5.1282	5.2486	7.31621	7.52288	0.598129	7.5933e-08	1.20568e-06
ENSG00000143320	CRABP2	212.653	211.147	315.135	290.896	0.598397	1.16811e-20	1.99966e-18
ENSG00000101361	NOP56	39.5564	39.7103	58.3723	55.0166	0.598844	1.15804e-21	2.34954e-19
ENSG00000250510	GPR162	8.61499	7.87892	12.4822	11.1311	0.599939	5.52922e-07	6.92058e-06
ENSG00000140931	CMTM3	10.3304	9.9627	13.8473	15.2439	0.60067	2.93173e-08	5.12386e-07
ENSG00000108312	UBTF	23.2083	23.8089	33.8776	33.471	0.600706	1.8675e-21	3.61065e-19
ENSG00000100422	CERK	10.3037	10.9055	15.082	15.3015	0.601005	1.18793e-11	4.30961e-10
ENSG00000115884	SDC1	26.4961	28.0854	40.5176	37.6704	0.601306	7.02929e-15	4.91572e-13
ENSG00000183092	BEGAIN	1.7109	1.81311	2.78191	2.26249	0.601674	0.000217053	0.00130422
ENSG00000171453	POLR1C	8.26278	8.54747	12.5624	11.5237	0.60196	6.72369e-07	8.2399e-06
ENSG00000105447	GRWD1	8.01364	7.6176	11.7589	10.6495	0.602048	7.68972e-10	1.91474e-08
ENSG00000100297	MCM5	20.8727	21.7347	32.2582	28.8123	0.602065	4.02883e-16	3.39538e-14
ENSG00000187049	TMEM216	2.81375	2.83494	3.96724	4.13519	0.602256	0.00420001	0.0161873
ENSG00000159199	ATP5G1	14.5369	14.4451	21.5685	19.9843	0.602426	2.37736e-09	5.44904e-08
ENSG00000100836	PABPN1	15.4677	15.3868	22.0961	22.1773	0.602993	3.2767e-13	1.67755e-11
ENSG00000105011	ASF1B	31.0102	31.9524	47.9562	42.365	0.603532	5.46492e-12	2.14345e-10
ENSG00000128016	ZFP36	5.08007	5.1529	7.29054	7.40492	0.604272	0.000428871	0.00233302
ENSG00000184486	POU3F2	1.85963	1.67191	2.20923	2.87736	0.605464	0.00277554	0.0114548
ENSG00000134905	CARS2	4.66061	4.64351	6.68723	6.70711	0.607735	8.53701e-12	3.21046e-10
ENSG00000110104	CCDC86	13.0456	13.2807	20.058	17.8178	0.607937	2.69006e-07	3.66876e-06
ENSG00000160999	SH2B2	2.45973	2.31424	3.61979	3.25265	0.608104	0.00803174	0.0276426
ENSG00000131188	PRR7	14.373	13.8675	19.6452	21.0506	0.608338	2.22138e-07	3.10955e-06
ENSG00000105671	DDX49	26.9808	25.9092	40.4244	35.7457	0.608826	2.92892e-12	1.20636e-10
ENSG00000184640	2019-09-09	18.8074	18.837	27.5951	26.6414	0.609065	7.57597e-25	2.54089e-22
ENSG00000105676	ARMC6	17.1934	17.9261	26.103	24.4972	0.609622	1.11375e-13	6.26597e-12
ENSG00000063438	AHRR	8.18076	7.79401	11.9773	11.0519	0.60999	2.57544e-12	1.08525e-10
ENSG00000105662	CRTC1	7.27991	7.20201	10.8938	10.0041	0.611722	3.06241e-11	1.04849e-09
ENSG00000102265	TIMP1	16.1489	17.3081	25.8656	22.3936	0.612184	8.0041e-07	9.62791e-06
ENSG00000141994	DUS3L	17.3186	18.3921	27.4589	24.0865	0.612645	2.91862e-11	1.01191e-09
ENSG00000276043	UHRF1	25.1878	25.2557	37.5709	35.286	0.61283	8.59698e-19	1.18725e-16
ENSG00000168101	NUDT16L1	8.90177	8.11816	13.7312	10.8581	0.613913	6.03479e-05	0.000431574
ENSG00000177700	POLR2L	37.2213	35.8926	55.4052	50.4915	0.616943	4.82017e-10	1.26138e-08
ENSG00000184009	ACTG1	257.116	251.4	380.695	356.105	0.617222	3.37442e-28	1.68046e-25
ENSG00000160408	ST6GALNAC6	5.15646	5.08318	7.39403	7.4581	0.618416	2.92914e-08	5.12386e-07
ENSG00000102879	CORO1A	1.83274	1.83448	2.64072	2.67838	0.618498	0.000708884	0.00357905
ENSG00000160094	ZNF362	6.06955	6.20859	8.82788	8.99175	0.61955	8.68526e-07	1.0358e-05
ENSG00000178031	ADAMTSL1	1.23945	1.24957	1.64826	1.96781	0.619615	1.98224e-05	0.000163946
ENSG00000100823	APEX1	95.8445	93.9151	144.019	131.471	0.62025	1.23366e-19	1.87721e-17
ENSG00000178150	ZNF114	1.64441	1.92976	2.95369	2.22621	0.6212	0.0122553	0.0390849
ENSG00000146966	DENND2A	0.991738	0.86131	1.49285	1.19931	0.621513	0.015617	0.0478085
ENSG00000160271	RALGDS	11.939	11.7294	17.9566	16.4374	0.621699	1.90015e-15	1.45921e-13
ENSG00000143368	SF3B4	34.6451	35.5663	52.3062	49.9281	0.624655	9.23882e-16	7.44268e-14
ENSG00000185112	FAM43A	8.38726	7.47794	12.352	10.7717	0.625731	5.41651e-06	5.26404e-05
ENSG00000130810	PPAN	3.74983	2.79114	4.67728	4.88013	0.626337	0.00211211	0.00909601
ENSG00000146826	C7orf43	9.18576	9.90483	13.8825	13.9548	0.626861	5.45905e-09	1.15018e-07
ENSG00000262877	RP11-1055B8.4	9.20895	8.60786	12.0894	13.9487	0.627689	5.10308e-05	0.000374059
ENSG00000171425	ZNF581	5.15925	4.36742	7.50332	6.41437	0.628762	0.00165548	0.00737893
ENSG00000105643	ARRDC2	5.03956	4.83953	7.76715	6.65738	0.62902	1.05394e-06	1.2311e-05
ENSG00000224420	ADM5	3.39629	3.58571	5.62959	4.55636	0.629355	0.00608238	0.0220463
ENSG00000204209	DAXX	19.8183	21.4133	32.12	28.1044	0.629746	2.8574e-12	1.17986e-10
ENSG00000198805	PNP	11.0099	12.3565	17.5528	16.5949	0.630562	8.72405e-11	2.67983e-09
ENSG00000170049	KCNAB3	1.28672	1.05681	1.84153	1.58877	0.631128	0.00909951	0.0305873
ENSG00000168389	MFSD2A	3.21811	3.08319	4.35601	4.87926	0.632228	6.89825e-05	0.000481793
ENSG00000053372	MRTO4	10.2037	10.6508	16.2591	14.26	0.632744	4.66918e-08	7.79018e-07
ENSG00000260196	RP1-239B22.5	5.65672	5.98759	8.36984	8.70638	0.634689	4.27665e-06	4.29599e-05
ENSG00000233016	SNHG7	15.752	15.9461	24.1179	22.3632	0.634902	1.62713e-14	1.07823e-12
ENSG00000197380	DACT3	1.95365	2.19715	2.97034	3.11908	0.635761	0.000159413	0.000999935
ENSG00000273899	NOL12	1.87774	2.42374	3.66565	2.63161	0.636266	0.0052846	0.0196398
ENSG00000262919	FAM58A	8.93773	8.726	11.7081	14.2753	0.637148	3.17119e-05	0.000245943
ENSG00000129460	NGDN	5.32832	6.21095	8.76735	8.19657	0.639654	1.60862e-07	2.35826e-06
ENSG00000140675	SLC5A2	1.23409	1.37875	2.20109	1.63682	0.640234	0.0078526	0.0271341
ENSG00000184986	TMEM121	3.21773	3.44875	4.89151	4.92192	0.640636	0.00284343	0.0116962
ENSG00000125877	ITPA	13.0164	13.7449	21.2117	18.1711	0.641027	1.17307e-07	1.77844e-06
ENSG00000167118	URM1	7.79299	8.02823	12.2283	11.0668	0.64123	1.32965e-09	3.17147e-08
ENSG00000184828	ZBTB7C	0.724775	0.734661	0.966544	1.18689	0.64167	0.00620521	0.0223878
ENSG00000075624	ACTB	645.997	650.993	996.075	915.598	0.641906	4.52978e-30	2.60447e-27
ENSG00000125968	ID1	60.525	49.6046	80.2886	82.1741	0.642017	3.37491e-11	1.1319e-09
ENSG00000243364	EFNA4	14.229	12.7565	20.3431	19.4663	0.642398	4.12331e-06	4.17e-05
ENSG00000125503	PPP1R12C	5.40737	4.9768	7.81445	7.50133	0.642401	8.23392e-11	2.53877e-09
ENSG00000159720	ATP6V0D1	4.94169	4.77294	7.59387	6.72623	0.642505	4.50196e-10	1.18376e-08
ENSG00000174292	TNK1	3.64298	2.84985	5.06183	4.52239	0.642796	0.00019563	0.00119294
ENSG00000188229	TUBB4B	120.359	116.326	182.922	166.465	0.644226	1.67855e-22	4.05666e-20
ENSG00000135314	KHDC1	1.82012	2.08137	3.03287	2.72062	0.644849	0.00291578	0.0119436
ENSG00000228259	RP11-1379J22.7	21.6275	22.1379	32.222	32.4222	0.645017	2.17098e-07	3.05462e-06
ENSG00000115461	IGFBP5	60.3771	59.4617	91.3189	85.7432	0.645425	1.75448e-28	9.301e-26
ENSG00000161677	JOSD2	5.20278	4.94075	8.51751	6.4568	0.645805	0.00228875	0.00971166
ENSG00000081059	TCF7	6.31724	6.64639	9.95087	9.20311	0.646073	4.20746e-14	2.54211e-12
ENSG00000011009	LYPLA2	13.0726	14.2418	20.464	19.9315	0.647563	3.97175e-09	8.57711e-08
ENSG00000104852	SNRNP70	51.5966	53.4233	80.3752	75.2817	0.650126	4.81896e-25	1.64989e-22
ENSG00000205593	DENND6B	1.34196	1.03795	1.73933	1.79572	0.650252	0.00241736	0.010189
ENSG00000141314	RHBDL3	2.22963	2.32999	3.19377	3.57031	0.650567	4.85612e-05	0.000358838
ENSG00000163050	ADCK3	3.00833	2.9997	4.71531	4.19492	0.65157	1.30714e-07	1.96178e-06
ENSG00000128011	LRFN1	4.78901	3.8843	6.25091	6.65224	0.652922	2.94851e-05	0.000230632
ENSG00000168496	FEN1	32.9533	36.1696	50.371	52.367	0.65408	1.91594e-16	1.74925e-14
ENSG00000168701	TMEM208	8.79958	8.97802	13.8859	12.5243	0.654205	5.04058e-06	4.93371e-05
ENSG00000182551	ADI1	7.70805	7.21999	11.0169	11.1903	0.654469	7.2724e-12	2.77941e-10
ENSG00000087087	SRRT	38.4198	39.5797	60.6005	55.8144	0.66027	1.71766e-22	4.09102e-20
ENSG00000125813	PAX1	1.24569	1.05213	1.79647	1.63823	0.661148	0.00199165	0.00865208
ENSG00000108179	PPIF	21.1223	21.7591	32.1382	31.9401	0.661846	3.32959e-15	2.45374e-13
ENSG00000151062	CACNA2D4	1.31377	1.38687	1.93536	2.10236	0.662182	0.000115241	0.000755129
ENSG00000128709	HOXD9	5.88163	5.99119	8.93345	8.82401	0.663187	5.26212e-05	0.000383153
ENSG00000197191	CYSRT1	3.37403	3.49697	5.12193	5.15695	0.663547	0.00854505	0.0290739
ENSG00000073670	ADAM11	5.9388	5.67673	9.08664	8.29772	0.664164	5.88949e-09	1.22516e-07
ENSG00000108602	ALDH3A1	5.3538	5.51167	8.21176	8.06669	0.665756	6.39468e-08	1.03639e-06
ENSG00000110076	NRXN2	2.55894	2.10827	3.55808	3.44925	0.667184	1.58339e-07	2.32543e-06
ENSG00000100294	MCAT	6.49942	4.62072	8.71385	8.00259	0.668405	0.000178715	0.00110359
ENSG00000102103	PQBP1	12.0805	12.5216	19.0801	17.8441	0.668761	2.62894e-08	4.67576e-07
ENSG00000178718	RPP25	16.8213	16.0523	24.458	25.0346	0.671858	2.83882e-14	1.77388e-12
ENSG00000116039	ATP6V1B1	2.79315	2.19441	4.1979	3.31072	0.67209	0.00333107	0.0133389
ENSG00000141570	CBX8	7.18843	6.8768	10.3621	10.8292	0.672704	5.47507e-10	1.41474e-08
ENSG00000104142	VPS18	7.34216	7.22258	10.6323	11.3273	0.673836	4.93626e-10	1.28358e-08
ENSG00000234771	SLC25A25-AS1	1.16861	1.6365	2.12476	2.09887	0.675366	0.000882035	0.00431025
ENSG00000007376	RPUSD1	16.9418	17.5777	27.8485	24.195	0.675508	1.17118e-11	4.25821e-10
ENSG00000103154	NECAB2	2.46591	2.0416	3.54074	3.2667	0.675689	0.00341905	0.0136215
ENSG00000196781	TLE1	13.8497	13.5224	21.7517	19.5662	0.676656	3.99951e-15	2.8828e-13
ENSG00000111664	GNB3	3.54809	3.55512	5.07842	5.65637	0.676958	2.1439e-05	0.000175201
ENSG00000162004	CCDC78	4.22803	4.31766	6.65894	6.25651	0.678674	4.19408e-07	5.41868e-06
ENSG00000166407	LMO1	2.62394	2.88405	4.00793	4.32741	0.680159	0.00618289	0.0223318
ENSG00000148291	SURF2	9.17479	9.67071	14.7961	13.7085	0.680312	0.000130712	0.000844386
ENSG00000129932	DOHH	7.95658	6.84891	10.9549	11.4854	0.68036	1.01809e-06	1.19509e-05
ENSG00000141526	SLC16A3	0.499479	0.61712	0.807323	0.882498	0.681255	0.0055476	0.0204553
ENSG00000129993	CBFA2T3	0.840246	0.969177	1.43955	1.29845	0.682118	0.00366071	0.0144165
ENSG00000241839	PLEKHO2	2.54471	2.24378	3.74063	3.52117	0.682128	0.000222282	0.00133223
ENSG00000176022	B3GALT6	12.3021	12.2495	20.2516	16.9393	0.682374	2.42011e-09	5.53928e-08
ENSG00000159387	IRX6	1.39905	2.18082	2.82627	2.5949	0.684939	0.00597207	0.0217547
ENSG00000078900	TP73	0.884325	0.76073	1.44453	1.0542	0.686319	0.00543202	0.0201058
ENSG00000142634	EFHD2	9.50954	10.0566	15.7354	13.9974	0.68715	1.51453e-08	2.84456e-07
ENSG00000102890	ELMO3	1.68813	2.40547	3.11101	3.11129	0.68943	0.00604296	0.0219373
ENSG00000172336	POP7	23.5046	25.3856	37.8051	36.6387	0.689661	5.88214e-09	1.22516e-07
ENSG00000260293	RP11-715J22.6	3.14287	3.23649	5.0621	4.65269	0.689863	2.93863e-07	3.9715e-06
ENSG00000167552	TUBA1A	76.0011	75.4717	118.102	112.754	0.690179	1.94973e-31	1.33507e-28
ENSG00000169116	PARM1	19.4552	19.9629	29.8992	30.18	0.690189	1.34098e-22	3.28919e-20
ENSG00000177971	IMP3	5.72108	5.41032	8.5188	8.49628	0.693754	2.03578e-06	2.23338e-05
ENSG00000164086	DUSP7	5.59928	5.6033	8.75803	8.36773	0.694811	3.21935e-11	1.09086e-09
ENSG00000089692	LAG3	1.54653	1.24048	2.10987	2.16461	0.696611	0.00801306	0.0276015
ENSG00000239672	NME1	7.162	6.98019	10.7696	10.946	0.700461	1.27954e-09	3.06084e-08
ENSG00000171462	DLK2	3.37929	2.73989	4.77689	4.63488	0.701407	0.000923701	0.0044832
ENSG00000111678	C12orf57	4.4585	4.19814	7.80753	5.47389	0.701759	0.00127257	0.00589112
ENSG00000023902	PLEKHO1	5.1238	5.01655	8.11011	7.46762	0.701929	2.21916e-11	7.84296e-10
ENSG00000136859	ANGPTL2	12.2878	10.8705	19.1836	16.4332	0.70335	5.39696e-11	1.72221e-09
ENSG00000123136	DDX39A	49.087	50.6919	80.2323	73.2327	0.703647	4.4937e-25	1.57126e-22
ENSG00000084628	NKAIN1	1.47482	1.45045	2.36575	2.1408	0.706309	0.00548752	0.0202565
ENSG00000173137	ADCK5	2.72377	2.65398	4.32292	3.96721	0.707008	0.000369291	0.00205796
ENSG00000037897	METTL1	2.29297	2.36326	4.05036	3.12679	0.708803	0.00191274	0.00834898
ENSG00000144355	DLX1	6.49555	7.48978	10.7153	10.8663	0.709054	3.44489e-09	7.50839e-08
ENSG00000181274	FRAT2	7.92302	8.21333	13.1405	11.7575	0.709058	1.93728e-07	2.76605e-06
ENSG00000215190	LINC00680	2.45656	3.32889	4.57372	4.34468	0.709487	0.000444377	0.00240543
ENSG00000167536	DHRS13	2.64589	2.65583	4.09268	4.10695	0.711231	0.000200398	0.00121885
ENSG00000100228	RAB36	1.14366	0.98897	1.67302	1.62858	0.711315	0.00527141	0.0195996
ENSG00000138794	CASP6	3.55855	3.78019	6.13411	5.20141	0.711399	0.000570309	0.00296973
ENSG00000179041	RRS1	17.5284	15.9714	27.1816	24.6438	0.711583	5.60106e-10	1.44276e-08
ENSG00000258616	RP11-369C8.1	3.54476	3.99424	5.49382	6.16789	0.711705	0.00580591	0.0212409
ENSG00000048162	NOP16	10.214	10.5966	15.2354	17.0269	0.714113	1.22826e-10	3.68958e-09
ENSG00000113721	PDGFRB	2.55892	3.00677	4.39394	4.2224	0.714294	1.01072e-07	1.56278e-06
ENSG00000181938	GINS3	3.42317	3.03003	4.8735	5.14001	0.714391	3.67553e-07	4.83229e-06
ENSG00000132434	LANCL2	1.49354	1.38364	2.14608	2.33068	0.718375	0.000256516	0.00150556
ENSG00000124160	NCOA5	11.9324	12.5824	20.0544	18.0556	0.719725	1.42618e-12	6.32762e-11
ENSG00000182580	EPHB3	8.1497	7.61046	13.1565	11.377	0.721064	4.70586e-11	1.52838e-09
ENSG00000114270	COL7A1	2.4629	2.47665	3.94196	3.75408	0.722289	6.1545e-11	1.95257e-09
ENSG00000183160	TMEM119	69.4818	67.419	109.886	103.544	0.72287	5.93667e-31	3.75243e-28
ENSG00000188707	ZBED6CL	3.75991	4.37375	6.59505	6.07703	0.723895	1.08833e-05	9.7469e-05
ENSG00000250397	RP11-1391J7.1	2.56211	2.33205	3.71307	3.94072	0.725664	0.0021492	0.00922191
ENSG00000135083	CCNJL	1.78026	1.80815	2.78475	2.82456	0.726642	7.39443e-05	0.000513393
ENSG00000103269	RHBDL1	5.86889	7.348	9.93872	10.7091	0.727098	1.37668e-05	0.000119579
ENSG00000130203	APOE	67.3628	67.1234	112.348	98.342	0.730297	7.28533e-22	1.5549e-19
ENSG00000241553	ARPC4	3.92169	4.38104	6.85947	6.14203	0.731036	9.03381e-07	1.0727e-05
ENSG00000167614	TTYH1	0.462295	0.445362	0.691096	0.733135	0.73112	0.0123702	0.0393672
ENSG00000006016	CRLF1	11.136	9.95911	17.0591	16.0494	0.731946	1.89187e-11	6.74424e-10
ENSG00000215788	TNFRSF25	3.74543	3.57654	6.02583	5.46847	0.733088	6.88755e-07	8.40936e-06
ENSG00000188486	H2AFX	58.5651	57.3772	92.2054	90.0998	0.735055	9.36846e-25	2.96079e-22
ENSG00000104356	POP1	4.31719	4.12281	6.51691	6.76382	0.735378	3.08844e-09	6.83114e-08
ENSG00000198546	ZNF511	1.1336	1.17871	2.01737	1.61658	0.736721	0.0145507	0.0450842
ENSG00000272655	POLR2J4	2.46195	2.38027	3.98468	3.64402	0.738334	0.00908738	0.0305528
ENSG00000136826	KLF4	4.38529	3.94995	6.63926	6.5084	0.738763	2.37116e-07	3.28287e-06
ENSG00000162231	NXF1	9.73098	9.71599	15.5357	15.1712	0.741268	1.05665e-19	1.63821e-17
ENSG00000077348	EXOSC5	5.86227	4.52665	9.49796	6.91539	0.742157	0.000859488	0.00421762
ENSG00000139438	FAM222A	1.87335	1.91881	3.10596	2.88315	0.74237	0.000220224	0.00132231
ENSG00000184897	H1FX	10.4926	9.83756	15.4503	16.7535	0.744408	1.6937e-07	2.46757e-06
ENSG00000143196	DPT	2.23788	2.4258	3.77426	3.60096	0.744677	0.00389374	0.0151598
ENSG00000130821	SLC6A8	17.6753	18.5429	29.1647	28.2746	0.747851	3.62401e-25	1.29472e-22
ENSG00000135835	KIAA1614	1.20474	1.19852	1.96121	1.85644	0.750235	1.33728e-06	1.53149e-05
ENSG00000090447	TFAP4	3.99396	4.42724	6.46984	6.91375	0.750812	2.08706e-12	8.95527e-11
ENSG00000213553	RPLP0P6	5.07642	4.5059	7.16827	8.0897	0.75086	0.00257504	0.0107461
ENSG00000101439	CST3	14.1567	12.7237	20.279	22.5077	0.751368	5.7194e-15	4.03402e-13
ENSG00000167716	WDR81	2.78726	2.87445	4.79433	4.21702	0.753851	1.66666e-09	3.9017e-08
ENSG00000117318	ID3	40.4087	38.7447	67.0135	59.1646	0.755299	3.86281e-18	4.63369e-16
ENSG00000132386	SERPINF1	81.8662	81.7678	134.863	126.082	0.755604	9.79714e-35	8.47401e-32
ENSG00000174886	NDUFA11	3.92485	3.88208	6.67574	5.77191	0.756176	1.97983e-08	3.62322e-07
ENSG00000244165	P2RY11	7.72891	7.28569	12.5291	11.4334	0.756707	2.7855e-08	4.89593e-07
ENSG00000262772	RP11-353N14.2	2.56171	2.32844	3.91575	3.90524	0.758549	0.00251318	0.01052
ENSG00000102007	PLP2	29.1741	30.4866	46.517	48.9334	0.76007	5.40991e-15	3.83218e-13
ENSG00000135446	CDK4	17.8655	17.1054	30.0871	25.8691	0.760862	2.5082e-15	1.86515e-13
ENSG00000168806	LCMT2	2.98157	3.02618	4.83996	4.78066	0.76167	3.97582e-10	1.05555e-08
ENSG00000239789	MRPS17	1.581	1.83426	2.94121	2.51925	0.762128	0.00617571	0.0223108
ENSG00000229544	NKX1-2	1.12742	0.975983	1.59724	1.79163	0.767576	0.00622301	0.0224274
ENSG00000279117	CTD-2562J17.6	4.77916	4.98013	8.357	7.32492	0.767875	2.95254e-06	3.08861e-05
ENSG00000143878	RHOB	34.1062	32.2921	54.2008	52.817	0.770538	6.12065e-24	1.76468e-21
ENSG00000161960	EIF4A1	1.597	2.53411	3.5468	3.10401	0.772712	0.000188251	0.00115308
ENSG00000269837	IPO5P1	1.3339	1.6062	2.53793	2.20222	0.77439	0.00306322	0.0124207
ENSG00000198113	TOR4A	0.851029	0.652797	1.2561	1.17835	0.774789	0.0103461	0.034052
ENSG00000143554	SLC27A3	3.57876	3.70033	6.23308	5.53607	0.776514	2.0728e-09	4.80456e-08
ENSG00000132481	TRIM47	2.96198	2.99478	5.14066	4.51484	0.780158	1.18153e-05	0.000104368
ENSG00000159958	TNFRSF13C	1.2723	1.35596	2.13849	2.12451	0.780667	0.000689193	0.00349466
ENSG00000236675	MTX1P1	4.38656	3.9583	6.06211	7.58688	0.788884	0.00565212	0.0207708
ENSG00000135097	MSI1	2.88909	2.35508	4.089	4.50757	0.79233	4.72804e-05	0.000350635
ENSG00000258986	TMEM179	0.670532	0.673755	0.962298	1.24437	0.794964	0.0069222	0.0244119
ENSG00000142149	HUNK	1.86779	1.71809	2.92899	2.97317	0.800052	1.66773e-08	3.10743e-07
ENSG00000161835	GRASP	2.17594	2.1895	3.4763	3.7153	0.801786	0.000142402	0.000908122
ENSG00000133216	EPHB2	3.14211	2.94232	5.1282	4.90357	0.803262	1.86917e-16	1.71609e-14
ENSG00000237380	HOXD-AS2	2.53155	3.38712	4.62602	5.11779	0.803477	0.00247428	0.0103836
ENSG00000179965	ZNF771	1.60957	1.66325	2.66893	2.73166	0.804864	3.83116e-06	3.8913e-05
ENSG00000183186	C2CD4C	3.79478	3.28848	6.20275	5.4967	0.805647	1.70591e-06	1.90196e-05
ENSG00000179431	FJX1	3.8224	3.81302	6.1806	6.52506	0.816311	2.35431e-06	2.52881e-05
ENSG00000175130	MARCKSL1	37.279	37.553	65.723	58.8352	0.81788	3.55215e-21	6.63364e-19
ENSG00000118162	KPTN	2.47238	2.42223	4.2622	3.89304	0.819233	0.000347867	0.00195631
ENSG00000067842	ATP2B3	4.20535	3.5357	6.66935	6.26326	0.82164	2.02072e-12	8.69333e-11
ENSG00000223764	RP11-54O7.3	9.90037	10.6548	17.0744	17.2334	0.821665	1.21314e-18	1.58229e-16
ENSG00000102109	PCSK1N	6.61394	7.47476	10.9663	12.5916	0.823899	3.58713e-06	3.66838e-05
ENSG00000160226	C21orf2	1.0586	1.08303	1.80466	1.77599	0.82404	5.56608e-05	0.000401726
ENSG00000162407	PLPP3	2.61055	2.43323	4.00433	4.44258	0.824466	4.17512e-08	7.08091e-07
ENSG00000062282	DGAT2	2.38043	2.29932	4.01237	3.82613	0.826299	1.06279e-10	3.22249e-09
ENSG00000153443	UBALD1	3.43414	2.86193	5.42591	5.13835	0.827433	5.65429e-07	7.04493e-06
ENSG00000254093	PINX1	2.40515	2.30724	4.03278	3.86915	0.82777	4.62231e-05	0.000344192
ENSG00000099783	HNRNPM	44.4419	45.8153	77.6175	74.1553	0.832128	5.03462e-44	6.36454e-41
ENSG00000137877	SPTBN5	0.19153	0.235928	0.345756	0.372329	0.832212	0.00943866	0.0315595
ENSG00000173762	CD7	1.53604	1.75735	3.20286	2.32461	0.833019	0.00154051	0.00694373
ENSG00000180616	SSTR2	0.501593	0.495729	0.875076	0.805025	0.835159	0.00137142	0.00628694
ENSG00000204248	COL11A2	0.865701	0.843677	1.40597	1.47765	0.835794	0.000109926	0.000724927
ENSG00000085552	IGSF9	4.30481	3.98837	7.15356	6.83663	0.836175	3.1202e-14	1.94233e-12
ENSG00000174276	ZNHIT2	4.44537	4.61321	7.67982	7.62584	0.839324	8.22545e-05	0.000562769
ENSG00000172137	CALB2	7.38347	7.15508	12.563	12.0415	0.841183	2.97963e-08	5.19823e-07
ENSG00000181418	DDN	14.3964	14.626	25.077	24.2225	0.846862	5.82186e-24	1.70851e-21
ENSG00000120129	DUSP1	13.1493	12.8081	23.1128	21.06	0.849582	5.89234e-14	3.52127e-12
ENSG00000132773	TOE1	6.84134	6.17205	11.8999	10.2665	0.850663	8.32251e-10	2.06604e-08
ENSG00000129946	SHC2	2.88846	2.82677	5.04508	4.69721	0.851942	4.42776e-08	7.46317e-07
ENSG00000280927	CTBP1-AS	0.960959	1.13231	1.94415	1.61717	0.852116	0.0012484	0.00579553
ENSG00000280789	PAGR1	1.83409	2.02846	3.9988	2.5695	0.852438	0.00607466	0.0220274
ENSG00000200087	SNORA73B	26.4569	23.5605	41.5037	44.1364	0.856115	0.00019945	0.00121354
ENSG00000183479	TREX2	1.06381	1.15942	2.13498	1.67847	0.863594	0.00431724	0.0165654
ENSG00000149564	ESAM	1.86834	2.59652	3.97018	3.70021	0.86643	9.68944e-05	0.000648884
ENSG00000169026	MFSD7	1.76545	2.04826	3.43626	3.12739	0.867898	0.000208409	0.00126011
ENSG00000104679	R3HCC1	5.61297	5.75279	10.0293	9.64172	0.874092	2.99233e-10	8.12825e-09
ENSG00000162006	MSLNL	1.8079	2.01131	3.3449	3.27571	0.877243	0.000302834	0.00173279
ENSG00000163947	ARHGEF3	2.03077	2.20209	3.33842	4.01278	0.877825	9.93492e-09	1.94718e-07
ENSG00000129646	QRICH2	0.565801	0.632992	1.03755	1.04365	0.879231	0.00138821	0.00635127
ENSG00000129910	CDH15	0.655598	0.460759	0.992131	0.952904	0.879618	0.0073863	0.0257666
ENSG00000168874	ATOH8	1.61812	1.67121	3.01741	2.69761	0.880367	1.94099e-07	2.76655e-06
ENSG00000145428	RNF175	0.996837	0.809564	1.61709	1.53196	0.882047	0.000759593	0.00380004
ENSG00000187796	CARD9	0.757769	0.570946	1.10347	1.22337	0.886611	0.000489139	0.00260483
ENSG00000130748	TMEM160	8.2726	8.98516	11.8863	18.4583	0.893936	0.000313418	0.00178287
ENSG00000179958	DCTPP1	10.7212	9.16302	18.0433	16.9456	0.896366	2.8721e-10	7.81459e-09
ENSG00000179698	WDR97	0.764572	0.81533	1.41995	1.36067	0.898805	3.87806e-06	3.93407e-05
ENSG00000109971	HSPA8	226.841	227.907	404.285	398.274	0.901629	1.80623e-74	4.94727e-71
ENSG00000214389	RPS3AP26	2.64204	2.63354	5.6074	3.70316	0.905015	0.0144349	0.0447675
ENSG00000197355	UAP1L1	10.9893	11.1287	20.372	18.7543	0.905611	1.29659e-26	5.46365e-24
ENSG00000263826	RP11-573D15.9	2.03003	2.36933	3.75848	4.02722	0.90682	6.2979e-05	0.000448244
ENSG00000198576	ARC	1.17048	1.24481	2.36258	1.94134	0.917973	0.000763911	0.00381584
ENSG00000162878	PKDCC	1.77646	1.7937	3.39334	2.98684	0.920919	3.08852e-06	3.2084e-05
ENSG00000258674	CTC-260F20.3	1.45396	1.41184	2.50496	2.62787	0.922149	0.00284086	0.0116921
ENSG00000146674	IGFBP3	7.93975	7.41964	14.1557	13.4025	0.925259	1.19938e-20	2.03203e-18
ENSG00000136099	PCDH8	0.345557	0.446918	0.746136	0.677919	0.931554	0.00928868	0.0311404
ENSG00000204335	SP5	2.35092	1.85668	3.92038	3.67503	0.932156	0.000204789	0.00124143
ENSG00000280195	XX-FW83563B9.5	1.09835	1.8329	2.63673	2.6345	0.933792	0.00433118	0.0165995
ENSG00000147813	NAPRT	0.805391	1.01136	1.67106	1.62327	0.943682	0.00202698	0.00878002
ENSG00000171223	JUNB	43.8253	45.2106	82.1983	79.9421	0.947248	5.50209e-38	5.65133e-35
ENSG00000157557	ETS2	5.07293	4.99426	9.28387	9.15759	0.955354	2.60643e-17	2.72828e-15
ENSG00000273230	RP11-1246C19.1	1.82218	2.06933	3.83111	3.3034	0.959251	9.11974e-06	8.33095e-05
ENSG00000163485	ADORA1	2.29021	2.30173	4.28132	4.20029	0.967579	5.06165e-09	1.07195e-07
ENSG00000141965	FEM1A	0.371025	0.239928	0.580477	0.555488	0.972677	0.00183294	0.00806494
ENSG00000198899	MT-ATP6	4966.37	5004.06	9613.78	8925.26	0.977038	2.6624e-72	6.25055e-69
ENSG00000164076	CAMKV	0.463794	0.477337	1.02703	0.725584	0.982411	0.00957001	0.0319272
ENSG00000196440	ARMCX4	0.253479	0.261126	0.46099	0.503731	0.98836	0.000246029	0.00145336
ENSG00000258311	RP11-644F5.10	1.01403	0.964316	1.83697	1.87416	0.988891	0.000214732	0.00129454
ENSG00000188191	PRKAR1B	3.91067	3.57241	7.34531	6.69378	0.989649	1.36617e-13	7.53411e-12
ENSG00000204839	MROH6	2.81946	2.41878	4.91274	4.93562	0.991236	2.54045e-10	6.98157e-09
ENSG00000271811	RP1-79C4.4	1.84032	1.37376	3.51919	2.53389	0.99489	0.000910866	0.004434
ENSG00000179673	RPRML	1.81504	1.95095	3.12833	3.96756	0.9949	0.00460711	0.0174858
ENSG00000171388	APLN	0.582572	0.601968	0.965248	1.28426	1.00536	0.00606264	0.0219953
ENSG00000101084	C20orf24	2.42316	1.6511	2.72622	5.03894	1.00556	0.0033609	0.0134321
ENSG00000119715	ESRRB	1.45554	1.03458	2.55584	2.22488	1.02085	4.2872e-06	4.30396e-05
ENSG00000146094	DOK3	2.46295	2.61878	4.95795	4.7796	1.02136	5.68296e-12	2.2215e-10
ENSG00000099866	MADCAM1	0.693312	0.663927	1.15468	1.48332	1.0382	0.00516042	0.0192725
ENSG00000183018	SPNS2	0.794819	0.856273	1.66347	1.5376	1.03888	0.000114028	0.000747778
ENSG00000248015	AC005329.7	0.776124	1.19428	1.73264	2.08914	1.04081	0.000348723	0.00195996
ENSG00000154099	DNAAF1	0.269888	0.230492	0.493717	0.481631	1.04324	0.00306055	0.012415
ENSG00000134508	CABLES1	5.14734	4.5425	9.65089	9.2511	1.0453	8.7221e-24	2.42947e-21
ENSG00000279443	RP4-669K10.8	0.560233	0.698724	1.15687	1.30558	1.05174	0.0144092	0.0447131
ENSG00000277117	CH507-9B2.1	0.443217	0.988101	1.17376	1.63116	1.05696	0.00629479	0.0226426
ENSG00000263834	MIR4635	48.3773	53.9846	95.22	106.064	1.05811	2.03271e-05	0.000167573
ENSG00000132470	ITGB4	0.185548	0.200251	0.457569	0.304396	1.06828	0.0155118	0.0475634
ENSG00000212123	PRR22	4.44235	3.42973	7.42887	8.24136	1.0718	8.7346e-08	1.36709e-06
ENSG00000169174	PCSK9	0.784849	0.530035	1.36639	1.25428	1.07349	0.000207278	0.0012542
ENSG00000198892	SHISA4	0.818746	0.91113	1.77183	1.66282	1.07358	0.00667038	0.0236904
ENSG00000248527	MTATP6P1	1093.92	1089.88	2247.33	2110.96	1.07914	1.27863e-86	4.2026e-83
ENSG00000267980	AC007292.6	2.15091	2.2686	4.32155	4.53221	1.08481	0.0040141	0.0155548
ENSG00000266651	RP11-138I1.3	16.5064	15.699	35.0282	29.7388	1.09083	1.65882e-06	1.85576e-05
ENSG00000188730	VWC2	0.193651	0.17075	0.386196	0.348021	1.0921	0.0013255	0.00610345
ENSG00000259895	RP11-715J22.2	0.545227	0.383688	1.09745	0.776891	1.09359	0.00833045	0.0284652
ENSG00000177606	JUN	27.1715	26.9441	56.5738	52.8001	1.09754	5.58338e-53	8.34157e-50
ENSG00000203883	SOX18	1.42427	1.28926	2.72535	2.77993	1.10131	0.000310009	0.00176502
ENSG00000157570	TSPAN18	0.55158	0.449686	0.987305	1.06414	1.11375	0.000107486	0.000712268
ENSG00000234165	AC114877.3	4.41121	4.30363	8.67266	9.2823	1.12405	0.000208783	0.00126191
ENSG00000179796	LRRC3B	3.4695	4.1598	7.77524	7.94329	1.12673	8.87434e-14	5.11723e-12
ENSG00000162461	SLC25A34	0.401772	0.339005	0.631923	0.908694	1.13337	0.0122997	0.0391764
ENSG00000133083	DCLK1	0.0953867	0.0588652	0.158575	0.163619	1.13858	0.0150757	0.0464568
ENSG00000185100	ADSSL1	2.55116	2.44405	5.59375	4.90005	1.15355	1.55597e-16	1.45289e-14
ENSG00000138161	CUZD1	0.36215	0.361535	0.667458	0.859347	1.15702	0.00720492	0.0252572
ENSG00000161992	PRR35	1.2507	1.22193	2.68921	2.57053	1.17116	5.08799e-05	0.000373375
ENSG00000159167	STC1	1.63133	1.74581	3.80664	3.40133	1.17766	4.02682e-10	1.06734e-08
ENSG00000181029	TRAPPC5	0.267605	0.262708	0.804202	0.3371	1.1932	0.00881372	0.029828
ENSG00000129038	LOXL1	13.829	13.3268	29.2337	29.8893	1.20408	9.64175e-49	1.32044e-45
ENSG00000263235	RP11-461A8.4	1.28388	0.950772	2.40879	2.47755	1.20661	0.00573373	0.021019
ENSG00000261659	LA16c-313D11.12	0.303726	0.228571	0.549765	0.630774	1.22627	0.0118142	0.0379283
ENSG00000157554	ERG	0.192238	0.227494	0.514988	0.411674	1.22879	0.00125309	0.00581073
ENSG00000188368	PRR19	0.328563	0.486352	1.12553	0.685055	1.24235	0.0111005	0.0360738
ENSG00000228253	MT-ATP8	202.809	197.853	357.894	543.443	1.25073	1.75749e-05	0.000147889
ENSG00000253661	ZFHX4-AS1	0.660986	0.811979	1.2586	2.0571	1.25147	0.00144517	0.0065662
ENSG00000139626	ITGB7	0.136723	0.264375	0.457835	0.451075	1.27055	0.0140377	0.0437153
ENSG00000213638	ADAT3	3.71686	3.4952	7.91911	8.59206	1.27564	9.24766e-14	5.30549e-12
ENSG00000170345	FOS	78.152	76.3607	182.906	173.65	1.28859	8.4421e-108	4.62458e-104
ENSG00000165633	VSTM4	0.388628	0.345023	0.803455	0.893962	1.2898	1.22351e-06	1.41004e-05
ENSG00000207547	MIR25	21.8806	23.7738	48.0713	57.7505	1.29455	0.000138865	0.000888325
ENSG00000141934	PLPP2	0.231442	0.278107	0.60894	0.572678	1.29867	0.000201316	0.00122353
ENSG00000120738	EGR1	50.1575	49.5848	120.71	111.715	1.30283	3.96004e-89	1.62698e-85
ENSG00000274897	PANO1	0.659891	0.624567	1.91898	1.07188	1.30521	0.00600147	0.02183
ENSG00000147257	GPC3	0.591876	0.674203	1.58558	1.42338	1.33378	0.000165936	0.00103452
ENSG00000155666	KDM8	0.267255	0.47767	0.798187	0.973579	1.3376	0.000986484	0.00474031
ENSG00000144824	PHLDB2	0.920349	0.888885	2.15142	2.20338	1.34871	1.67935e-20	2.75985e-18
ENSG00000259303	IGHV2OR16-5	2.28177	2.4582	7.18601	4.20884	1.35269	0.00918152	0.0308189
ENSG00000166292	TMEM100	0.261021	0.652257	1.25506	0.986417	1.38832	0.0025344	0.0106007
ENSG00000125740	FOSB	8.03299	7.62529	20.5133	18.6829	1.40597	3.94644e-56	6.48558e-53
ENSG00000147655	RSPO2	0.276498	0.197409	0.759705	0.42868	1.40838	0.00424438	0.0163316
ENSG00000273038	RP11-479G22.8	0.638228	0.41137	1.32981	1.32208	1.4133	0.00152353	0.00688038
ENSG00000225857	RP11-46A10.2	2.41817	2.53404	6.26909	6.2397	1.41966	1.92033e-05	0.000159953
ENSG00000198938	MT-CO3	5636.11	5586.31	14483.9	14033.3	1.42757	6.64114e-189	1.09141e-184
ENSG00000253764	RP11-439C15.4	1.19744	0.547285	2.43018	2.05692	1.43629	0.0112885	0.0365187
ENSG00000103460	TOX3	0.777048	0.652595	1.72175	1.95768	1.44252	4.37142e-09	9.342e-08
ENSG00000202058	RN7SKP80	2.57722	2.15284	7.24933	4.93467	1.44769	0.00946474	0.0316403
ENSG00000184524	CEND1	0.548452	0.513152	1.61933	1.13661	1.46032	0.00274346	0.0113424
ENSG00000255050	RP11-661A12.9	0.572041	0.89452	1.88779	1.91114	1.46158	0.00303668	0.0123405
ENSG00000019186	CYP24A1	0.448041	0.213038	0.852644	0.925235	1.49987	0.000423146	0.00230723
ENSG00000268655	CTB-60B18.10	0.664558	0.269855	1.24249	1.27663	1.50181	0.00464541	0.0175945
ENSG00000209482	SNORD83A	12.2838	13.539	35.3067	35.203	1.53285	0.000115357	0.000755593
ENSG00000249176	RP11-304F15.5	1.42109	0.484921	2.47266	2.7905	1.53408	0.0094707	0.0316538
ENSG00000167434	CA4	0.56567	0.446832	1.38372	1.39481	1.53489	0.000124776	0.000811529
ENSG00000162552	WNT4	0.373779	0.284119	0.841625	0.974164	1.54157	2.79765e-05	0.000220723
ENSG00000186088	GSAP	0.0842714	0.09025	0.267722	0.212312	1.54483	0.00193784	0.00844512
ENSG00000204428	LY6G5C	0.155833	0.232451	0.484553	0.616946	1.59061	0.00996599	0.0330405
ENSG00000198744	MTCO3P12	1.44004	1.29945	4.04823	3.76237	1.59264	0.00145222	0.00659277
ENSG00000121068	TBX2	0.0919403	0.0673694	0.286269	0.170677	1.60167	0.0127832	0.0404383
ENSG00000127528	KLF2	1.82157	1.32505	4.11493	5.02631	1.61498	8.38508e-10	2.07844e-08
ENSG00000272338	RP11-722E23.2	1.46629	0.703934	2.93475	3.50307	1.63919	0.00388946	0.0151537
ENSG00000104899	AMH	0.778127	0.24859	1.66158	1.39217	1.64477	0.000327065	0.00185025
ENSG00000260778	MIR940	0.476312	0.483536	1.2627	1.65002	1.68169	0.00678179	0.0240043
ENSG00000168539	CHRM1	0.179533	0.27078	0.691368	0.66716	1.68196	0.000896198	0.00436907
ENSG00000268798	CTB-25B13.5	1.03435	0.584639	2.69397	2.23843	1.68242	0.000365172	0.00203916
ENSG00000127588	GNG13	0.770861	0.309581	1.85326	1.49392	1.70257	0.00575949	0.021104
ENSG00000269486	CTC-360G5.9	0.166159	0.111607	0.478314	0.38557	1.71443	0.0062005	0.0223806
ENSG00000187955	COL14A1	2.689	2.73614	8.58643	8.45764	1.73399	2.63838e-69	5.41989e-66
ENSG00000268902	CSAG2	1.34378	0.820545	2.9604	3.92004	1.74118	0.000178828	0.00110359
ENSG00000053108	FSTL4	0.68018	0.603163	2.39857	1.72455	1.76652	1.28091e-14	8.69851e-13
ENSG00000101638	ST8SIA5	0.0258685	0.0342998	0.105186	0.0884485	1.77456	0.00353485	0.0140068
ENSG00000228971	RP11-286B14.1	0.240666	0.542925	0.68651	1.85268	1.78158	0.00146364	0.00663912
ENSG00000261888	AC144831.1	0.505274	0.649933	2.15788	1.66041	1.81284	2.21377e-07	3.10154e-06
ENSG00000240399	RP1-228P16.1	0.823916	0.30415	1.58851	2.26446	1.83768	0.00546581	0.0201941
ENSG00000161180	CCDC116	0.108822	0.137731	0.408574	0.473555	1.92431	0.00400758	0.0155368
ENSG00000197245	FAM110D	0.081663	0.0947446	0.284853	0.347187	1.92436	0.0160384	0.0489098
ENSG00000122378	FAM213A	0.0581692	0.0363393	0.184798	0.197279	2.08822	0.00294183	0.0120384
ENSG00000276966	HIST1H4E	0.274672	0.29591	1.31396	0.988577	2.09849	0.000471908	0.00252699
ENSG00000171532	NEUROD2	0.0794553	0.130141	0.479963	0.382693	2.13388	1.57155e-05	0.000134585
ENSG00000260725	AC005307.1	0.0743289	0.172471	0.705217	0.397934	2.26186	0.0104873	0.0344147
ENSG00000105549	THEG	0.192357	0.198374	0.787272	1.00962	2.28214	9.19509e-06	8.39046e-05
ENSG00000050165	DKK3	0.0115335	0.060215	0.244603	0.152551	2.58159	0.00367605	0.0144665
ENSG00000127129	EDN2	0.0177999	0.30977	0.91395	1.05385	2.69942	0.000660509	0.0033721
