# Supplementary material for: Tumour suppressive long non‐coding RNA AFDN‐DT inhibits gastric cancer invasion via transcriptional regulation
Source: J Cell Mol Med. 2020 Jan 24;24(5):3157–66. doi: 10.1111/jcmm.14988 (PMC7077530; doi:10.1111/jcmm.14988)
Supplement: Supplementary file 3 [file JCMM-24-3157-s003.xlsx]

## Sheet: Sheet1
Table S3. Genes directly regulated by AFDN-DT
GID	SYMBOL	AFDN-DT_OV.rep1	AFDN-DT_OV.rep2	Control.rep1	Control.rep2	log2FoldChange	pvalue	padj
ENSG00000198221	AFDN-DT	48.1583	48.1202	0	0.077795	-10.2191	4.91593e-11	1.58099e-09
ENSG00000108950	FAM20A	0.45151	0.327398	0.073497	0.0533215	-2.53137	8.04617e-06	7.44962e-05
ENSG00000181722	ZBTB20	0.0558365	0.0562851	0.011239	0.0126837	-2.14877	0.00043939	0.00238381
ENSG00000281357	ARRDC3-AS1	0.360556	0.525879	0.045995	0.155722	-2.07085	0.00710526	0.0249344
ENSG00000077327	SPAG6	0.667995	0.757585	0.142422	0.179639	-2.06766	2.48365e-05	0.000198523
ENSG00000108846	ABCC3	0.221522	0.239404	0.0745181	0.0305807	-2.03586	0.000379144	0.00210289
ENSG00000080573	COL5A3	0.18585	0.160462	0.0434192	0.0381115	-2.00288	0.00682848	0.0241124
ENSG00000205269	TMEM170B	0.973401	0.979562	0.140196	0.325224	-1.99817	3.29741e-09	7.22528e-08
ENSG00000264343	NOTCH2NL	0.249042	0.141841	0.0555966	0.0513353	-1.78948	0.0119268	0.0381927
ENSG00000062038	CDH3	0.467834	0.542776	0.193214	0.100185	-1.69162	0.000246126	0.00145341
ENSG00000105971	CAV2	2.96964	2.79049	0.836914	0.870207	-1.67334	7.45427e-21	1.29322e-18
ENSG00000152527	PLEKHH2	2.41165	2.43661	0.64566	0.803388	-1.66341	2.28364e-22	5.28582e-20
ENSG00000169621	APLF	0.204444	0.222962	0.0775887	0.0515071	-1.63784	0.00871816	0.0295777
ENSG00000167103	PIP5KL1	5.1869	5.67333	1.82267	1.92497	-1.45319	2.02235e-15	1.53158e-13
ENSG00000117598	PLPPR5	0.561654	0.547958	0.106862	0.297476	-1.38676	0.00772357	0.0267614
ENSG00000149596	JPH2	1.00634	1.05364	0.273973	0.476153	-1.38234	2.55038e-05	0.000203067
ENSG00000151773	CCDC122	0.496764	0.488637	0.156705	0.204055	-1.37166	0.00259594	0.0108196
ENSG00000117707	PROX1	0.673148	0.636915	0.273559	0.214048	-1.34044	1.72554e-05	0.000145497
ENSG00000188177	ZC3H6	1.94527	2.1307	0.692508	0.83757	-1.33348	6.74132e-16	5.54851e-14
ENSG00000172232	AZU1	1.32535	0.930189	0.347013	0.515288	-1.31275	0.0137425	0.0429118
ENSG00000144426	NBEAL1	2.3516	2.29426	0.86104	0.964988	-1.26671	1.20513e-22	3.00076e-20
ENSG00000113389	NPR3	0.402157	0.456286	0.132027	0.208597	-1.25693	0.000735409	0.00369367
ENSG00000185507	IRF7	1.02132	1.1978	0.545219	0.33562	-1.24337	0.00503011	0.0188776
ENSG00000131378	RFTN1	0.427594	0.531525	0.252279	0.130812	-1.23213	0.0151716	0.0466909
ENSG00000196550	FAM72A	2.784	2.77365	1.08462	1.18518	-1.21107	9.45025e-08	1.4693e-06
ENSG00000107249	GLIS3	1.74419	1.79224	0.586036	0.861684	-1.21056	2.4969e-10	6.89649e-09
ENSG00000181690	PLAG1	1.99634	2.12168	0.685961	1.00403	-1.207	6.54512e-09	1.35129e-07
ENSG00000105855	ITGB8	0.794993	0.681149	0.292212	0.327349	-1.17281	1.76973e-07	2.5512e-06
ENSG00000180628	PCGF5	4.91387	4.87785	1.91717	2.2344	-1.15766	7.56492e-20	1.1954e-17
ENSG00000150636	CCDC102B	0.914675	0.804643	0.314144	0.417833	-1.15452	0.000487278	0.00259829
ENSG00000145700	ANKRD31	0.455773	0.377702	0.207648	0.146462	-1.14912	0.0112849	0.0365142
ENSG00000168477	TNXB	0.47805	0.4853	0.214692	0.195243	-1.14909	1.39195e-05	0.000120842
ENSG00000112874	NUDT12	8.59497	8.43042	3.33664	3.96193	-1.14203	1.20684e-17	1.31346e-15
ENSG00000243444	PALM2	1.16271	0.986049	0.546803	0.371741	-1.13986	0.000547666	0.00286727
ENSG00000175548	ALG10B	4.66827	4.42569	2.07065	1.87138	-1.12291	3.97108e-23	1.05259e-20
ENSG00000137962	ARHGAP29	1.08247	1.3191	0.421634	0.627341	-1.11622	5.69259e-08	9.3552e-07
ENSG00000165312	OTUD1	0.875323	0.969379	0.32198	0.488668	-1.10915	0.0125825	0.0399114
ENSG00000086619	ERO1B	4.38074	4.72893	1.91949	2.0771	-1.1071	5.58477e-13	2.72345e-11
ENSG00000165115	KIF27	1.91845	2.37723	0.937653	0.950933	-1.10244	1.2196e-06	1.40651e-05
ENSG00000105810	CDK6	6.0704	5.91917	2.57116	2.73679	-1.09426	4.59595e-30	2.60447e-27
ENSG00000185278	ZBTB37	2.98726	3.10408	1.27153	1.43308	-1.0904	5.60935e-24	1.67607e-21
ENSG00000137449	CPEB2	0.999976	0.924357	0.267703	0.604227	-1.06801	0.00154864	0.00697079
ENSG00000166262	FAM227B	0.479774	0.691569	0.194737	0.335759	-1.06529	0.0101165	0.0334447
ENSG00000033327	GAB2	4.88174	5.18385	2.37584	2.17647	-1.06125	1.2856e-15	1.01089e-13
ENSG00000116191	RALGPS2	2.22827	2.27174	0.965082	1.08914	-1.05067	1.47411e-10	4.29532e-09
ENSG00000174501	ANKRD36C	2.34101	2.49099	0.945713	1.28159	-1.03832	6.77939e-09	1.38573e-07
ENSG00000117151	CTBS	3.48122	3.51206	1.64254	1.59945	-1.02656	6.63291e-12	2.54685e-10
ENSG00000236404	VLDLR-AS1	1.71759	1.89887	0.90997	0.776084	-1.01608	4.65312e-05	0.000346172
ENSG00000117533	VAMP4	4.04898	4.32361	1.75478	2.17268	-1.01216	1.45727e-09	3.45083e-08
ENSG00000033867	SLC4A7	15.8552	15.3996	6.95584	7.80027	-1.00171	8.63373e-36	7.8826e-33
ENSG00000150627	WDR17	4.04656	3.7931	1.78087	1.97213	-0.982214	8.95247e-13	4.13272e-11
ENSG00000164463	CREBRF	1.00772	1.00996	0.522805	0.458895	-0.955507	2.95057e-06	3.08851e-05
ENSG00000180747	SMG1P3	0.759422	1.05253	0.485694	0.398167	-0.949354	0.00141349	0.00644365
ENSG00000215784	FAM72D	2.81152	2.68295	1.31779	1.37986	-0.945074	0.000541807	0.00284071
ENSG00000138756	BMP2K	4.50029	4.27436	2.09057	2.25576	-0.932575	1.37028e-15	1.06726e-13
ENSG00000165997	ARL5B	9.88822	9.15331	4.17237	5.39305	-0.913405	1.38587e-14	9.33418e-13
ENSG00000173890	GPR160	0.994721	0.964251	0.401759	0.585302	-0.911694	0.00818722	0.0280778
ENSG00000151229	SLC2A13	5.25175	4.8913	2.25064	2.85148	-0.911633	3.3598e-13	1.71475e-11
ENSG00000106701	FSD1L	3.36727	3.20415	1.66828	1.63343	-0.910895	2.6127e-12	1.09814e-10
ENSG00000165113	GKAP1	4.25402	3.63403	1.83964	2.15219	-0.903303	8.30173e-06	7.66464e-05
ENSG00000106948	AKNA	15.3975	15.2204	8.13727	7.39444	-0.896341	2.9864e-31	1.96314e-28
ENSG00000181619	GPR135	2.27437	3.03315	1.17119	1.5285	-0.894641	5.73675e-05	0.000413137
ENSG00000173542	MOB1B	7.896	7.9148	3.51508	4.53481	-0.893829	1.29217e-14	8.73893e-13
ENSG00000169193	CCDC126	2.83523	3.39428	1.71537	1.45966	-0.887244	6.52604e-05	0.00046089
ENSG00000023909	GCLM	6.66914	6.75077	3.22039	3.64113	-0.887001	2.52553e-12	1.06696e-10
ENSG00000197472	ZNF695	1.19617	1.44185	0.624238	0.724048	-0.886913	0.00527003	0.0195989
ENSG00000119508	NR4A3	0.799354	0.675449	0.37134	0.38415	-0.884472	0.00631041	0.0226728
ENSG00000163644	PPM1K	2.9813	3.11953	1.51496	1.61597	-0.880806	3.95216e-12	1.58414e-10
ENSG00000136603	SKIL	3.15284	3.48392	1.56922	1.85593	-0.873567	8.59131e-09	1.70725e-07
ENSG00000227124	ZNF717	2.52211	2.8276	1.44552	1.31041	-0.872955	3.78751e-07	4.94785e-06
ENSG00000153130	SCOC	3.89822	4.44201	1.96608	2.34142	-0.872394	1.29369e-08	2.46929e-07
ENSG00000181826	RELL1	2.59226	2.81628	1.33804	1.47228	-0.863073	0.00432045	0.0165699
ENSG00000165185	KIAA1958	6.94272	6.83452	3.57193	3.59127	-0.861627	7.61126e-24	2.15661e-21
ENSG00000118257	NRP2	3.1324	2.91075	1.60291	1.54184	-0.860181	2.61815e-13	1.36302e-11
ENSG00000102780	DGKH	7.98399	7.83576	3.68976	4.60572	-0.850636	1.21105e-19	1.86003e-17
ENSG00000151151	IPMK	3.36313	3.54314	1.57698	2.04934	-0.849869	5.60139e-07	6.98961e-06
ENSG00000164031	DNAJB14	3.45547	3.44738	1.54879	2.07947	-0.848365	3.84312e-10	1.02529e-08
ENSG00000105974	CAV1	6.21075	6.21063	3.05541	3.47517	-0.84695	7.51586e-09	1.51553e-07
ENSG00000263513	FAM72C	2.01945	2.4461	1.14833	1.19995	-0.844408	0.00632247	0.0227062
ENSG00000244687	UBE2V1	1.71969	1.83358	0.790793	1.08314	-0.844323	0.000761363	0.00380672
ENSG00000198087	CD2AP	8.60401	8.38792	3.96504	5.04086	-0.835972	2.67387e-12	1.11529e-10
ENSG00000134758	RNF138	12.7075	12.1655	5.76635	7.43722	-0.833978	9.02164e-11	2.76608e-09
ENSG00000112175	BMP5	29.4103	32.263	15.9444	16.8036	-0.831306	3.5188e-23	9.55376e-21
ENSG00000104093	DMXL2	10.8333	10.9189	5.55673	6.00484	-0.830358	3.52856e-28	1.70554e-25
ENSG00000151135	TMEM263	13.8406	13.5731	6.28341	8.30891	-0.829795	7.404e-12	2.81661e-10
ENSG00000167785	ZNF558	4.21356	4.30538	2.15664	2.41589	-0.816735	1.43104e-10	4.1996e-09
ENSG00000099834	CDHR5	1.57433	1.57308	0.891255	0.797064	-0.815007	0.00355208	0.0140561
ENSG00000172007	RAB33B	2.68068	2.65233	1.55439	1.30834	-0.81341	3.39065e-05	0.000261605
ENSG00000186020	ZNF529	4.16569	4.24491	2.05993	2.46861	-0.812891	1.0601e-09	2.56958e-08
ENSG00000237440	ZNF737	3.84152	4.72469	2.04275	2.58571	-0.807505	5.16061e-05	0.000377407
ENSG00000164983	TMEM65	69.1306	65.427	32.4418	40.2304	-0.80717	1.76152e-07	2.54383e-06
ENSG00000139163	ETNK1	8.56952	8.3472	4.0631	5.0834	-0.806994	4.17069e-13	2.06449e-11
ENSG00000106714	CNTNAP3	3.32464	3.15332	1.56649	1.9454	-0.803682	1.79268e-08	3.32516e-07
ENSG00000185697	MYBL1	4.00192	4.35309	2.07829	2.45713	-0.800669	1.29671e-08	2.46932e-07
ENSG00000233429	HOTAIRM1	3.78327	4.47982	1.80672	2.70223	-0.795392	0.00762272	0.0264901
ENSG00000196110	ZNF699	1.73128	1.81242	0.961743	0.973788	-0.790242	0.00346854	0.0137986
ENSG00000121964	GTDC1	0.414066	0.403914	0.181654	0.267285	-0.788119	0.00869536	0.0295125
ENSG00000245694	CRNDE	2.06604	2.14804	0.941394	1.37044	-0.787861	0.000347956	0.00195631
ENSG00000197601	FAR1	21.4576	22.4988	11.027	13.248	-0.775594	9.89472e-19	1.33024e-16
ENSG00000198919	DZIP3	5.40633	5.12179	2.70903	3.11524	-0.773768	1.00828e-09	2.46212e-08
ENSG00000248092	NNT-AS1	4.66874	3.84257	2.20725	2.50774	-0.772227	2.76149e-07	3.75061e-06
ENSG00000170385	SLC30A1	11.6185	10.6662	6.1155	6.21681	-0.772079	2.2864e-14	1.46205e-12
ENSG00000168300	PCMTD1	6.2866	6.18897	3.23732	3.70866	-0.764241	3.61029e-11	1.20593e-09
ENSG00000131069	ACSS2	27.603	26.6066	15.6926	14.4476	-0.764219	8.0289e-23	2.06167e-20
ENSG00000178177	LCORL	2.01458	1.98192	1.06955	1.1551	-0.764033	9.67459e-09	1.90638e-07
ENSG00000204186	ZDBF2	3.91622	3.42076	1.80774	2.28179	-0.763782	3.77835e-08	6.46806e-07
ENSG00000124370	MCEE	14.9284	14.0684	8.76272	7.42248	-0.757583	8.49146e-07	1.01564e-05
ENSG00000156172	C8orf37	3.49144	4.25378	2.31487	2.00617	-0.757062	0.000225336	0.00134759
ENSG00000168209	DDIT4	146.409	151.294	86.3005	80.34	-0.754587	2.08561e-30	1.26944e-27
ENSG00000165338	HECTD2	4.47084	4.54524	2.28938	2.76821	-0.75366	7.42627e-11	2.30271e-09
ENSG00000140022	STON2	6.73081	7.1346	3.69795	4.0797	-0.752714	3.33638e-11	1.12357e-09
ENSG00000135049	AGTPBP1	21.2234	22.0327	11.3076	12.962	-0.752665	2.85383e-17	2.94967e-15
ENSG00000116406	EDEM3	20.4563	20.0595	10.3652	12.3851	-0.751706	3.29581e-18	4.04203e-16
ENSG00000137502	RAB30	2.53473	2.45732	1.21649	1.59338	-0.749775	5.57777e-07	6.96543e-06
ENSG00000107864	CPEB3	0.827974	0.858142	0.443612	0.505271	-0.748672	0.00478164	0.0180522
ENSG00000070081	NUCB2	13.5151	13.5804	6.41876	8.83316	-0.747949	0.00078495	0.00389724
ENSG00000128881	TTBK2	3.7244	4.05635	2.06978	2.31308	-0.746648	3.29831e-11	1.11303e-09
ENSG00000198626	RYR2	4.85278	4.63816	2.61036	2.73917	-0.745705	3.11254e-17	3.19697e-15
ENSG00000105339	DENND3	1.10969	1.20439	0.614884	0.691417	-0.743711	1.81678e-05	0.000151944
ENSG00000246763	RGMB-AS1	3.32316	3.11905	1.62544	2.02252	-0.741417	0.00359203	0.01418
ENSG00000097096	SYDE2	8.3122	8.46319	4.63908	4.8708	-0.737163	8.54959e-13	3.95786e-11
ENSG00000256229	ZNF486	2.19097	1.99383	1.26864	1.10398	-0.735469	0.00162408	0.00725866
ENSG00000023287	RB1CC1	10.1755	10.4943	5.18294	6.60686	-0.729603	3.80209e-11	1.26229e-09
ENSG00000182568	SATB1	1.8363	1.68114	0.922849	1.08533	-0.728804	1.97696e-06	2.17466e-05
ENSG00000153933	DGKE	4.13342	3.99681	2.26072	2.38997	-0.724538	8.65003e-11	2.66207e-09
ENSG00000125772	GPCPD1	2.34494	2.49123	1.50124	1.25968	-0.724263	2.35951e-05	0.00019012
ENSG00000106392	C1GALT1	9.58017	9.20236	5.12353	5.63144	-0.723372	2.46609e-14	1.57084e-12
ENSG00000048392	RRM2B	4.35403	3.73372	2.07196	2.57014	-0.721804	1.16278e-05	0.000103014
ENSG00000214174	AMZ2P1	1.66364	1.73712	0.801872	1.15262	-0.720851	0.0102373	0.0337718
ENSG00000151881	TMEM267	5.5429	5.54122	2.78417	3.58426	-0.720119	5.5212e-05	0.000398837
ENSG00000261609	GAN	3.06966	2.76826	1.71636	1.63404	-0.719022	3.96464e-10	1.05429e-08
ENSG00000067167	TRAM1	49.7344	50.684	26.5184	31.2065	-0.717634	9.02084e-19	1.2354e-16
ENSG00000198961	PJA2	28.7771	28.9232	15.1867	18.0053	-0.716777	6.60566e-17	6.46175e-15
ENSG00000114933	INO80D	3.41816	3.18387	1.86918	1.9279	-0.716619	6.2515e-11	1.97952e-09
ENSG00000152620	NADK2	8.51036	8.50864	4.50636	5.28874	-0.716539	3.22011e-09	7.07633e-08
ENSG00000143153	ATP1B1	2.81695	2.13689	1.07742	1.78665	-0.714603	0.0145906	0.0451907
ENSG00000086300	SNX10	8.63282	8.78419	4.35056	5.70372	-0.713071	1.34735e-06	1.54088e-05
ENSG00000163590	PPM1L	3.16891	3.27407	1.71103	2.00773	-0.712269	7.07691e-09	1.43938e-07
ENSG00000120658	ENOX1	1.80633	2.30307	1.22865	1.13771	-0.711659	0.0106071	0.0347316
ENSG00000066382	MPPED2	1.04282	0.912565	0.433027	0.699409	-0.711475	0.00897697	0.0302242
ENSG00000109929	SC5D	25.6466	24.5738	13.3511	15.6549	-0.711039	1.59931e-16	1.48492e-14
ENSG00000170802	FOXN2	16.2877	15.3027	7.90197	10.3727	-0.709474	3.77229e-10	1.00803e-08
ENSG00000183137	CEP57L1	3.84634	3.63629	1.81757	2.51973	-0.707926	2.41808e-05	0.000194227
ENSG00000126821	SGPP1	13.0984	13.2242	6.47946	8.79922	-0.705132	2.81621e-07	3.81232e-06
ENSG00000178607	ERN1	2.89754	2.72924	1.70556	1.55945	-0.702451	1.19912e-07	1.81124e-06
ENSG00000164327	RICTOR	4.15973	4.16911	2.23986	2.601	-0.702172	7.20559e-11	2.24274e-09
ENSG00000105639	JAK3	3.13023	2.91626	1.74939	1.76389	-0.701709	6.05377e-06	5.8214e-05
ENSG00000095015	MAP3K1	3.07394	2.93468	1.54044	1.96707	-0.697234	1.25088e-05	0.000109872
ENSG00000088367	EPB41L1	0.889638	0.8817	0.656405	0.37229	-0.696645	0.0113063	0.0365641
ENSG00000150054	MPP7	8.00904	7.66742	3.93392	5.22025	-0.696418	9.67617e-08	1.50301e-06
ENSG00000138448	ITGAV	26.3636	25.0672	13.6905	16.3141	-0.696414	4.0133e-17	4.07095e-15
ENSG00000152495	CAMK4	1.46605	1.62303	0.868541	0.935271	-0.694236	7.60351e-06	7.07966e-05
ENSG00000155903	RASA2	2.70176	2.18007	1.30953	1.55758	-0.688741	0.000419142	0.00229071
ENSG00000153956	CACNA2D1	12.518	12.258	6.29603	8.28004	-0.684917	1.72672e-10	4.97842e-09
ENSG00000151914	DST	7.99134	8.36015	4.58383	5.03678	-0.683607	8.3123e-25	2.67852e-22
ENSG00000101752	MIB1	19.9883	19.8267	10.25	13.1829	-0.683444	9.62808e-05	0.000645565
ENSG00000113638	TTC33	4.59361	4.27746	2.54939	2.67236	-0.683412	1.96809e-07	2.79788e-06
ENSG00000237036	ZEB1-AS1	3.76194	3.88747	2.11656	2.38863	-0.682864	0.000179776	0.00110819
ENSG00000163945	UVSSA	5.24612	5.5937	3.44359	2.92876	-0.682481	2.66958e-08	4.73267e-07
ENSG00000124406	ATP8A1	4.6839	5.19243	2.61993	3.20282	-0.681503	8.2743e-09	1.65225e-07
ENSG00000080493	SLC4A4	2.21841	2.43672	1.28206	1.4634	-0.680581	1.96211e-05	0.000162561
ENSG00000096968	JAK2	5.33834	5.3761	2.91866	3.407	-0.679756	2.04916e-07	2.9031e-06
ENSG00000174738	NR1D2	15.6347	16.1503	8.68944	10.0969	-0.677683	3.97779e-13	1.99302e-11
ENSG00000177707	NECTIN3	3.87321	3.86422	2.22748	2.34741	-0.676625	2.52493e-06	2.69271e-05
ENSG00000156162	DPY19L4	6.95829	7.1907	3.82869	4.54229	-0.676589	3.25266e-09	7.13675e-08
ENSG00000261824	LINC00662	3.80165	4.06612	2.29154	2.36905	-0.673297	1.8854e-07	2.70137e-06
ENSG00000150907	FOXO1	3.61399	3.57919	1.98564	2.28215	-0.672657	9.29739e-06	8.4697e-05
ENSG00000065609	SNAP91	1.294	1.26718	0.665879	0.856458	-0.671477	0.00522595	0.0194747
ENSG00000151233	GXYLT1	11.3669	11.0071	5.85091	7.44125	-0.670938	5.21091e-10	1.35073e-08
ENSG00000138641	HERC3	2.17606	2.17182	1.16921	1.4174	-0.669286	6.34646e-05	0.00045131
ENSG00000112893	MAN2A1	12.1832	12.671	6.76921	8.00638	-0.669211	1.04778e-14	7.17465e-13
ENSG00000061656	SPAG4	4.18075	3.7474	2.64586	2.06721	-0.666059	0.00521559	0.0194405
ENSG00000075303	SLC25A40	6.16096	6.10201	3.35835	3.95639	-0.665097	7.49288e-07	9.0676e-06
ENSG00000182010	RTKN2	3.61774	3.85694	1.92358	2.5365	-0.665013	2.81963e-06	2.97419e-05
ENSG00000118276	B4GALT6	4.15123	4.05711	2.45491	2.43802	-0.664336	8.59812e-06	7.89394e-05
ENSG00000070669	ASNS	112.289	110.295	63.952	68.9554	-0.662246	1.23602e-28	6.77093e-26
ENSG00000212993	POU5F1B	1.18656	1.29454	0.753356	0.726779	-0.66206	0.0115197	0.0371787
ENSG00000059758	CDK17	4.02386	4.15662	2.33775	2.55406	-0.660503	1.76309e-06	1.95907e-05
ENSG00000104219	ZDHHC2	5.46663	5.17638	3.14765	3.21941	-0.659663	4.85357e-08	8.07324e-07
ENSG00000088179	PTPN4	3.47444	3.24487	1.7109	2.31934	-0.658002	2.27714e-06	2.46201e-05
ENSG00000111885	MAN1A1	12.1665	11.9148	6.7415	7.70335	-0.656614	2.20536e-10	6.16375e-09
ENSG00000198380	GFPT1	23.5045	22.2952	13.0978	14.3917	-0.655115	1.69872e-19	2.53789e-17
ENSG00000104447	TRPS1	76.9351	75.2337	45.5584	45.9412	-0.651818	6.42202e-36	6.2082e-33
ENSG00000141682	PMAIP1	30.6622	32.1211	17.6008	20.2086	-0.650576	7.76737e-11	2.39942e-09
ENSG00000145623	OSMR	6.23823	6.1335	3.6223	3.82667	-0.65051	3.78248e-09	8.21153e-08
ENSG00000172572	PDE3A	3.84565	3.85309	2.02025	2.62565	-0.648973	5.6711e-06	5.49197e-05
ENSG00000231721	LINC-PINT	2.19048	2.28649	1.10351	1.6035	-0.647391	0.00568855	0.020872
ENSG00000067900	ROCK1	18.0143	16.9283	10.174	10.9163	-0.646962	1.7171e-19	2.54224e-17
ENSG00000085449	WDFY1	10.5886	10.7814	6.39363	6.5026	-0.646602	4.15286e-11	1.36496e-09
ENSG00000135241	PNPLA8	6.0788	6.06126	3.4989	3.83843	-0.645366	1.94097e-07	2.76655e-06
ENSG00000186951	PPARA	2.48727	2.59637	1.6653	1.40396	-0.643935	1.22719e-06	1.41329e-05
ENSG00000011405	PIK3C2A	16.061	17.4165	9.23437	11.0243	-0.643502	6.3573e-13	3.06381e-11
ENSG00000197892	KIF13B	0.679994	0.654897	0.436654	0.370414	-0.642108	0.0104094	0.0342066
ENSG00000153214	TMEM87B	3.81883	3.78659	2.15609	2.45422	-0.641579	4.96311e-05	0.000365429
ENSG00000253710	ALG11	2.26481	2.46092	1.31676	1.54793	-0.641339	0.000141541	0.000903688
ENSG00000121743	GJA3	2.90565	2.77353	1.76852	1.67143	-0.640812	0.00033619	0.0018973
ENSG00000174485	DENND4A	5.27293	5.47716	3.07466	3.44913	-0.639393	8.62149e-10	2.13061e-08
ENSG00000181885	CLDN7	3.17263	3.12397	1.79026	2.03513	-0.63851	0.00826555	0.0283051
ENSG00000149289	ZC3H12C	2.15827	2.2637	1.34359	1.34236	-0.636812	2.2616e-05	0.000183905
ENSG00000107771	CCSER2	8.87275	9.21726	5.13361	5.87203	-0.635874	4.84804e-11	1.56836e-09
ENSG00000100196	KDELR3	12.2807	12.7038	6.92142	8.30645	-0.633955	2.43207e-05	0.000195064
ENSG00000165417	GTF2A1	12.3388	12.8113	7.64564	7.67451	-0.632892	1.78348e-13	9.64137e-12
ENSG00000159674	SPON2	1.39248	1.35097	0.953158	0.715082	-0.632491	0.0102646	0.0338399
ENSG00000108256	NUFIP2	36.3211	37.3196	20.7482	24.1909	-0.63113	3.8277e-18	4.62532e-16
ENSG00000188725	SMIM15	18.9849	18.5698	10.3927	12.5681	-0.629495	2.60791e-08	4.64841e-07
ENSG00000135976	ANKRD36	3.01999	3.07323	1.71073	2.01424	-0.629485	4.25619e-06	4.2833e-05
ENSG00000137414	FAM8A1	9.8557	9.72654	5.26378	6.71831	-0.628701	6.02931e-07	7.45566e-06
ENSG00000115419	GLS	12.1927	11.9863	6.70707	8.08156	-0.628493	8.49451e-12	3.20181e-10
ENSG00000074695	LMAN1	64.1942	65.2091	36.573	42.6319	-0.626794	2.29225e-18	2.89775e-16
ENSG00000100852	ARHGAP5	15.2971	15.5466	8.63759	10.2474	-0.626671	8.77264e-14	5.09433e-12
ENSG00000117500	TMED5	8.37173	8.44481	4.68267	5.6434	-0.622942	7.16916e-10	1.80426e-08
ENSG00000187792	ZNF70	3.12219	3.17748	1.79659	2.08061	-0.619665	5.16878e-05	0.000377527
ENSG00000170222	ADPRM	6.59119	6.41431	4.42233	3.56161	-0.619532	0.00412285	0.0159311
ENSG00000169967	MAP3K2	7.37465	7.46774	3.97859	5.16063	-0.619193	1.9034e-08	3.50678e-07
ENSG00000155158	TTC39B	2.75061	2.73375	1.65116	1.72493	-0.618376	5.07615e-07	6.44182e-06
ENSG00000153904	DDAH1	14.4403	14.6436	7.77073	10.1522	-0.618211	1.43094e-07	2.13008e-06
ENSG00000158711	ELK4	8.39759	8.08136	4.88654	5.26345	-0.617853	1.48428e-13	8.10386e-12
ENSG00000120833	SOCS2	2.27331	2.33776	1.24952	1.59454	-0.617494	0.000797387	0.00394706
ENSG00000075651	PLD1	1.86493	2.1005	1.09401	1.35181	-0.616539	5.72656e-05	0.000412583
ENSG00000215424	MCM3AP-AS1	5.18267	5.38534	3.19007	3.32469	-0.616028	7.79426e-08	1.23164e-06
ENSG00000198162	MAN1A2	11.8332	12.2827	6.81135	8.08606	-0.613942	1.42666e-11	5.14162e-10
ENSG00000119314	PTBP3	33.402	33.486	20.0667	21.2366	-0.61377	2.34321e-22	5.34839e-20
ENSG00000138336	TET1	5.75441	5.33514	3.26766	3.58482	-0.613682	1.21347e-08	2.32919e-07
ENSG00000116254	CHD5	4.75222	4.88034	3.04571	2.90212	-0.612787	1.13381e-08	2.18955e-07
ENSG00000104728	ARHGEF10	0.640684	0.821724	0.482794	0.418856	-0.612453	0.015268	0.0469348
ENSG00000033122	LRRC7	2.919	2.86683	1.74246	1.83852	-0.610737	4.75623e-08	7.91934e-07
ENSG00000205189	ZBTB10	5.49156	5.15532	3.12703	3.47142	-0.609445	8.11065e-09	1.62748e-07
ENSG00000168283	BMI1	21.7426	20.3101	11.8001	14.2694	-0.609321	1.09776e-09	2.64525e-08
ENSG00000102781	KATNAL1	4.95294	4.94453	3.02542	3.10598	-0.609025	8.37747e-08	1.31621e-06
ENSG00000182827	ACBD3	21.8928	21.8051	12.487	14.657	-0.606178	5.88521e-10	1.50416e-08
ENSG00000065833	ME1	36.7035	34.6508	19.6488	24.6819	-0.606097	9.88554e-10	2.42115e-08
ENSG00000034677	RNF19A	3.49257	3.76021	2.08421	2.42524	-0.604672	9.14151e-05	0.000616504
ENSG00000188906	LRRK2	1.6445	1.73699	0.933522	1.17088	-0.60415	0.000127986	0.00082873
ENSG00000116285	ERRFI1	4.15379	4.13189	2.12377	3.05521	-0.599278	0.00157919	0.00708306
ENSG00000196233	LCOR	4.90903	4.71671	2.73725	3.27679	-0.597763	3.87517e-11	1.28396e-09
ENSG00000137145	DENND4C	7.32939	7.60553	4.3531	4.97989	-0.597228	3.37195e-09	7.35918e-08
ENSG00000101255	TRIB3	32.3175	29.55	19.4021	19.242	-0.597105	7.47928e-13	3.54083e-11
ENSG00000172175	MALT1	3.42292	2.9792	1.86383	2.14066	-0.596837	6.2003e-06	5.94491e-05
ENSG00000198887	SMC5	14.3299	13.2187	7.54619	9.69562	-0.595748	4.65406e-08	7.77285e-07
ENSG00000035115	SH3YL1	1.21243	1.23688	0.787496	0.743894	-0.594594	0.00121642	0.00567274
ENSG00000186300	ZNF555	1.76265	1.74439	0.974231	1.22401	-0.59434	0.00131855	0.00607655
ENSG00000173611	SCAI	2.05344	1.77378	1.28866	1.10697	-0.593022	9.1138e-05	0.000615603
ENSG00000141446	ESCO1	8.6121	8.79472	5.20366	5.70575	-0.5928	7.07184e-08	1.1334e-06
ENSG00000137601	NEK1	5.78968	5.48194	3.38872	3.6774	-0.592738	1.35199e-07	2.01987e-06
ENSG00000145780	FEM1C	6.13981	5.45308	3.28668	3.98718	-0.5927	1.41104e-05	0.000122176
ENSG00000113161	HMGCR	44.8526	44.914	26.848	29.4771	-0.590871	6.88001e-19	9.66377e-17
ENSG00000153879	CEBPG	45.6759	44.1069	27.0866	29.2853	-0.590004	3.66668e-17	3.74275e-15
ENSG00000185129	PURA	4.70712	4.81948	2.90501	3.07937	-0.589115	2.76853e-09	6.24973e-08
ENSG00000100485	SOS2	7.64464	7.74229	4.40263	5.27048	-0.589102	1.45558e-07	2.16089e-06
ENSG00000106780	MEGF9	7.21246	7.39507	4.63286	4.54565	-0.587921	4.64968e-08	7.77285e-07
ENSG00000154914	USP43	1.66364	1.78988	1.04736	1.12397	-0.587693	0.00976628	0.0325028
ENSG00000165097	KDM1B	7.11734	6.91682	4.70572	4.11892	-0.585999	6.63792e-06	6.28747e-05
ENSG00000141522	ARHGDIA	42.711	41.6594	61.8085	57.7523	0.585281	1.80031e-16	1.66215e-14
ENSG00000105472	CLEC11A	7.60632	6.12896	9.57647	9.98188	0.589721	0.00130301	0.00601338
ENSG00000172009	THOP1	20.7549	20.9778	30.8716	28.4687	0.590345	1.02814e-17	1.12643e-15
ENSG00000197451	HNRNPAB	103.688	103.626	144.626	150.31	0.590468	3.54618e-23	9.55376e-21
ENSG00000186998	EMID1	1.84013	2.06581	2.96463	2.58805	0.591881	0.00141722	0.00645704
ENSG00000170515	PA2G4	42.9348	41.9905	61.9282	59.033	0.592515	9.22407e-20	1.4437e-17
ENSG00000143590	EFNA3	3.53024	3.26241	4.53753	5.15929	0.593695	0.00629451	0.0226426
ENSG00000160888	IER2	13.1815	13.1556	20.3528	17.2746	0.597842	2.93389e-08	5.12386e-07
ENSG00000143320	CRABP2	212.653	211.147	315.135	290.896	0.598397	1.16811e-20	1.99966e-18
ENSG00000101361	NOP56	39.5564	39.7103	58.3723	55.0166	0.598844	1.15804e-21	2.34954e-19
ENSG00000140931	CMTM3	10.3304	9.9627	13.8473	15.2439	0.60067	2.93173e-08	5.12386e-07
ENSG00000108312	UBTF	23.2083	23.8089	33.8776	33.471	0.600706	1.8675e-21	3.61065e-19
ENSG00000115884	SDC1	26.4961	28.0854	40.5176	37.6704	0.601306	7.02929e-15	4.91572e-13
ENSG00000183092	BEGAIN	1.7109	1.81311	2.78191	2.26249	0.601674	0.000217053	0.00130422
ENSG00000100836	PABPN1	15.4677	15.3868	22.0961	22.1773	0.602993	3.2767e-13	1.67755e-11
ENSG00000105011	ASF1B	31.0102	31.9524	47.9562	42.365	0.603532	5.46492e-12	2.14345e-10
ENSG00000184486	POU3F2	1.85963	1.67191	2.20923	2.87736	0.605464	0.00277554	0.0114548
ENSG00000134905	CARS2	4.66061	4.64351	6.68723	6.70711	0.607735	8.53701e-12	3.21046e-10
ENSG00000131188	PRR7	14.373	13.8675	19.6452	21.0506	0.608338	2.22138e-07	3.10955e-06
ENSG00000184640	2019-09-09	18.8074	18.837	27.5951	26.6414	0.609065	7.57597e-25	2.54089e-22
ENSG00000063438	AHRR	8.18076	7.79401	11.9773	11.0519	0.60999	2.57544e-12	1.08525e-10
ENSG00000105662	CRTC1	7.27991	7.20201	10.8938	10.0041	0.611722	3.06241e-11	1.04849e-09
ENSG00000141994	DUS3L	17.3186	18.3921	27.4589	24.0865	0.612645	2.91862e-11	1.01191e-09
ENSG00000276043	UHRF1	25.1878	25.2557	37.5709	35.286	0.61283	8.59698e-19	1.18725e-16
ENSG00000168101	NUDT16L1	8.90177	8.11816	13.7312	10.8581	0.613913	6.03479e-05	0.000431574
ENSG00000184009	ACTG1	257.116	251.4	380.695	356.105	0.617222	3.37442e-28	1.68046e-25
ENSG00000102879	CORO1A	1.83274	1.83448	2.64072	2.67838	0.618498	0.000708884	0.00357905
ENSG00000160271	RALGDS	11.939	11.7294	17.9566	16.4374	0.621699	1.90015e-15	1.45921e-13
ENSG00000185112	FAM43A	8.38726	7.47794	12.352	10.7717	0.625731	5.41651e-06	5.26404e-05
ENSG00000130810	PPAN	3.74983	2.79114	4.67728	4.88013	0.626337	0.00211211	0.00909601
ENSG00000105643	ARRDC2	5.03956	4.83953	7.76715	6.65738	0.62902	1.05394e-06	1.2311e-05
ENSG00000204209	DAXX	19.8183	21.4133	32.12	28.1044	0.629746	2.8574e-12	1.17986e-10
ENSG00000233016	SNHG7	15.752	15.9461	24.1179	22.3632	0.634902	1.62713e-14	1.07823e-12
ENSG00000197380	DACT3	1.95365	2.19715	2.97034	3.11908	0.635761	0.000159413	0.000999935
ENSG00000140675	SLC5A2	1.23409	1.37875	2.20109	1.63682	0.640234	0.0078526	0.0271341
ENSG00000184986	TMEM121	3.21773	3.44875	4.89151	4.92192	0.640636	0.00284343	0.0116962
ENSG00000184828	ZBTB7C	0.724775	0.734661	0.966544	1.18689	0.64167	0.00620521	0.0223878
ENSG00000075624	ACTB	645.997	650.993	996.075	915.598	0.641906	4.52978e-30	2.60447e-27
ENSG00000125968	ID1	60.525	49.6046	80.2886	82.1741	0.642017	3.37491e-11	1.1319e-09
ENSG00000243364	EFNA4	14.229	12.7565	20.3431	19.4663	0.642398	4.12331e-06	4.17e-05
ENSG00000188229	TUBB4B	120.359	116.326	182.922	166.465	0.644226	1.67855e-22	4.05666e-20
ENSG00000161677	JOSD2	5.20278	4.94075	8.51751	6.4568	0.645805	0.00228875	0.00971166
ENSG00000141314	RHBDL3	2.22963	2.32999	3.19377	3.57031	0.650567	4.85612e-05	0.000358838
ENSG00000182551	ADI1	7.70805	7.21999	11.0169	11.1903	0.654469	7.2724e-12	2.77941e-10
ENSG00000087087	SRRT	38.4198	39.5797	60.6005	55.8144	0.66027	1.71766e-22	4.09102e-20
ENSG00000108179	PPIF	21.1223	21.7591	32.1382	31.9401	0.661846	3.32959e-15	2.45374e-13
ENSG00000151062	CACNA2D4	1.31377	1.38687	1.93536	2.10236	0.662182	0.000115241	0.000755129
ENSG00000128709	HOXD9	5.88163	5.99119	8.93345	8.82401	0.663187	5.26212e-05	0.000383153
ENSG00000197191	CYSRT1	3.37403	3.49697	5.12193	5.15695	0.663547	0.00854505	0.0290739
ENSG00000073670	ADAM11	5.9388	5.67673	9.08664	8.29772	0.664164	5.88949e-09	1.22516e-07
ENSG00000108602	ALDH3A1	5.3538	5.51167	8.21176	8.06669	0.665756	6.39468e-08	1.03639e-06
ENSG00000110076	NRXN2	2.55894	2.10827	3.55808	3.44925	0.667184	1.58339e-07	2.32543e-06
ENSG00000100294	MCAT	6.49942	4.62072	8.71385	8.00259	0.668405	0.000178715	0.00110359
ENSG00000178718	RPP25	16.8213	16.0523	24.458	25.0346	0.671858	2.83882e-14	1.77388e-12
ENSG00000141570	CBX8	7.18843	6.8768	10.3621	10.8292	0.672704	5.47507e-10	1.41474e-08
ENSG00000007376	RPUSD1	16.9418	17.5777	27.8485	24.195	0.675508	1.17118e-11	4.25821e-10
ENSG00000103154	NECAB2	2.46591	2.0416	3.54074	3.2667	0.675689	0.00341905	0.0136215
ENSG00000196781	TLE1	13.8497	13.5224	21.7517	19.5662	0.676656	3.99951e-15	2.8828e-13
ENSG00000148291	SURF2	9.17479	9.67071	14.7961	13.7085	0.680312	0.000130712	0.000844386
ENSG00000129932	DOHH	7.95658	6.84891	10.9549	11.4854	0.68036	1.01809e-06	1.19509e-05
ENSG00000141526	SLC16A3	0.499479	0.61712	0.807323	0.882498	0.681255	0.0055476	0.0204553
ENSG00000129993	CBFA2T3	0.840246	0.969177	1.43955	1.29845	0.682118	0.00366071	0.0144165
ENSG00000241839	PLEKHO2	2.54471	2.24378	3.74063	3.52117	0.682128	0.000222282	0.00133223
ENSG00000176022	B3GALT6	12.3021	12.2495	20.2516	16.9393	0.682374	2.42011e-09	5.53928e-08
ENSG00000078900	TP73	0.884325	0.76073	1.44453	1.0542	0.686319	0.00543202	0.0201058
ENSG00000102890	ELMO3	1.68813	2.40547	3.11101	3.11129	0.68943	0.00604296	0.0219373
ENSG00000172336	POP7	23.5046	25.3856	37.8051	36.6387	0.689661	5.88214e-09	1.22516e-07
ENSG00000167552	TUBA1A	76.0011	75.4717	118.102	112.754	0.690179	1.94973e-31	1.33507e-28
ENSG00000169116	PARM1	19.4552	19.9629	29.8992	30.18	0.690189	1.34098e-22	3.28919e-20
ENSG00000089692	LAG3	1.54653	1.24048	2.10987	2.16461	0.696611	0.00801306	0.0276015
ENSG00000239672	NME1	7.162	6.98019	10.7696	10.946	0.700461	1.27954e-09	3.06084e-08
ENSG00000171462	DLK2	3.37929	2.73989	4.77689	4.63488	0.701407	0.000923701	0.0044832
ENSG00000111678	C12orf57	4.4585	4.19814	7.80753	5.47389	0.701759	0.00127257	0.00589112
ENSG00000023902	PLEKHO1	5.1238	5.01655	8.11011	7.46762	0.701929	2.21916e-11	7.84296e-10
ENSG00000123136	DDX39A	49.087	50.6919	80.2323	73.2327	0.703647	4.4937e-25	1.57126e-22
ENSG00000173137	ADCK5	2.72377	2.65398	4.32292	3.96721	0.707008	0.000369291	0.00205796
ENSG00000037897	METTL1	2.29297	2.36326	4.05036	3.12679	0.708803	0.00191274	0.00834898
ENSG00000144355	DLX1	6.49555	7.48978	10.7153	10.8663	0.709054	3.44489e-09	7.50839e-08
ENSG00000181274	FRAT2	7.92302	8.21333	13.1405	11.7575	0.709058	1.93728e-07	2.76605e-06
ENSG00000167536	DHRS13	2.64589	2.65583	4.09268	4.10695	0.711231	0.000200398	0.00121885
ENSG00000181938	GINS3	3.42317	3.03003	4.8735	5.14001	0.714391	3.67553e-07	4.83229e-06
ENSG00000132434	LANCL2	1.49354	1.38364	2.14608	2.33068	0.718375	0.000256516	0.00150556
ENSG00000182580	EPHB3	8.1497	7.61046	13.1565	11.377	0.721064	4.70586e-11	1.52838e-09
ENSG00000183160	TMEM119	69.4818	67.419	109.886	103.544	0.72287	5.93667e-31	3.75243e-28
ENSG00000103269	RHBDL1	5.86889	7.348	9.93872	10.7091	0.727098	1.37668e-05	0.000119579
ENSG00000167614	TTYH1	0.462295	0.445362	0.691096	0.733135	0.73112	0.0123702	0.0393672
ENSG00000006016	CRLF1	11.136	9.95911	17.0591	16.0494	0.731946	1.89187e-11	6.74424e-10
ENSG00000215788	TNFRSF25	3.74543	3.57654	6.02583	5.46847	0.733088	6.88755e-07	8.40936e-06
ENSG00000188486	H2AFX	58.5651	57.3772	92.2054	90.0998	0.735055	9.36846e-25	2.96079e-22
ENSG00000198546	ZNF511	1.1336	1.17871	2.01737	1.61658	0.736721	0.0145507	0.0450842
ENSG00000272655	POLR2J4	2.46195	2.38027	3.98468	3.64402	0.738334	0.00908738	0.0305528
ENSG00000136826	KLF4	4.38529	3.94995	6.63926	6.5084	0.738763	2.37116e-07	3.28287e-06
ENSG00000162231	NXF1	9.73098	9.71599	15.5357	15.1712	0.741268	1.05665e-19	1.63821e-17
ENSG00000184897	H1FX	10.4926	9.83756	15.4503	16.7535	0.744408	1.6937e-07	2.46757e-06
ENSG00000130821	SLC6A8	17.6753	18.5429	29.1647	28.2746	0.747851	3.62401e-25	1.29472e-22
ENSG00000090447	TFAP4	3.99396	4.42724	6.46984	6.91375	0.750812	2.08706e-12	8.95527e-11
ENSG00000174886	NDUFA11	3.92485	3.88208	6.67574	5.77191	0.756176	1.97983e-08	3.62322e-07
ENSG00000244165	P2RY11	7.72891	7.28569	12.5291	11.4334	0.756707	2.7855e-08	4.89593e-07
ENSG00000143878	RHOB	34.1062	32.2921	54.2008	52.817	0.770538	6.12065e-24	1.76468e-21
ENSG00000161960	EIF4A1	1.597	2.53411	3.5468	3.10401	0.772712	0.000188251	0.00115308
ENSG00000198113	TOR4A	0.851029	0.652797	1.2561	1.17835	0.774789	0.0103461	0.034052
ENSG00000143554	SLC27A3	3.57876	3.70033	6.23308	5.53607	0.776514	2.0728e-09	4.80456e-08
ENSG00000132481	TRIM47	2.96198	2.99478	5.14066	4.51484	0.780158	1.18153e-05	0.000104368
ENSG00000159958	TNFRSF13C	1.2723	1.35596	2.13849	2.12451	0.780667	0.000689193	0.00349466
ENSG00000258986	TMEM179	0.670532	0.673755	0.962298	1.24437	0.794964	0.0069222	0.0244119
ENSG00000161835	GRASP	2.17594	2.1895	3.4763	3.7153	0.801786	0.000142402	0.000908122
ENSG00000183186	C2CD4C	3.79478	3.28848	6.20275	5.4967	0.805647	1.70591e-06	1.90196e-05
ENSG00000179431	FJX1	3.8224	3.81302	6.1806	6.52506	0.816311	2.35431e-06	2.52881e-05
ENSG00000175130	MARCKSL1	37.279	37.553	65.723	58.8352	0.81788	3.55215e-21	6.63364e-19
ENSG00000118162	KPTN	2.47238	2.42223	4.2622	3.89304	0.819233	0.000347867	0.00195631
ENSG00000160226	C21orf2	1.0586	1.08303	1.80466	1.77599	0.82404	5.56608e-05	0.000401726
ENSG00000162407	PLPP3	2.61055	2.43323	4.00433	4.44258	0.824466	4.17512e-08	7.08091e-07
ENSG00000153443	UBALD1	3.43414	2.86193	5.42591	5.13835	0.827433	5.65429e-07	7.04493e-06
ENSG00000254093	PINX1	2.40515	2.30724	4.03278	3.86915	0.82777	4.62231e-05	0.000344192
ENSG00000099783	HNRNPM	44.4419	45.8153	77.6175	74.1553	0.832128	5.03462e-44	6.36454e-41
ENSG00000173762	CD7	1.53604	1.75735	3.20286	2.32461	0.833019	0.00154051	0.00694373
ENSG00000174276	ZNHIT2	4.44537	4.61321	7.67982	7.62584	0.839324	8.22545e-05	0.000562769
ENSG00000120129	DUSP1	13.1493	12.8081	23.1128	21.06	0.849582	5.89234e-14	3.52127e-12
ENSG00000129946	SHC2	2.88846	2.82677	5.04508	4.69721	0.851942	4.42776e-08	7.46317e-07
ENSG00000280927	CTBP1-AS	0.960959	1.13231	1.94415	1.61717	0.852116	0.0012484	0.00579553
ENSG00000104679	R3HCC1	5.61297	5.75279	10.0293	9.64172	0.874092	2.99233e-10	8.12825e-09
ENSG00000129910	CDH15	0.655598	0.460759	0.992131	0.952904	0.879618	0.0073863	0.0257666
ENSG00000168874	ATOH8	1.61812	1.67121	3.01741	2.69761	0.880367	1.94099e-07	2.76655e-06
ENSG00000187796	CARD9	0.757769	0.570946	1.10347	1.22337	0.886611	0.000489139	0.00260483
ENSG00000130748	TMEM160	8.2726	8.98516	11.8863	18.4583	0.893936	0.000313418	0.00178287
ENSG00000179698	WDR97	0.764572	0.81533	1.41995	1.36067	0.898805	3.87806e-06	3.93407e-05
ENSG00000109971	HSPA8	226.841	227.907	404.285	398.274	0.901629	1.80623e-74	4.94727e-71
ENSG00000197355	UAP1L1	10.9893	11.1287	20.372	18.7543	0.905611	1.29659e-26	5.46365e-24
ENSG00000198576	ARC	1.17048	1.24481	2.36258	1.94134	0.917973	0.000763911	0.00381584
ENSG00000162878	PKDCC	1.77646	1.7937	3.39334	2.98684	0.920919	3.08852e-06	3.2084e-05
ENSG00000146674	IGFBP3	7.93975	7.41964	14.1557	13.4025	0.925259	1.19938e-20	2.03203e-18
ENSG00000171223	JUNB	43.8253	45.2106	82.1983	79.9421	0.947248	5.50209e-38	5.65133e-35
ENSG00000157557	ETS2	5.07293	4.99426	9.28387	9.15759	0.955354	2.60643e-17	2.72828e-15
ENSG00000188191	PRKAR1B	3.91067	3.57241	7.34531	6.69378	0.989649	1.36617e-13	7.53411e-12
ENSG00000204839	MROH6	2.81946	2.41878	4.91274	4.93562	0.991236	2.54045e-10	6.98157e-09
ENSG00000179673	RPRML	1.81504	1.95095	3.12833	3.96756	0.9949	0.00460711	0.0174858
ENSG00000119715	ESRRB	1.45554	1.03458	2.55584	2.22488	1.02085	4.2872e-06	4.30396e-05
ENSG00000146094	DOK3	2.46295	2.61878	4.95795	4.7796	1.02136	5.68296e-12	2.2215e-10
ENSG00000099866	MADCAM1	0.693312	0.663927	1.15468	1.48332	1.0382	0.00516042	0.0192725
ENSG00000263834	MIR4635	48.3773	53.9846	95.22	106.064	1.05811	2.03271e-05	0.000167573
ENSG00000132470	ITGB4	0.185548	0.200251	0.457569	0.304396	1.06828	0.0155118	0.0475634
ENSG00000212123	PRR22	4.44235	3.42973	7.42887	8.24136	1.0718	8.7346e-08	1.36709e-06
ENSG00000177606	JUN	27.1715	26.9441	56.5738	52.8001	1.09754	5.58338e-53	8.34157e-50
ENSG00000203883	SOX18	1.42427	1.28926	2.72535	2.77993	1.10131	0.000310009	0.00176502
ENSG00000157570	TSPAN18	0.55158	0.449686	0.987305	1.06414	1.11375	0.000107486	0.000712268
ENSG00000185100	ADSSL1	2.55116	2.44405	5.59375	4.90005	1.15355	1.55597e-16	1.45289e-14
ENSG00000161992	PRR35	1.2507	1.22193	2.68921	2.57053	1.17116	5.08799e-05	0.000373375
ENSG00000181029	TRAPPC5	0.267605	0.262708	0.804202	0.3371	1.1932	0.00881372	0.029828
ENSG00000213638	ADAT3	3.71686	3.4952	7.91911	8.59206	1.27564	9.24766e-14	5.30549e-12
ENSG00000170345	FOS	78.152	76.3607	182.906	173.65	1.28859	8.4421e-108	4.62458e-104
ENSG00000141934	PLPP2	0.231442	0.278107	0.60894	0.572678	1.29867	0.000201316	0.00122353
ENSG00000120738	EGR1	50.1575	49.5848	120.71	111.715	1.30283	3.96004e-89	1.62698e-85
ENSG00000155666	KDM8	0.267255	0.47767	0.798187	0.973579	1.3376	0.000986484	0.00474031
ENSG00000103460	TOX3	0.777048	0.652595	1.72175	1.95768	1.44252	4.37142e-09	9.342e-08
ENSG00000184524	CEND1	0.548452	0.513152	1.61933	1.13661	1.46032	0.00274346	0.0113424
ENSG00000121068	TBX2	0.0919403	0.0673694	0.286269	0.170677	1.60167	0.0127832	0.0404383
ENSG00000127528	KLF2	1.82157	1.32505	4.11493	5.02631	1.61498	8.38508e-10	2.07844e-08
ENSG00000104899	AMH	0.778127	0.24859	1.66158	1.39217	1.64477	0.000327065	0.00185025
ENSG00000127588	GNG13	0.770861	0.309581	1.85326	1.49392	1.70257	0.00575949	0.021104
ENSG00000187955	COL14A1	2.689	2.73614	8.58643	8.45764	1.73399	2.63838e-69	5.41989e-66
ENSG00000171532	NEUROD2	0.0794553	0.130141	0.479963	0.382693	2.13388	1.57155e-05	0.000134585
ENSG00000105549	THEG	0.192357	0.198374	0.787272	1.00962	2.28214	9.19509e-06	8.39046e-05
ENSG00000127129	EDN2	0.0177999	0.30977	0.91395	1.05385	2.69942	0.000660509	0.0033721
