# Supplementary material for: Tumour suppressive long non‐coding RNA AFDN‐DT inhibits gastric cancer invasion via transcriptional regulation
Source: J Cell Mol Med. 2020 Jan 24;24(5):3157–66. doi: 10.1111/jcmm.14988 (PMC7077530; doi:10.1111/jcmm.14988)
Supplement: Supplementary file 4 [file JCMM-24-3157-s004.xlsx]

## Sheet: Table S4
Table S4. Gene ontology analysis of genes directly regulated by AFDN-DT
Category	Term	Count	%	PValue	Genes	List Total	Pop Hits	Pop Total	Fold Enrichment	Bonferroni	Benjamini	FDR
GOTERM_MF_FAT	GO:0000976~transcription regulatory region sequence-specific DNA binding	34	8.23245	1.34829e-05	AKNA, PPARA, ZNF486, TFAP4, MYBL1, FOS, ZNF695, NR1D2, ZNF737, POU3F2, SOX18, SKIL, ACTB, EGR1, PLAG1, SATB1, ESRRB, TBX2, CEBPG, NR4A3, PROX1, JUNB, TP73, HOXD9, DLX1, UHRF1, UBTF, NME1, JUN, ETS2, TRPS1, IRF7, NEUROD2, KLF4	331	692	15478	2.29752	0.0118349	0.0118349	0.0209625
GOTERM_MF_FAT	GO:1990837~sequence-specific double-stranded DNA binding	35	8.47458	1.40086e-05	AKNA, PPARA, ZNF486, TFAP4, MYBL1, FOS, ZNF695, NR1D2, ZNF737, POU3F2, SOX18, SKIL, ACTB, EGR1, PLAG1, SATB1, ESRRB, TBX2, CEBPG, NR4A3, PROX1, JUNB, TP73, PURA, HOXD9, DLX1, UHRF1, UBTF, NME1, JUN, ETS2, TRPS1, IRF7, NEUROD2, KLF4	331	725	15478	2.25744	0.0122935	0.00616576	0.0217798
GOTERM_MF_FAT	GO:0000982~transcription factor activity, RNA polymerase II core promoter proximal region sequence-specific binding	22	5.32688	1.54933e-05	AKNA, EGR1, PLAG1, PPARA, ZBTB20, TFAP4, TBX2, CEBPG, FOXO1, NR4A3, MYBL1, PROX1, JUNB, TP73, FOS, JUN, ETS2, IRF7, POU3F2, SOX18, SKIL, KLF4	331	343	15478	2.99927	0.0135876	0.00454985	0.0240879
GOTERM_BP_FAT	GO:0010243~response to organonitrogen compound	36	8.71671	1.68186e-05	PPARA, CAV2, CAV1, CPEB2, CPEB3, GNG13, TRIB3, FOXO1, ASNS, RRM2B, GCLM, ALDH3A1, FOS, ERRFI1, EGR1, CARD9, SOCS2, PIK3C2A, PDE3A, NR4A3, JUNB, TP73, SDC1, P2RY11, DUSP1, ID1, NME1, JUN, PRKAR1B, DENND4C, RYR2, JAK2, JAK3, LRRK2, KLF2, KLF4	344	789	16650	2.20842	0.0744649	0.0744649	0.0317219
GOTERM_BP_FAT	GO:1901698~response to nitrogen compound	39	9.4431	1.93219e-05	PPARA, CAV2, CAV1, CPEB2, CPEB3, GNG13, TRIB3, FOXO1, ASNS, PMAIP1, RRM2B, GCLM, ALDH3A1, FOS, SRRT, ERRFI1, EGR1, CARD9, SOCS2, PIK3C2A, PDE3A, NR4A3, RFTN1, JUNB, TP73, SDC1, P2RY11, DUSP1, ID1, NME1, JUN, PRKAR1B, DENND4C, RYR2, JAK2, JAK3, LRRK2, KLF2, KLF4	344	895	16650	2.1091	0.0850636	0.0434769	0.0364424
GOTERM_MF_FAT	GO:0000987~core promoter proximal region sequence-specific DNA binding	23	5.56901	1.96306e-05	ACTB, AKNA, PLAG1, PPARA, ZNF486, TFAP4, TBX2, CEBPG, NR4A3, MYBL1, JUNB, TP73, FOS, UHRF1, ZNF695, UBTF, JUN, ETS2, ZNF737, POU3F2, SOX18, SKIL, KLF4	331	376	15478	2.8604	0.0171846	0.00432411	0.0305193
GOTERM_MF_FAT	GO:0001159~core promoter proximal region DNA binding	23	5.56901	2.13512e-05	ACTB, AKNA, PLAG1, PPARA, ZNF486, TFAP4, TBX2, CEBPG, NR4A3, MYBL1, JUNB, TP73, FOS, UHRF1, ZNF695, UBTF, JUN, ETS2, ZNF737, POU3F2, SOX18, SKIL, KLF4	331	378	15478	2.84527	0.0186767	0.00376357	0.033194
GOTERM_MF_FAT	GO:0044212~transcription regulatory region DNA binding	38	9.20097	3.18252e-05	AKNA, PPARA, ZNF486, TFAP4, MYBL1, FOS, ZNF695, NR1D2, ELK4, ZNF737, POU3F2, SOX18, ATOH8, SKIL, ACTB, PLAG1, EGR1, SATB1, ESRRB, TBX2, CEBPG, NR4A3, PROX1, TOX3, JUNB, TP73, PURA, HOXD9, DLX1, UHRF1, UBTF, NME1, JUN, ETS2, TRPS1, IRF7, NEUROD2, KLF4	331	853	15478	2.08315	0.0277109	0.00467274	0.0494738
GOTERM_MF_FAT	GO:0000975~regulatory region DNA binding	38	9.20097	3.42885e-05	AKNA, PPARA, ZNF486, TFAP4, MYBL1, FOS, ZNF695, NR1D2, ELK4, ZNF737, POU3F2, SOX18, ATOH8, SKIL, ACTB, PLAG1, EGR1, SATB1, ESRRB, TBX2, CEBPG, NR4A3, PROX1, TOX3, JUNB, TP73, PURA, HOXD9, DLX1, UHRF1, UBTF, NME1, JUN, ETS2, TRPS1, IRF7, NEUROD2, KLF4	331	856	15478	2.07585	0.0298235	0.00431598	0.053302
GOTERM_MF_FAT	GO:0001067~regulatory region nucleic acid binding	38	9.20097	3.52279e-05	AKNA, PPARA, ZNF486, TFAP4, MYBL1, FOS, ZNF695, NR1D2, ELK4, ZNF737, POU3F2, SOX18, ATOH8, SKIL, ACTB, PLAG1, EGR1, SATB1, ESRRB, TBX2, CEBPG, NR4A3, PROX1, TOX3, JUNB, TP73, PURA, HOXD9, DLX1, UHRF1, UBTF, NME1, JUN, ETS2, TRPS1, IRF7, NEUROD2, KLF4	331	857	15478	2.07343	0.0306279	0.0038808	0.054762
GOTERM_BP_FAT	GO:0010558~negative regulation of macromolecule biosynthetic process	52	12.5908	6.21349e-05	BMI1, CREBRF, PPARA, CPEB2, CPEB3, FOXO1, CBX8, CBFA2T3, DAXX, SOX18, H2AFX, ATOH8, ERRFI1, LAG3, EGR1, SATB1, ZBTB20, SCAI, TLE1, PROX1, JUNB, PURA, HOXD9, PA2G4, UHRF1, JUN, GLIS3, CAV1, TFAP4, TRIB3, SRRT, AHRR, ELK4, NR1D2, LANCL2, ITGAV, SKIL, HSPA8, PINX1, TBX2, NR4A3, TET1, TP73, DLX1, DUSP1, ID1, IRF7, TRPS1, ETS2, NEUROD2, JAK3, KLF4	344	1418	16650	1.77494	0.248656	0.0908973	0.117146
GOTERM_MF_FAT	GO:0000981~RNA polymerase II transcription factor activity, sequence-specific DNA binding	31	7.50605	8.55494e-05	AKNA, PPARA, TFAP4, KIAA1958, FOXO1, MYBL1, FOS, NR1D2, ELK4, POU3F2, SOX18, SKIL, EGR1, PLAG1, SATB1, ZBTB20, ESRRB, TBX2, CEBPG, NR4A3, PROX1, JUNB, TP73, PURA, HOXD9, JUN, ETS2, TRPS1, IRF7, NEUROD2, KLF4	331	662	15478	2.18973	0.0727604	0.00835857	0.132938
GOTERM_MF_FAT	GO:0000977~RNA polymerase II regulatory region sequence-specific DNA binding	29	7.02179	9.25664e-05	AKNA, PPARA, ZNF486, TFAP4, MYBL1, FOS, ZNF695, ZNF737, POU3F2, SOX18, SKIL, ACTB, EGR1, PLAG1, SATB1, ESRRB, TBX2, CEBPG, NR4A3, JUNB, TP73, HOXD9, DLX1, NME1, JUN, ETS2, TRPS1, IRF7, NEUROD2	331	601	15478	2.25637	0.0784884	0.00814068	0.143835
GOTERM_MF_FAT	GO:0001012~RNA polymerase II regulatory region DNA binding	29	7.02179	0.000100784	AKNA, PPARA, ZNF486, TFAP4, MYBL1, FOS, ZNF695, ZNF737, POU3F2, SOX18, SKIL, ACTB, EGR1, PLAG1, SATB1, ESRRB, TBX2, CEBPG, NR4A3, JUNB, TP73, HOXD9, DLX1, NME1, JUN, ETS2, TRPS1, IRF7, NEUROD2	331	604	15478	2.24516	0.0851512	0.00805795	0.156594
GOTERM_MF_FAT	GO:0003690~double-stranded DNA binding	35	8.47458	0.000113381	AKNA, PPARA, ZNF486, TFAP4, MYBL1, FOS, ZNF695, NR1D2, ZNF737, POU3F2, SOX18, SKIL, ACTB, EGR1, PLAG1, SATB1, ESRRB, TBX2, CEBPG, NR4A3, PROX1, JUNB, TP73, PURA, HOXD9, DLX1, UHRF1, UBTF, NME1, JUN, ETS2, TRPS1, IRF7, NEUROD2, KLF4	331	805	15478	2.0331	0.0952723	0.00830873	0.176152
GOTERM_BP_FAT	GO:1901701~cellular response to oxygen-containing compound	37	8.95884	0.000141203	CAV2, CAV1, CPEB2, TFAP4, HMGCR, CPEB3, GNG13, TRIB3, FOXO1, CBX8, GCLM, FOS, LANCL2, RHOB, SPON2, ERRFI1, EGR1, PABPN1, SOCS2, PIK3C2A, PDE3A, CDK6, NR4A3, DDIT4, PPIF, P2RY11, ID1, NME1, PRKAR1B, ERN1, DENND4C, RYR2, JAK2, JAK3, LRRK2, KLF2, KLF4	344	912	16650	1.96364	0.477809	0.149925	0.26603
GOTERM_BP_FAT	GO:0009890~negative regulation of biosynthetic process	53	12.8329	0.000142574	BMI1, CREBRF, PPARA, CPEB2, CPEB3, FOXO1, CBX8, CBFA2T3, DAXX, SOX18, H2AFX, ATOH8, ERRFI1, LAG3, EGR1, SATB1, ZBTB20, SCAI, TLE1, PROX1, JUNB, PURA, HOXD9, PA2G4, UHRF1, JUN, GLIS3, CAV1, TFAP4, TRIB3, SRRT, AHRR, ELK4, NR1D2, LANCL2, ITGAV, SKIL, HSPA8, PINX1, TBX2, NR4A3, TET1, TP73, DLX1, DUSP1, ID1, IRF7, TRPS1, ETS2, NEUROD2, JAK3, BMP5, KLF4	344	1504	16650	1.70563	0.481094	0.122963	0.26861
GOTERM_BP_FAT	GO:0071417~cellular response to organonitrogen compound	24	5.81114	0.000149579	EGR1, CAV2, CAV1, CPEB2, SOCS2, CPEB3, PIK3C2A, GNG13, TRIB3, FOXO1, PDE3A, NR4A3, GCLM, P2RY11, ID1, PRKAR1B, DENND4C, RYR2, JAK2, JAK3, LRRK2, KLF2, ERRFI1, KLF4	344	477	16650	2.43528	0.497552	0.108376	0.281788
GOTERM_BP_FAT	GO:0008284~positive regulation of cell proliferation	35	8.47458	0.000166365	BMI1, NRP2, CAV2, CLDN7, HMGCR, MARCKSL1, OSMR, EDN2, CRLF1, CBX8, CDH3, ALDH3A1, GAB2, ITGAV, POU3F2, PLAG1, EGR1, TBX2, TNFRSF13C, CDK6, NR4A3, RICTOR, PROX1, TET1, CLEC11A, PURA, CORO1A, ID1, NME1, JUN, ERN1, JAK2, JAK3, TMEM119, BMP5	344	849	16650	1.99534	0.534902	0.103591	0.313364
GOTERM_BP_FAT	GO:0042127~regulation of cell proliferation	54	13.0751	0.000167254	BMI1, NRP2, CLDN7, OSMR, HMGCR, MARCKSL1, EDN2, FOXO1, PMAIP1, CBX8, CBFA2T3, GAB2, SOX18, ATOH8, ERRFI1, EGR1, CDK6, PROX1, JUNB, PURA, NME1, JUN, ERN1, LRRK2, CAV2, CAV1, TFAP4, TNFRSF25, CRLF1, CDH3, ALDH3A1, ITGAV, POU3F2, CHD5, PINX1, PLAG1, TBX2, TNFRSF13C, RICTOR, NPR3, NR4A3, TET1, TP73, CLEC11A, RAB33B, CORO1A, ID1, JAK2, JAK3, CEND1, TMEM119, IGFBP3, BMP5, KLF4	344	1552	16650	1.68406	0.536802	0.0917178	0.315037
GOTERM_BP_FAT	GO:0051101~regulation of DNA binding	10	2.42131	0.000174919	PPARA, ZBTB7C, TFAP4, ID1, NME1, JUN, CEBPG, JAK2, KLF4, PINX1	344	97	16650	4.98981	0.552856	0.0855481	0.329452
GOTERM_BP_FAT	GO:1903507~negative regulation of nucleic acid-templated transcription	44	10.6538	0.000178039	CREBRF, BMI1, GLIS3, PPARA, CAV1, TFAP4, CPEB3, TRIB3, FOXO1, CBX8, CBFA2T3, DAXX, AHRR, NR1D2, ELK4, LANCL2, H2AFX, SOX18, ATOH8, SKIL, HSPA8, EGR1, SATB1, ZBTB20, TBX2, SCAI, TLE1, NR4A3, PROX1, TET1, JUNB, TP73, PURA, HOXD9, DLX1, UHRF1, PA2G4, ID1, JUN, ETS2, TRPS1, IRF7, NEUROD2, KLF4	344	1177	16650	1.80939	0.55923	0.0786573	0.335319
GOTERM_BP_FAT	GO:0031327~negative regulation of cellular biosynthetic process	52	12.5908	0.000180565	BMI1, CREBRF, PPARA, CPEB2, CPEB3, FOXO1, CBX8, CBFA2T3, DAXX, SOX18, H2AFX, ATOH8, ERRFI1, LAG3, EGR1, SATB1, ZBTB20, SCAI, TLE1, PROX1, JUNB, PURA, HOXD9, PA2G4, UHRF1, JUN, GLIS3, CAV1, TFAP4, TRIB3, SRRT, AHRR, ELK4, NR1D2, LANCL2, SKIL, HSPA8, PINX1, TBX2, NR4A3, TET1, TP73, DLX1, DUSP1, ID1, IRF7, TRPS1, ETS2, NEUROD2, JAK3, BMP5, KLF4	344	1480	16650	1.70058	0.564323	0.0727502	0.340068
GOTERM_BP_FAT	GO:0032870~cellular response to hormone stimulus	28	6.77966	0.000194495	CREBRF, PPARA, CAV2, CAV1, CPEB2, TFAP4, GNG13, FOXO1, TRIB3, ASNS, DAXX, GCLM, FOS, NR1D2, LANCL2, ERRFI1, SOCS2, ESRRB, PIK3C2A, NR4A3, JUNB, DDIT4, DUSP1, JUN, PRKAR1B, DENND4C, JAK2, JAK3	344	616	16650	2.20005	0.591375	0.0718666	0.366257
GOTERM_BP_FAT	GO:0045934~negative regulation of nucleobase-containing compound metabolic process	49	11.8644	0.000197809	BMI1, CREBRF, PPARA, CPEB3, FOXO1, CBX8, CBFA2T3, DAXX, PTBP3, SOX18, H2AFX, ATOH8, EGR1, SATB1, ZBTB20, SCAI, TLE1, PROX1, JUNB, PURA, DDIT4, HOXD9, PA2G4, UHRF1, JUN, GLIS3, CAV1, TFAP4, TRIB3, AHRR, ELK4, NR1D2, LANCL2, SKIL, HSPA8, PINX1, TBX2, NR4A3, TET1, TP73, PPIF, DLX1, DUSP1, ID1, TRPS1, IRF7, ETS2, NEUROD2, KLF4	344	1371	16650	1.72987	0.597559	0.067621	0.372487
GOTERM_MF_FAT	GO:0043565~sequence-specific DNA binding	42	10.1695	0.000227382	AKNA, CREBRF, PPARA, ZNF486, TFAP4, FOXO1, MYBL1, FOS, ZNF695, NR1D2, ELK4, ZNF737, POU3F2, SOX18, SKIL, HNRNPAB, ACTB, PLAG1, EGR1, SATB1, ESRRB, TBX2, CEBPG, FOXN2, NR4A3, PROX1, JUNB, TP73, POU5F1B, PURA, HOXD9, DLX1, UHRF1, UBTF, NME1, JUN, IRF7, ETS2, TRPS1, NEUROD2, KLF2, KLF4	331	1080	15478	1.8185	0.181925	0.0153276	0.352973
GOTERM_MF_FAT	GO:0000978~RNA polymerase II core promoter proximal region sequence-specific DNA binding	20	4.84262	0.000239376	ACTB, AKNA, PLAG1, PPARA, ZNF486, TFAP4, TBX2, CEBPG, NR4A3, MYBL1, JUNB, TP73, FOS, ZNF695, JUN, ETS2, ZNF737, POU3F2, SOX18, SKIL	331	356	15478	2.62704	0.190545	0.0149862	0.37156
GOTERM_BP_FAT	GO:1902679~negative regulation of RNA biosynthetic process	44	10.6538	0.000242085	CREBRF, BMI1, GLIS3, PPARA, CAV1, TFAP4, CPEB3, TRIB3, FOXO1, CBX8, CBFA2T3, DAXX, AHRR, NR1D2, ELK4, LANCL2, H2AFX, SOX18, ATOH8, SKIL, HSPA8, EGR1, SATB1, ZBTB20, TBX2, SCAI, TLE1, NR4A3, PROX1, TET1, JUNB, TP73, PURA, HOXD9, DLX1, UHRF1, PA2G4, ID1, JUN, ETS2, TRPS1, IRF7, NEUROD2, KLF4	344	1194	16650	1.78363	0.671747	0.076486	0.455683
GOTERM_BP_FAT	GO:0042542~response to hydrogen peroxide	11	2.66344	0.000263361	PPIF, SDC1, DUSP1, JUN, RHOB, FOXO1, NR4A3, CBX8, KLF2, LRRK2, KLF4	344	125	16650	4.2593	0.702364	0.0776147	0.495636
GOTERM_BP_FAT	GO:0051253~negative regulation of RNA metabolic process	45	10.8959	0.000284799	CREBRF, BMI1, GLIS3, PPARA, CAV1, TFAP4, CPEB3, TRIB3, FOXO1, CBX8, CBFA2T3, DAXX, AHRR, NR1D2, ELK4, LANCL2, PTBP3, H2AFX, SOX18, ATOH8, SKIL, HSPA8, EGR1, SATB1, ZBTB20, TBX2, SCAI, TLE1, NR4A3, PROX1, TET1, JUNB, TP73, PURA, HOXD9, DLX1, UHRF1, PA2G4, ID1, JUN, ETS2, TRPS1, IRF7, NEUROD2, KLF4	344	1240	16650	1.75649	0.730327	0.0786443	0.535879
GOTERM_BP_FAT	GO:0045892~negative regulation of transcription, DNA-templated	42	10.1695	0.000291653	CREBRF, BMI1, GLIS3, PPARA, CAV1, TFAP4, CPEB3, TRIB3, FOXO1, CBX8, CBFA2T3, DAXX, AHRR, NR1D2, ELK4, LANCL2, H2AFX, SOX18, ATOH8, SKIL, HSPA8, EGR1, SATB1, ZBTB20, TBX2, TLE1, NR4A3, PROX1, TET1, JUNB, TP73, PURA, HOXD9, DLX1, UHRF1, PA2G4, ID1, JUN, ETS2, TRPS1, IRF7, KLF4	344	1130	16650	1.79898	0.738701	0.0759107	0.548742
GOTERM_BP_FAT	GO:2000113~negative regulation of cellular macromolecule biosynthetic process	47	11.3801	0.000324475	CREBRF, BMI1, GLIS3, PPARA, CAV1, TFAP4, CPEB2, CPEB3, TRIB3, FOXO1, CBX8, CBFA2T3, DAXX, SRRT, AHRR, NR1D2, ELK4, LANCL2, H2AFX, SOX18, ATOH8, SKIL, HSPA8, PINX1, EGR1, SATB1, ZBTB20, TBX2, TLE1, NR4A3, PROX1, TET1, JUNB, TP73, PURA, HOXD9, DLX1, UHRF1, PA2G4, DUSP1, ID1, JUN, IRF7, TRPS1, ETS2, JAK3, KLF4	344	1324	16650	1.71817	0.775336	0.0796054	0.610317
GOTERM_BP_FAT	GO:0043066~negative regulation of apoptotic process	33	7.99031	0.000388591	CLDN7, CAV1, HMGCR, CRLF1, FOXO1, ASNS, RRM2B, GCLM, AZU1, RB1CC1, ITGAV, ARHGDIA, ROCK1, SOCS2, TLE1, PDE3A, MALT1, NR4A3, TOX3, TP73, PPIF, DLX1, CORO1A, PA2G4, DUSP1, ID1, JUN, IRF7, JAK2, JAK3, LRRK2, BMP5, KLF4	344	818	16650	1.95261	0.832748	0.0898252	0.730497
GOTERM_BP_FAT	GO:0000122~negative regulation of transcription from RNA polymerase II promoter	31	7.50605	0.000395288	CREBRF, BMI1, GLIS3, PPARA, CAV1, CPEB3, TRIB3, FOXO1, CBX8, AHRR, ELK4, SOX18, SKIL, EGR1, SATB1, ZBTB20, TBX2, TLE1, NR4A3, PROX1, JUNB, TP73, HOXD9, UHRF1, DLX1, ID1, JUN, ETS2, TRPS1, IRF7, KLF4	344	748	16650	2.00593	0.837825	0.0869403	0.743043
GOTERM_BP_FAT	GO:0008283~cell proliferation	60	14.5278	0.000490946	BMI1, NRP2, CLDN7, OSMR, HMGCR, MARCKSL1, EDN2, FOXO1, PMAIP1, CBFA2T3, CBX8, GAB2, FRAT2, SOX18, ATOH8, ERRFI1, EGR1, SATB1, CDK6, PROX1, JUNB, DDIT4, PURA, UHRF1, PA2G4, NME1, JUN, ERN1, LRRK2, CAV2, CAV1, TFAP4, CRLF1, CDH3, ALDH3A1, SRRT, ITGAV, POU3F2, CHD5, PINX1, PLAG1, TBX2, TNFRSF13C, MALT1, RICTOR, NPR3, NR4A3, TET1, TP73, CLEC11A, RAB33B, CORO1A, ID1, JAK2, JAK3, CEND1, TMEM119, IGFBP3…	344	1861	16650	1.56049	0.895587	0.102005	0.922069
GOTERM_BP_FAT	GO:0043069~negative regulation of programmed cell death	33	7.99031	0.000491882	CLDN7, CAV1, HMGCR, CRLF1, FOXO1, ASNS, RRM2B, GCLM, AZU1, RB1CC1, ITGAV, ARHGDIA, ROCK1, SOCS2, TLE1, PDE3A, MALT1, NR4A3, TOX3, TP73, PPIF, DLX1, CORO1A, PA2G4, DUSP1, ID1, JUN, IRF7, JAK2, JAK3, LRRK2, BMP5, KLF4	344	829	16650	1.9267	0.896036	0.097779	0.923819
GOTERM_BP_FAT	GO:0051172~negative regulation of nitrogen compound metabolic process	51	12.3487	0.000502905	BMI1, CREBRF, PPARA, CPEB2, CPEB3, FOXO1, CBX8, CBFA2T3, DAXX, PTBP3, SOX18, H2AFX, ATOH8, EGR1, SATB1, ZBTB20, SCAI, TLE1, PROX1, JUNB, DDIT4, PURA, HOXD9, PA2G4, UHRF1, JUN, GLIS3, CAV1, TFAP4, TRIB3, SRRT, AHRR, ELK4, NR1D2, LANCL2, SKIL, HSPA8, PINX1, TBX2, NR4A3, TET1, TP73, PPIF, DLX1, DUSP1, ID1, IRF7, TRPS1, ETS2, NEUROD2, KLF4	344	1506	16650	1.63908	0.901179	0.0957308	0.944428
GOTERM_BP_FAT	GO:0016337~single organismal cell-cell adhesion	30	7.26392	0.000516541	PPARA, CAV1, CDH3, CD2AP, PLPP3, ACTG1, ITGAV, TTYH1, LAG3, KIF13B, CD7, ACTB, EGR1, SATB1, ROCK1, NRXN2, TNFRSF13C, MALT1, CDK6, NECTIN3, NR4A3, RICTOR, CORO1A, COL14A1, CAMK4, JAK2, MADCAM1, JAK3, BMP5, KLF4	344	725	16650	2.00281	0.907192	0.0943034	0.969919
KEGG_PATHWAY	hsa05231:Choline metabolism in cancer	10	2.42131	0.000533504	FOS, PLD1, DGKE, JUN, SOS2, DGKH, GPCPD1, PLPP3, RALGDS, PLPP2	161	101	6879	4.23037	0.10219	0.10219	0.667721
GOTERM_BP_FAT	GO:0014070~response to organic cyclic compound	35	8.47458	0.000542078	CREBRF, PPARA, CAV1, TFAP4, FOXO1, ASNS, PMAIP1, DAXX, GCLM, ALDH3A1, FOS, SRRT, NR1D2, ERRFI1, ARHGDIA, CARD9, SOCS2, ESRRB, PDE3A, NR4A3, RFTN1, JUNB, DDIT4, AMH, SDC1, P2RY11, DUSP1, ID1, NME1, JUN, RYR2, JAK2, LRRK2, KLF2, KLF4	344	906	16650	1.8698	0.917485	0.0949735	1.01764
GOTERM_MF_FAT	GO:0001077~transcriptional activator activity, RNA polymerase II core promoter proximal region sequence-specific binding	15	3.63196	0.000557848	PLAG1, EGR1, AKNA, PPARA, TFAP4, CEBPG, MYBL1, NR4A3, JUNB, TP73, FOS, JUN, SOX18, POU3F2, KLF4	331	236	15478	2.97212	0.389036	0.0323142	0.86389
GOTERM_BP_FAT	GO:1901699~cellular response to nitrogen compound	25	6.05327	0.000571271	EGR1, CAV2, CAV1, SOCS2, CPEB2, CPEB3, PIK3C2A, GNG13, TRIB3, FOXO1, PDE3A, NR4A3, GCLM, SRRT, P2RY11, ID1, PRKAR1B, DENND4C, RYR2, JAK2, JAK3, KLF2, LRRK2, ERRFI1, KLF4	344	558	16650	2.16851	0.927862	0.0961772	1.07216
GOTERM_BP_FAT	GO:0010629~negative regulation of gene expression	50	12.1065	0.000662801	BMI1, CREBRF, PPARA, CPEB2, CPEB3, FOXO1, CBX8, CBFA2T3, DAXX, SOX18, PTBP3, H2AFX, ATOH8, EGR1, SATB1, ZBTB20, TLE1, PROX1, JUNB, PURA, HOXD9, PA2G4, UHRF1, NME1, JUN, LRRK2, GLIS3, CAV1, TFAP4, TRIB3, SRRT, AHRR, ELK4, ITGB8, NR1D2, LANCL2, POU3F2, SKIL, HSPA8, PLAG1, TBX2, NR4A3, TET1, TP73, DLX1, ID1, IRF7, TRPS1, ETS2, KLF4	344	1485	16650	1.62967	0.952668	0.106835	1.24293
GOTERM_BP_FAT	GO:0009893~positive regulation of metabolic process	88	21.3075	0.00066469	CREBRF, BMI1, AKNA, PPARA, APLF, CPEB3, FAM20A, HMGCR, EDN2, FOXO1, PMAIP1, CBFA2T3, CBX8, DAXX, PCGF5, FOS, H2AFX, SOX18, ATOH8, DDAH1, SHC2, EGR1, PARM1, FOXN2, CDK6, TLE1, PROX1, TOX3, JUNB, HOXD9, AMH, UHRF1, CAMK4, JUN, ERN1, RNF138, LRRK2, CAV2, GLIS3, MOB1B, CAV1, TFAP4, TNFRSF25, CRTC1, CRLF1, TRIB3, UBE2V1, MYBL1, CDH3, PLPP3, AZU1, AHRR, NR1D2, ITGB8, MAP3K2, RB1CC1, MAP3K1, POU3F2, HSP…	344	3052	16650	1.39558	0.953077	0.103502	1.24645
GOTERM_BP_FAT	GO:0098602~single organism cell adhesion	31	7.50605	0.000767012	PPARA, CAV1, EPHB3, CDH3, CD2AP, PLPP3, ACTG1, ITGAV, TTYH1, LAG3, KIF13B, CD7, ACTB, EGR1, SATB1, ROCK1, NRXN2, TNFRSF13C, MALT1, CDK6, NECTIN3, NR4A3, RICTOR, CORO1A, COL14A1, CAMK4, JAK2, MADCAM1, JAK3, KLF4, BMP5	344	779	16650	1.92611	0.970706	0.114619	1.43702
GOTERM_BP_FAT	GO:0010604~positive regulation of macromolecule metabolic process	83	20.0969	0.000802947	CREBRF, BMI1, AKNA, PPARA, APLF, CPEB3, FAM20A, HMGCR, FOXO1, PMAIP1, CBFA2T3, CBX8, DAXX, PCGF5, FOS, H2AFX, SOX18, ATOH8, SHC2, EGR1, PARM1, FOXN2, TLE1, CDK6, PROX1, TOX3, JUNB, HOXD9, AMH, UHRF1, CAMK4, JUN, ERN1, RNF138, LRRK2, CAV2, GLIS3, CAV1, TFAP4, TNFRSF25, CRTC1, CRLF1, TRIB3, UBE2V1, MYBL1, CDH3, PLPP3, AZU1, AHRR, NR1D2, ITGB8, MAP3K2, RB1CC1, MAP3K1, POU3F2, HSPA8, HNRNPAB, PLAG1, …	344	2856	16650	1.40662	0.975173	0.115909	1.50386
KEGG_PATHWAY	hsa05412:Arrhythmogenic right ventricular cardiomyopathy (ARVC)	8	1.93705	0.000870241	ACTB, ACTG1, CACNA2D1, ITGB8, ITGAV, ITGB4, RYR2, CACNA2D4	161	67	6879	5.1017	0.161269	0.0841774	1.08706
GOTERM_BP_FAT	GO:1901653~cellular response to peptide	17	4.11622	0.000870454	CAV2, CAV1, CPEB2, SOCS2, PIK3C2A, GNG13, TRIB3, FOXO1, NR4A3, ID1, PRKAR1B, DENND4C, JAK2, JAK3, KLF2, ERRFI1, KLF4	344	315	16650	2.61213	0.981807	0.121244	1.62932
GOTERM_BP_FAT	GO:1901214~regulation of neuron death	15	3.63196	0.000924878	PPARA, ROCK1, CRLF1, NR4A3, PMAIP1, DAXX, TOX3, GCLM, TP73, DDIT4, CORO1A, DLX1, JUN, JAK2, LRRK2	344	257	16650	2.82497	0.98584	0.124571	1.73035
GOTERM_BP_FAT	GO:0060548~negative regulation of cell death	34	8.23245	0.00092634	CLDN7, PPARA, CAV1, HMGCR, CRLF1, FOXO1, ASNS, RRM2B, GCLM, AZU1, RB1CC1, ITGAV, ARHGDIA, ROCK1, SOCS2, TLE1, PDE3A, MALT1, NR4A3, TOX3, TP73, PPIF, DLX1, PA2G4, CORO1A, DUSP1, ID1, JUN, IRF7, JAK2, JAK3, LRRK2, BMP5, KLF4	344	897	16650	1.8346	0.985935	0.121214	1.73306
KEGG_PATHWAY	hsa04510:Focal adhesion	14	3.38983	0.00096965	ACTB, CAV2, CAV1, TNXB, ROCK1, ITGB4, COL5A3, ACTG1, ARHGAP5, ITGB8, ITGAV, JUN, SOS2, SHC2	161	206	6879	2.90376	0.177958	0.0632337	1.21054
GOTERM_MF_FAT	GO:0015924~mannosyl-oligosaccharide mannosidase activity	4	0.968523	0.00103108	MAN2A1, MAN1A2, MAN1A1, EDEM3	331	10	15478	18.7045	0.597842	0.0553415	1.59125
GOTERM_BP_FAT	GO:1901215~negative regulation of neuron death	12	2.90557	0.00107758	PPARA, CORO1A, DLX1, ROCK1, JUN, CRLF1, JAK2, NR4A3, LRRK2, GCLM, TOX3, TP73	344	176	16650	3.30008	0.992991	0.135756	2.01329
GOTERM_BP_FAT	GO:0044093~positive regulation of molecular function	58	14.0436	0.0010873	BMI1, ATP1B1, JPH2, FAM20A, EDN2, PMAIP1, DAXX, ARHGAP5, ERRFI1, SHC2, PABPN1, PARM1, ARC, ARHGAP29, PROX1, ARHGEF10, AMH, UHRF1, NME1, JUN, ERN1, RYR2, LRRK2, DENND3, CAV2, CAV1, RALGPS2, TFAP4, CRTC1, TRIB3, UBE2V1, CDH3, GCLM, PLPP3, AZU1, MAP3K2, MAP3K1, SOS2, ARHGDIA, RASA2, PINX1, CACNA2D1, CEBPG, MALT1, RICTOR, NPR3, TP73, RALGDS, P2RY11, SYDE2, PRKAR1B, NEUROD2, DENND4C, JAK2, DENND4A, JA…	344	1840	16650	1.52569	0.993298	0.133255	2.03127
GOTERM_BP_FAT	GO:0070301~cellular response to hydrogen peroxide	8	1.93705	0.00111751	PPIF, RHOB, FOXO1, NR4A3, CBX8, KLF2, LRRK2, KLF4	344	78	16650	4.96422	0.994169	0.133163	2.08716
GOTERM_BP_FAT	GO:0010628~positive regulation of gene expression	54	13.0751	0.00128952	AKNA, PPARA, CPEB3, FOXO1, PCGF5, FOS, SOX18, ATOH8, EGR1, FOXN2, TLE1, CDK6, TOX3, PROX1, JUNB, HOXD9, AMH, UHRF1, CAMK4, JUN, ERN1, GLIS3, CAV1, TFAP4, CRTC1, UBE2V1, MYBL1, CDH3, AZU1, AHRR, NR1D2, ITGB8, MAP3K2, POU3F2, HSPA8, HNRNPAB, ACTB, PLAG1, ZBTB7C, ESRRB, CEBPG, NR4A3, TET1, TP73, UBTF, ID1, ETS2, TRPS1, IRF7, KDM8, NEUROD2, KLF2, BMP5, KLF4	344	1692	16650	1.54472	0.99736	0.148246	2.40474
GOTERM_BP_FAT	GO:0042089~cytokine biosynthetic process	9	2.17918	0.00130099	EGR1, AZU1, CARD9, IRF7, CEBPG, TNFRSF13C, ERRFI1, KLF4, LAG3	344	103	16650	4.22923	0.997496	0.14583	2.42586
GOTERM_BP_FAT	GO:0007155~cell adhesion	54	13.0751	0.00139382	NRP2, CLDN7, PPARA, ATP1B1, H1FX, CD2AP, ACTG1, ARHGAP5, CNTNAP3, RHOB, SPON2, LAG3, KIF13B, EGR1, SATB1, NRXN2, ROCK1, NECTIN3, CDK6, CDHR5, MPP7, EPB41L1, CAMK4, MADCAM1, DST, ME1, CAV1, ITGB4, EPHB3, CDH3, PLPP3, AZU1, ITGB8, ITGAV, TTYH1, HSPA8, ARHGDIA, CD7, ACTB, TNXB, TNFRSF13C, MALT1, RICTOR, NR4A3, COL5A3, CORO1A, COL14A1, CDH15, ID1, JAK2, JAK3, NOP56, BMP5, KLF4	344	1699	16650	1.53835	0.998367	0.151724	2.59682
GOTERM_BP_FAT	GO:0071495~cellular response to endogenous stimulus	41	9.92736	0.00139859	CREBRF, PPARA, CAV2, CAV1, TFAP4, CPEB2, CPEB3, GNG13, TRIB3, FOXO1, ASNS, DAXX, GCLM, HNRNPM, FOS, NR1D2, LANCL2, SKIL, ERRFI1, EGR1, SOCS2, PIK3C2A, ESRRB, PDE3A, NR4A3, JUNB, DDIT4, CORO1A, P2RY11, DUSP1, ID1, JUN, PRKAR1B, DENND4C, RYR2, JAK2, JAK3, LRRK2, KLF2, KLF4, BMP5	344	1185	16650	1.67464	0.998403	0.148696	2.6056
GOTERM_BP_FAT	GO:0042107~cytokine metabolic process	9	2.17918	0.00147262	EGR1, AZU1, CARD9, IRF7, CEBPG, TNFRSF13C, ERRFI1, KLF4, LAG3	344	105	16650	4.14867	0.998864	0.152427	2.7417
GOTERM_BP_FAT	GO:0022610~biological adhesion	54	13.0751	0.00153648	NRP2, CLDN7, PPARA, ATP1B1, H1FX, CD2AP, ACTG1, ARHGAP5, CNTNAP3, RHOB, SPON2, LAG3, KIF13B, EGR1, SATB1, NRXN2, ROCK1, NECTIN3, CDK6, CDHR5, MPP7, EPB41L1, CAMK4, MADCAM1, DST, ME1, CAV1, ITGB4, EPHB3, CDH3, PLPP3, AZU1, ITGB8, ITGAV, TTYH1, HSPA8, ARHGDIA, CD7, ACTB, TNXB, TNFRSF13C, MALT1, RICTOR, NR4A3, COL5A3, CORO1A, COL14A1, CDH15, ID1, JAK2, JAK3, NOP56, BMP5, KLF4	344	1705	16650	1.53294	0.999154	0.155024	2.85897
GOTERM_BP_FAT	GO:0045595~regulation of cell differentiation	50	12.1065	0.00155101	PPARA, CPEB3, CRABP2, FOXO1, PLPPR5, DLK2, FOS, PTBP3, ATOH8, ERRFI1, KIF13B, ROCK1, CDK6, PKDCC, PROX1, JUNB, MAN2A1, MIB1, PA2G4, CAMK4, DACT3, NME1, JUN, LRRK2, CAV1, CRTC1, TRIB3, EPHB3, SRRT, NR1D2, ITGAV, POU3F2, SKIL, ARHGDIA, PLAG1, ZBTB7C, PDE3A, TP73, DLX1, CDH15, ID1, IRF7, TRPS1, NEUROD2, JAK2, JAK3, TMEM119, IGFBP3, BMP5, KLF4	344	1544	16650	1.5674	0.999209	0.153027	2.88564
GOTERM_BP_FAT	GO:1901700~response to oxygen-containing compound	48	11.6223	0.00156018	ME1, CAV2, PPARA, CAV1, TFAP4, CPEB2, TNFRSF25, HMGCR, CPEB3, GNG13, TRIB3, FOXO1, ASNS, EDEM3, CBX8, GCLM, ALDH3A1, FOS, LANCL2, RHOB, SPON2, ERRFI1, PABPN1, EGR1, CARD9, SOCS2, PIK3C2A, PDE3A, CDK6, NR4A3, JUNB, DDIT4, PPIF, SDC1, P2RY11, DUSP1, ID1, NME1, JUN, PRKAR1B, ERN1, DENND4C, RYR2, JAK2, JAK3, LRRK2, KLF2, KLF4	344	1466	16650	1.58476	0.999241	0.15064	2.90246
GOTERM_MF_FAT	GO:0003700~transcription factor activity, sequence-specific DNA binding	43	10.4116	0.0016177	AKNA, CREBRF, PPARA, TFAP4, KIAA1958, FOXO1, MYBL1, CBFA2T3, ZNF699, FOS, NR1D2, ELK4, POU3F2, SOX18, ATOH8, SKIL, HNRNPAB, PLAG1, EGR1, SATB1, ZBTB20, ESRRB, TBX2, CEBPG, FOXN2, NR4A3, PROX1, JUNB, TP73, POU5F1B, PURA, HOXD9, UHRF1, PA2G4, ID1, JUN, IRF7, ETS2, TRPS1, ZNF717, NEUROD2, KLF2, KLF4	331	1231	15478	1.63342	0.760591	0.0806544	2.48598
GOTERM_BP_FAT	GO:0009725~response to hormone	32	7.74818	0.00163436	ME1, CREBRF, PPARA, CAV2, CAV1, CPEB2, TFAP4, GNG13, TRIB3, FOXO1, ASNS, DAXX, GCLM, ALDH3A1, FOS, NR1D2, LANCL2, ERRFI1, EGR1, SOCS2, PIK3C2A, ESRRB, NR4A3, JUNB, DDIT4, SDC1, DUSP1, JUN, PRKAR1B, DENND4C, JAK2, JAK3	344	854	16650	1.81363	0.999461	0.154005	3.03846
GOTERM_MF_FAT	GO:0001071~nucleic acid binding transcription factor activity	43	10.4116	0.0016441	AKNA, CREBRF, PPARA, TFAP4, KIAA1958, FOXO1, MYBL1, CBFA2T3, ZNF699, FOS, NR1D2, ELK4, POU3F2, SOX18, ATOH8, SKIL, HNRNPAB, PLAG1, EGR1, SATB1, ZBTB20, ESRRB, TBX2, CEBPG, FOXN2, NR4A3, PROX1, JUNB, TP73, POU5F1B, PURA, HOXD9, UHRF1, PA2G4, ID1, JUN, IRF7, ETS2, TRPS1, ZNF717, NEUROD2, KLF2, KLF4	331	1232	15478	1.63209	0.766116	0.0775466	2.52606
GOTERM_BP_FAT	GO:0007166~cell surface receptor signaling pathway	77	18.6441	0.00165714	CREBRF, NRP2, OSMR, SGPP1, EDN2, EFNA3, FOXO1, DLK2, PMAIP1, DAXX, ACTG1, FOS, GAB2, FRAT2, ATOH8, SHC2, ERRFI1, LAG3, EGR1, ADAM11, ARC, SOCS2, ROCK1, PIK3C2A, TLE1, CDK6, RFTN1, DDIT4, MIB1, SDC1, DACT3, JUN, RNF138, RYR2, MADCAM1, PPM1L, EFNA4, LRRK2, DST, CAV2, CAV1, TNFRSF25, ITGB4, UBE2V1, EPHB3, CDH3, GCLM, PLPP3, HNRNPM, TTBK2, ITGB8, RB1CC1, ITGAV, MAP3K1, SKIL, ARHGDIA, CD7, ACTB, CARD9…	344	2669	16650	1.39636	0.999515	0.152859	3.08019
GOTERM_MF_FAT	GO:0051018~protein kinase A binding	6	1.45278	0.0017061	PJA2, ACBD3, DACT3, PRKAR1B, RYR2, LRRK2	331	41	15478	6.84312	0.778598	0.0762895	2.62015
GOTERM_MF_FAT	GO:0001228~transcriptional activator activity, RNA polymerase II transcription regulatory region sequence-specific binding	17	4.11622	0.00173074	AKNA, PLAG1, EGR1, PPARA, TFAP4, CEBPG, NR4A3, MYBL1, JUNB, TP73, FOS, JUN, TRPS1, NEUROD2, SOX18, POU3F2, KLF4	331	326	15478	2.43847	0.78337	0.0736269	2.65751
GOTERM_BP_FAT	GO:0070997~neuron death	15	3.63196	0.00186373	PPARA, ROCK1, CRLF1, NR4A3, PMAIP1, DAXX, TOX3, GCLM, TP73, DDIT4, CORO1A, DLX1, JUN, JAK2, LRRK2	344	277	16650	2.621	0.999813	0.166913	3.45781
KEGG_PATHWAY	hsa05410:Hypertrophic cardiomyopathy (HCM)	8	1.93705	0.00213624	ACTB, ACTG1, CACNA2D1, ITGB8, ITGAV, ITGB4, RYR2, CACNA2D4	161	78	6879	4.38223	0.350779	0.102368	2.64907
GOTERM_BP_FAT	GO:1901652~response to peptide	20	4.84262	0.00223491	EGR1, PPARA, CAV2, CAV1, CARD9, CPEB2, SOCS2, PIK3C2A, GNG13, TRIB3, FOXO1, NR4A3, ID1, PRKAR1B, DENND4C, JAK2, JAK3, KLF2, ERRFI1, KLF4	344	444	16650	2.18023	0.999966	0.193027	4.13282
GOTERM_BP_FAT	GO:0043524~negative regulation of neuron apoptotic process	10	2.42131	0.00225155	CORO1A, DLX1, ROCK1, JUN, CRLF1, JAK2, NR4A3, GCLM, TOX3, TP73	344	138	16650	3.50733	0.999969	0.190755	4.16296
GOTERM_BP_FAT	GO:0035556~intracellular signal transduction	76	18.4019	0.00226764	ATP1B1, JPH2, SGPP1, HMGCR, EDN2, FOXO1, PMAIP1, DAXX, ARHGAP5, GAB2, RHOB, ARL5B, DDAH1, SHC2, ERRFI1, PABPN1, PLD1, SOCS2, ROCK1, PIK3C2A, SCAI, TLE1, ARHGAP29, ARHGEF10, DDIT4, PJA2, DOK3, CAMK4, JUN, ERN1, RYR2, PPM1L, LRRK2, CAV2, RALGPS2, MOB1B, CAV1, TFAP4, TNFRSF25, CRLF1, TRIB3, UBE2V1, RRM2B, AZU1, DGKE, MAP3K2, RB1CC1, ITGAV, MAP3K1, SOS2, SKIL, CHD5, ARHGDIA, RASA2, CARD9, PDE3A, MALT…	344	2657	16650	1.38445	0.999971	0.188528	4.19212
GOTERM_MF_FAT	GO:0019901~protein kinase binding	23	5.56901	0.00235998	CAV2, CAV1, SNAP91, TRIB3, RICTOR, NR4A3, DAXX, TP73, PJA2, GAB2, DACT3, NME1, MAP3K2, ITGAV, RB1CC1, PRKAR1B, MAP3K1, RYR2, RNF138, JAK2, SHC2, ERRFI1, KIF13B	331	531	15478	2.02544	0.875857	0.094573	3.6072
GOTERM_BP_FAT	GO:0048646~anatomical structure formation involved in morphogenesis	39	9.4431	0.0026551	NRP2, PPARA, CAV1, KIF27, AGTPBP1, FAM20A, NEK1, ITGB4, FOXO1, EPHB3, ACTG1, TTBK2, ITGAV, PLEKHO1, RHOB, SOX18, ATOH8, SKIL, IPMK, DDAH1, C1GALT1, ROCK1, TBX2, TNFRSF13C, NR4A3, PROX1, TET1, JUNB, MIB1, DUSP1, ID1, JUN, TRPS1, ETS2, FJX1, CEND1, KLF4, BMP5, SNX10	344	1151	16650	1.64	0.999995	0.213254	4.89154
GOTERM_BP_FAT	GO:0071407~cellular response to organic cyclic compound	22	5.32688	0.00268564	CREBRF, PPARA, CAV1, TFAP4, ESRRB, FOXO1, PDE3A, NR4A3, DAXX, GCLM, DDIT4, SRRT, P2RY11, NR1D2, ID1, RYR2, JAK2, LRRK2, KLF2, ERRFI1, ARHGDIA, KLF4	344	520	16650	2.04774	0.999996	0.211756	4.94646
GOTERM_BP_FAT	GO:0009719~response to endogenous stimulus	49	11.8644	0.00270908	CREBRF, IER2, PPARA, CPEB2, CPEB3, FOXO1, DAXX, FOS, ERRFI1, EGR1, SOCS2, PIK3C2A, JUNB, DDIT4, SDC1, NME1, JUN, RYR2, LRRK2, ME1, CAV2, CAV1, TFAP4, GNG13, TRIB3, ASNS, RRM2B, GCLM, ALDH3A1, HNRNPM, NR1D2, LANCL2, SKIL, CARD9, ESRRB, PDE3A, NR4A3, TP73, CORO1A, P2RY11, DUSP1, ID1, PRKAR1B, DENND4C, JAK2, JAK3, KLF2, BMP5, KLF4	344	1548	16650	1.53208	0.999996	0.209823	4.9886
GOTERM_MF_FAT	GO:0097159~organic cyclic compound binding	155	37.5303	0.00281762	AKNA, ATP1B1, DZIP3, HMGCR, FOXO1, H1FX, CBX8, ACSS2, ACTG1, KDM1B, PIP5KL1, PTBP3, H2AFX, ATOH8, KIF13B, DDX39A, RPP25, PABPN1, R3HCC1, SATB1, ROCK1, RPUSD1, FOXN2, TOX3, PROX1, JUNB, ZDBF2, HOXD9, PNPLA8, PA2G4, UHRF1, CAMK4, NME1, JUN, BMP2K, RNF138, RYR2, LRRK2, ME1, CAV1, TFAP4, NEK1, ZNF511, TOR4A, MYBL1, EPHB3, ZNF699, HNRNPM, PPAN, AHRR, ZNF695, TTBK2, ELK4, METTL1, SKIL, ZNF70, HNRNPAB, …	331	6052	15478	1.19762	0.917212	0.107071	4.29246
GOTERM_MF_FAT	GO:0004559~alpha-mannosidase activity	4	0.968523	0.00293566	MAN2A1, MAN1A2, MAN1A1, EDEM3	331	14	15478	13.3604	0.925429	0.106733	4.46847
GOTERM_MF_FAT	GO:1901363~heterocyclic compound binding	153	37.046	0.00304342	AKNA, ATP1B1, DZIP3, HMGCR, FOXO1, H1FX, CBX8, ACSS2, ACTG1, KDM1B, PIP5KL1, PTBP3, H2AFX, ATOH8, KIF13B, DDX39A, RPP25, PABPN1, R3HCC1, SATB1, ROCK1, RPUSD1, FOXN2, TOX3, PROX1, JUNB, ZDBF2, HOXD9, PNPLA8, PA2G4, UHRF1, CAMK4, NME1, JUN, BMP2K, RNF138, LRRK2, ME1, TFAP4, NEK1, ZNF511, TOR4A, MYBL1, EPHB3, ZNF699, HNRNPM, PPAN, AHRR, ZNF695, TTBK2, ELK4, METTL1, SKIL, ZNF70, HNRNPAB, TUBB4B, PLAG…	331	5971	15478	1.19821	0.932216	0.106084	4.62888
GOTERM_BP_FAT	GO:0051592~response to calcium ion	9	2.17918	0.00307141	PPIF, FOS, CAV1, SDC1, DUSP1, JUN, NEUROD2, RYR2, JUNB	344	118	16650	3.69161	0.999999	0.230565	5.63766
KEGG_PATHWAY	hsa05414:Dilated cardiomyopathy	8	1.93705	0.00326142	ACTB, ACTG1, CACNA2D1, ITGB8, ITGAV, ITGB4, RYR2, CACNA2D4	161	84	6879	4.06921	0.483089	0.123639	4.01825
GOTERM_BP_FAT	GO:0098609~cell-cell adhesion	39	9.4431	0.00330702	ME1, PPARA, CLDN7, CAV1, H1FX, CDH3, CD2AP, PLPP3, ACTG1, ITGAV, TTYH1, HSPA8, LAG3, KIF13B, CD7, ACTB, EGR1, SATB1, NRXN2, ROCK1, TNFRSF13C, MALT1, MPP7, CDK6, NECTIN3, CDHR5, NR4A3, RICTOR, CORO1A, COL14A1, CDH15, EPB41L1, CAMK4, JAK2, MADCAM1, JAK3, NOP56, KLF4, BMP5	344	1164	16650	1.62169	1	0.242025	6.05745
GOTERM_BP_FAT	GO:0010556~regulation of macromolecule biosynthetic process	108	26.1501	0.0033526	AKNA, CRABP2, FOXO1, CBX8, KDM1B, H2AFX, ATOH8, ESCO1, SATB1, FOXN2, PROX1, TOX3, JUNB, HOXD9, UHRF1, PA2G4, CAMK4, JUN, RYR2, CAV1, TFAP4, CRTC1, UBE2V1, ZNF511, MYBL1, ZNF699, AHRR, ZNF695, ELK4, ITGAV, SKIL, ASF1B, ZNF70, HNRNPAB, PLAG1, ZNF529, CARD9, ESRRB, TNFRSF13C, MALT1, NR4A3, TET1, DLX1, TRPS1, ETS2, KLF2, KLF4, BMP5, CREBRF, BMI1, PPARA, ZNF486, CPEB2, CPEB3, CBFA2T3, DAXX, ZBTB37, PC…	344	4107	16650	1.27278	1	0.241122	6.13847
GOTERM_BP_FAT	GO:0042326~negative regulation of phosphorylation	19	4.60048	0.00349639	PPARA, CAV1, SOCS2, TFAP4, HMGCR, TRIB3, FOXO1, CBFA2T3, PLPP3, TP73, DDIT4, PPIF, DUSP1, JUN, PRKAR1B, LRRK2, IGFBP3, ERRFI1, KLF4	344	428	16650	2.14865	1	0.24627	6.39359
GOTERM_BP_FAT	GO:0044708~single-organism behavior	18	4.35835	0.00356053	PPARA, ARC, NRXN2, CPEB3, AGTPBP1, HMGCR, CRTC1, NR4A3, PJA2, HOXD9, FOS, CAMK4, JUN, PRKAR1B, NEUROD2, LRRK2, CEND1, ATP8A1	344	395	16650	2.20562	1	0.246444	6.50719
GOTERM_MF_FAT	GO:0015923~mannosidase activity	4	0.968523	0.00361209	MAN2A1, MAN1A2, MAN1A1, EDEM3	331	15	15478	12.4697	0.959044	0.119979	5.47125
GOTERM_BP_FAT	GO:0031325~positive regulation of cellular metabolic process	79	19.1283	0.00377761	BMI1, AKNA, PPARA, APLF, CPEB3, FAM20A, HMGCR, FOXO1, PMAIP1, CBFA2T3, CBX8, DAXX, PCGF5, FOS, H2AFX, SOX18, ATOH8, DDAH1, SHC2, EGR1, PARM1, FOXN2, PROX1, TOX3, JUNB, HOXD9, UHRF1, CAMK4, JUN, ERN1, RNF138, LRRK2, CAV2, GLIS3, MOB1B, CAV1, TFAP4, TNFRSF25, CRTC1, CRLF1, TRIB3, UBE2V1, MYBL1, CDH3, PLPP3, AZU1, AHRR, NR1D2, MAP3K2, RB1CC1, MAP3K1, POU3F2, HSPA8, HNRNPAB, PLAG1, CARD9, ZBTB7C, ESR…	344	2839	16650	1.34684	1	0.255578	6.89066
GOTERM_BP_FAT	GO:0050678~regulation of epithelial cell proliferation	15	3.63196	0.0038613	NRP2, CAV2, CAV1, CDK6, RICTOR, NR4A3, CDH3, PROX1, RAB33B, ID1, NME1, JUN, ATOH8, ERRFI1, BMP5	344	300	16650	2.42006	1	0.256711	7.03809
GOTERM_BP_FAT	GO:0051254~positive regulation of RNA metabolic process	45	10.8959	0.00386141	AKNA, GLIS3, PPARA, TFAP4, CPEB3, CRTC1, FOXO1, UBE2V1, MYBL1, PCGF5, FOS, AHRR, MAP3K2, NR1D2, POU3F2, SOX18, ATOH8, HSPA8, HNRNPAB, PLAG1, EGR1, ZBTB7C, ESRRB, CEBPG, FOXN2, NR4A3, PROX1, TOX3, TET1, JUNB, TP73, HOXD9, UHRF1, CAMK4, UBTF, JUN, IRF7, TRPS1, ETS2, ERN1, NEUROD2, KDM8, KLF2, KLF4, BMP5	344	1415	16650	1.53926	1	0.253094	7.03829
GOTERM_BP_FAT	GO:0051591~response to cAMP	8	1.93705	0.00412983	FOS, SDC1, DUSP1, NME1, JUN, PDE3A, JUNB, ALDH3A1	344	98	16650	3.95112	1	0.264429	7.50968
GOTERM_BP_FAT	GO:0042035~regulation of cytokine biosynthetic process	8	1.93705	0.00412983	EGR1, AZU1, CARD9, CEBPG, TNFRSF13C, ERRFI1, KLF4, LAG3	344	98	16650	3.95112	1	0.264429	7.50968
GOTERM_BP_FAT	GO:0000302~response to reactive oxygen species	12	2.90557	0.00428489	PPIF, FOS, SDC1, DUSP1, JUN, RHOB, FOXO1, NR4A3, CBX8, KLF2, LRRK2, KLF4	344	210	16650	2.76578	1	0.269192	7.78096
GOTERM_BP_FAT	GO:0014074~response to purine-containing compound	10	2.42131	0.00429379	FOS, SDC1, P2RY11, DUSP1, NME1, JUN, RYR2, PDE3A, JUNB, ALDH3A1	344	152	16650	3.18429	1	0.266075	7.79652
GOTERM_MF_FAT	GO:0042392~sphingosine-1-phosphate phosphatase activity	3	0.726392	0.00434311	SGPP1, PLPP3, PLPP2	331	5	15478	28.0568	0.978578	0.137413	6.54389
GOTERM_BP_FAT	GO:0034614~cellular response to reactive oxygen species	9	2.17918	0.00436584	PPIF, FOS, RHOB, FOXO1, NR4A3, CBX8, KLF2, LRRK2, KLF4	344	125	16650	3.48488	1	0.266341	7.92229
GOTERM_MF_FAT	GO:0019900~kinase binding	24	5.81114	0.00443306	CAV2, CAV1, MOB1B, SNAP91, TRIB3, RICTOR, NR4A3, DAXX, TP73, PJA2, GAB2, DACT3, NME1, MAP3K2, ITGAV, RB1CC1, PRKAR1B, MAP3K1, RYR2, RNF138, JAK2, SHC2, ERRFI1, KIF13B	331	595	15478	1.88617	0.98022	0.135237	6.67509
GOTERM_MF_FAT	GO:0000166~nucleotide binding	70	16.9492	0.00448537	ATP1B1, CDK17, CPEB2, KIF27, APLF, CPEB3, HMGCR, ACSS2, KDM1B, ACTG1, PIP5KL1, ARHGAP5, RHOB, PTBP3, TUBA1A, ARL5B, IPMK, KIF13B, PABPN1, DDX39A, R3HCC1, ROCK1, PIK3C2A, CDK6, PKDCC, PNPLA8, UHRF1, CAMK4, NME1, EIF4A1, BMP2K, ERN1, SLC27A3, LRRK2, ENOX1, ME1, NEK1, TRIB3, TOR4A, ASNS, EPHB3, SRRT, HNRNPM, TTBK2, DGKE, MAP3K2, LANCL2, MAP3K1, ETNK1, CHD5, HSPA8, HNRNPAB, DUS3L, TUBB4B, ACTB, NADK2…	331	2389	15478	1.37015	0.981117	0.132177	6.75129
GOTERM_BP_FAT	GO:0035295~tube development	23	5.56901	0.00452992	MAN1A2, TBX2, EDN2, CRLF1, ITGB4, PKDCC, NR4A3, EPHB3, PROX1, MAN2A1, MIB1, SDC1, ID1, TRPS1, RHOB, RYR2, SOX18, ATOH8, KLF2, ERRFI1, IPMK, BMP5, C1GALT1	344	580	16650	1.91936	1	0.271311	8.20812
GOTERM_MF_FAT	GO:1901265~nucleoside phosphate binding	70	16.9492	0.00453064	ATP1B1, CDK17, CPEB2, KIF27, APLF, CPEB3, HMGCR, ACSS2, KDM1B, ACTG1, PIP5KL1, ARHGAP5, RHOB, PTBP3, TUBA1A, ARL5B, IPMK, KIF13B, PABPN1, DDX39A, R3HCC1, ROCK1, PIK3C2A, CDK6, PKDCC, PNPLA8, UHRF1, CAMK4, NME1, EIF4A1, BMP2K, ERN1, SLC27A3, LRRK2, ENOX1, ME1, NEK1, TRIB3, TOR4A, ASNS, EPHB3, SRRT, HNRNPM, TTBK2, DGKE, MAP3K2, LANCL2, MAP3K1, ETNK1, CHD5, HSPA8, HNRNPAB, DUS3L, TUBB4B, ACTB, NADK2…	331	2390	15478	1.36958	0.98186	0.129131	6.81722
GOTERM_BP_FAT	GO:0010941~regulation of cell death	47	11.3801	0.00462103	PPARA, CLDN7, CAV1, TFAP4, TNFRSF25, HMGCR, CRLF1, FOXO1, ASNS, RRM2B, PMAIP1, DAXX, GCLM, AZU1, RB1CC1, ITGAV, SOS2, RHOB, SKIL, ARHGDIA, EGR1, CARD9, SOCS2, ROCK1, TLE1, PDE3A, MALT1, NR4A3, TOX3, JUNB, TP73, DDIT4, PPIF, DLX1, PA2G4, CORO1A, DUSP1, ID1, NME1, JUN, IRF7, JAK2, JAK3, LRRK2, IGFBP3, KLF4, BMP5	344	1509	16650	1.50752	1	0.272448	8.36647
GOTERM_BP_FAT	GO:0033002~muscle cell proliferation	10	2.42131	0.00487715	HMGCR, TBX2, JUN, ERN1, JAK2, NR4A3, NPR3, IGFBP3, KLF4, TP73	344	155	16650	3.12266	1	0.281654	8.81022
GOTERM_BP_FAT	GO:0050673~epithelial cell proliferation	16	3.87409	0.00574808	NRP2, CAV2, CAV1, CDK6, RICTOR, NR4A3, CDH3, PROX1, ID1, NME1, JUN, ERN1, ATOH8, IGFBP3, ERRFI1, BMP5	344	347	16650	2.23175	1	0.319137	10.304
GOTERM_BP_FAT	GO:0007611~learning or memory	12	2.90557	0.00604632	PJA2, FOS, ARC, CAMK4, NRXN2, HMGCR, CPEB3, CRTC1, JUN, PRKAR1B, NEUROD2, ATP8A1	344	220	16650	2.64006	1	0.328756	10.8102
GOTERM_BP_FAT	GO:0006366~transcription from RNA polymerase II promoter	54	13.0751	0.00608164	BMI1, AKNA, CREBRF, PPARA, CPEB3, FOXO1, CBX8, PCGF5, FOS, GTF2A1, SOX18, EGR1, DDX39A, PABPN1, SATB1, ZBTB20, TLE1, PROX1, JUNB, HOXD9, UHRF1, JUN, RYR2, GLIS3, CAV1, LCORL, TFAP4, CRTC1, TRIB3, MYBL1, SRRT, AHRR, ELK4, NR1D2, POU3F2, SKIL, CHD5, PLAG1, ZBTB7C, ESRRB, TBX2, CEBPG, NR4A3, TET1, TP73, DLX1, ID1, IRF7, TRPS1, ETS2, NEUROD2, KLF2, BMP5, KLF4	344	1820	16650	1.43608	1	0.326529	10.87
GOTERM_BP_FAT	GO:0050679~positive regulation of epithelial cell proliferation	10	2.42131	0.0062272	NRP2, CAV2, ID1, NME1, JUN, RICTOR, NR4A3, CDH3, PROX1, BMP5	344	161	16650	3.00628	1	0.32913	11.1159
GOTERM_BP_FAT	GO:0045935~positive regulation of nucleobase-containing compound metabolic process	50	12.1065	0.00623428	AKNA, PPARA, APLF, CPEB3, FOXO1, CBX8, PCGF5, FOS, SOX18, H2AFX, ATOH8, EGR1, PARM1, FOXN2, PROX1, TOX3, JUNB, HOXD9, UHRF1, CAMK4, JUN, ERN1, GLIS3, TFAP4, CRTC1, UBE2V1, MYBL1, AHRR, MAP3K2, NR1D2, POU3F2, HSPA8, HNRNPAB, PLAG1, ZBTB7C, ESRRB, CEBPG, NR4A3, TET1, TP73, P2RY11, UBTF, IRF7, TRPS1, ETS2, NEUROD2, KDM8, KLF2, BMP5, KLF4	344	1658	16650	1.45962	1	0.325754	11.1279
GOTERM_BP_FAT	GO:0014706~striated muscle tissue development	16	3.87409	0.00625127	EGR1, CAV2, CAV1, JPH2, TBX2, HMGCR, FOXN2, GPCPD1, PROX1, TP73, HOXD9, FOS, NR1D2, RYR2, SKIL, BMP5	344	350	16650	2.21262	1	0.322873	11.1565
GOTERM_BP_FAT	GO:0006355~regulation of transcription, DNA-templated	95	23.0024	0.00628699	CREBRF, BMI1, AKNA, PPARA, ZNF486, CPEB3, CRABP2, FOXO1, CBFA2T3, CBX8, DAXX, ZBTB37, KDM1B, PCGF5, FOS, GTF2A1, ZNF737, H2AFX, SOX18, ATOH8, INO80D, EGR1, SATB1, ZBTB20, SCAI, FOXN2, TLE1, TOX3, PROX1, JUNB, PURA, HOXD9, AMH, PA2G4, UHRF1, CAMK4, JUN, ZNF717, ERN1, RYR2, LCOR, ZNF555, GLIS3, CAV1, LCORL, TFAP4, ZBTB10, KIAA1958, ZNF558, CRTC1, TRIB3, UBE2V1, ZNF511, MYBL1, PLPP3, ZNF699, SRRT, A…	344	3603	16650	1.27619	1	0.320843	11.2167
GOTERM_BP_FAT	GO:0006351~transcription, DNA-templated	95	23.0024	0.00638741	CREBRF, BMI1, AKNA, PPARA, ZNF486, CPEB3, FOXO1, CBFA2T3, CBX8, DAXX, ZBTB37, KDM1B, PCGF5, FOS, GTF2A1, ZNF737, H2AFX, SOX18, ATOH8, INO80D, PABPN1, DDX39A, EGR1, SATB1, ZBTB20, SCAI, FOXN2, TLE1, TOX3, PROX1, JUNB, PURA, HOXD9, AMH, PA2G4, UHRF1, CAMK4, JUN, ZNF717, ERN1, RYR2, LCOR, ZNF555, GLIS3, CAV1, LCORL, TFAP4, ZBTB10, KIAA1958, ZNF558, CRTC1, TRIB3, UBE2V1, ZNF511, MYBL1, PLPP3, ZNF699,…	344	3605	16650	1.27548	1	0.321541	11.3858
KEGG_PATHWAY	hsa00564:Glycerophospholipid metabolism	8	1.93705	0.00643644	PLD1, DGKE, ADPRM, ETNK1, DGKH, GPCPD1, PLPP3, PLPP2	161	95	6879	3.59804	0.728655	0.195387	7.78679
GOTERM_BP_FAT	GO:0045978~negative regulation of nucleoside metabolic process	4	0.968523	0.00657333	PPIF, PPARA, CBFA2T3, DDIT4	344	19	16650	10.1897	1	0.325696	11.6981
GOTERM_BP_FAT	GO:1903579~negative regulation of ATP metabolic process	4	0.968523	0.00657333	PPIF, PPARA, CBFA2T3, DDIT4	344	19	16650	10.1897	1	0.325696	11.6981
GOTERM_BP_FAT	GO:0019219~regulation of nucleobase-containing compound metabolic process	106	25.6659	0.00661457	AKNA, CRABP2, FOXO1, CBX8, KDM1B, H2AFX, PTBP3, ATOH8, PABPN1, ESCO1, SATB1, FOXN2, PROX1, TOX3, JUNB, DDIT4, HOXD9, UHRF1, PA2G4, CAMK4, JUN, RYR2, ME1, CAV1, TFAP4, CRTC1, UBE2V1, ZNF511, MYBL1, ZNF699, AHRR, ZNF695, ELK4, SKIL, ASF1B, ZNF70, HNRNPAB, PLAG1, ZNF529, ESRRB, MALT1, NR4A3, TET1, PPIF, DLX1, TRPS1, ETS2, KLF2, KLF4, BMP5, CREBRF, BMI1, PPARA, ZNF486, APLF, CPEB3, CBFA2T3, DAXX, ZBT…	344	4104	16650	1.25013	1	0.323938	11.7672
GOTERM_BP_FAT	GO:0007265~Ras protein signal transduction	15	3.63196	0.00682785	PLD1, RALGPS2, DOK3, ARHGAP5, ROCK1, JUN, SOS2, SCAI, RHOB, ARHGAP29, SHC2, ARHGDIA, ARHGEF10, RALGDS, RASA2	344	320	16650	2.2688	1	0.329024	12.1239
GOTERM_BP_FAT	GO:0043523~regulation of neuron apoptotic process	11	2.66344	0.00683265	CORO1A, DLX1, ROCK1, JUN, CRLF1, JAK2, NR4A3, PMAIP1, GCLM, TOX3, TP73	344	193	16650	2.75862	1	0.325856	12.1319
GOTERM_MF_FAT	GO:0008134~transcription factor binding	21	5.08475	0.00704137	ACTB, PPARA, RNF19A, ESRRB, CEBPG, CRTC1, FOXO1, TLE1, NR4A3, DAXX, JUNB, TP73, PURA, FOS, GTF2A1, ID1, JUN, TRPS1, SKIL, ATOH8, KLF4	331	512	15478	1.91795	0.998049	0.18778	10.4053
GOTERM_BP_FAT	GO:0070085~glycosylation	14	3.38983	0.00713038	B3GALT6, MAN1A2, DPY19L4, EDEM3, MAN1A1, LMAN1, TET1, MAN2A1, ALG10B, CCDC126, GXYLT1, B4GALT6, ALG11, C1GALT1	344	289	16650	2.34469	1	0.334006	12.6275
GOTERM_BP_FAT	GO:0006928~movement of cell or subcellular component	53	12.8329	0.00715868	NRP2, IER2, CLDN7, ATP1B1, KIF27, EDN2, EFNA3, CD2AP, ACTG1, RHOB, SOX18, ATOH8, SPON2, KIF13B, PLD1, ARC, ROCK1, SCAI, CDK6, PROX1, ELMO3, DDIT4, SDC1, JUN, RYR2, MADCAM1, EFNA4, LRRK2, DST, CAV1, ITGB4, EPHB3, PLPP3, AZU1, ITGAV, PLEKHO1, POU3F2, ARHGDIA, TUBB4B, ACTB, CACNA2D1, NR4A3, SLC16A3, CORO1A, ID1, KPTN, JAK2, JAK3, CEND1, IGFBP3, BMP5, KLF4, ATP8A1	344	1795	16650	1.42912	1	0.331766	12.6744
GOTERM_BP_FAT	GO:0046683~response to organophosphorus	9	2.17918	0.00720123	FOS, SDC1, P2RY11, DUSP1, NME1, JUN, PDE3A, JUNB, ALDH3A1	344	136	16650	3.20302	1	0.330106	12.745
GOTERM_BP_FAT	GO:0048659~smooth muscle cell proliferation	8	1.93705	0.00735068	HMGCR, JUN, ERN1, JAK2, NR4A3, NPR3, IGFBP3, KLF4	344	109	16650	3.55238	1	0.33243	12.9924
GOTERM_BP_FAT	GO:1903506~regulation of nucleic acid-templated transcription	95	23.0024	0.0074706	CREBRF, BMI1, AKNA, PPARA, ZNF486, CPEB3, CRABP2, FOXO1, CBFA2T3, CBX8, DAXX, ZBTB37, KDM1B, PCGF5, FOS, GTF2A1, ZNF737, H2AFX, SOX18, ATOH8, INO80D, EGR1, SATB1, ZBTB20, SCAI, FOXN2, TLE1, TOX3, PROX1, JUNB, PURA, HOXD9, AMH, PA2G4, UHRF1, CAMK4, JUN, ZNF717, ERN1, RYR2, LCOR, ZNF555, GLIS3, CAV1, LCORL, TFAP4, ZBTB10, KIAA1958, ZNF558, CRTC1, TRIB3, UBE2V1, ZNF511, MYBL1, PLPP3, ZNF699, SRRT, A…	344	3625	16650	1.26844	1	0.333621	13.1905
GOTERM_MF_FAT	GO:0036094~small molecule binding	73	17.6755	0.00771411	ATP1B1, CDK17, CPEB2, KIF27, APLF, CPEB3, HMGCR, CRABP2, ACSS2, KDM1B, ACTG1, PIP5KL1, ARHGAP5, RHOB, PTBP3, TUBA1A, ARL5B, IPMK, KIF13B, PABPN1, DDX39A, R3HCC1, ROCK1, PIK3C2A, CDK6, PKDCC, PNPLA8, UHRF1, CAMK4, NME1, EIF4A1, BMP2K, ERN1, SLC27A3, LRRK2, ENOX1, ME1, CAV1, NEK1, TRIB3, TOR4A, ASNS, LMAN1, EPHB3, SRRT, HNRNPM, TTBK2, DGKE, MAP3K2, LANCL2, MAP3K1, ETNK1, CHD5, HSPA8, TUBB4B, HNRNPA…	331	2571	15478	1.32772	0.998928	0.197946	11.3445
GOTERM_BP_FAT	GO:0045893~positive regulation of transcription, DNA-templated	42	10.1695	0.00771918	AKNA, GLIS3, PPARA, TFAP4, CRTC1, FOXO1, UBE2V1, MYBL1, PCGF5, FOS, AHRR, MAP3K2, NR1D2, POU3F2, SOX18, ATOH8, HNRNPAB, PLAG1, EGR1, ZBTB7C, ESRRB, CEBPG, FOXN2, NR4A3, PROX1, TOX3, TET1, JUNB, TP73, HOXD9, UHRF1, CAMK4, UBTF, JUN, IRF7, TRPS1, ETS2, NEUROD2, KDM8, KLF2, KLF4, BMP5	344	1349	16650	1.50693	1	0.339381	13.5997
GOTERM_BP_FAT	GO:1903508~positive regulation of nucleic acid-templated transcription	42	10.1695	0.00771918	AKNA, GLIS3, PPARA, TFAP4, CRTC1, FOXO1, UBE2V1, MYBL1, PCGF5, FOS, AHRR, MAP3K2, NR1D2, POU3F2, SOX18, ATOH8, HNRNPAB, PLAG1, EGR1, ZBTB7C, ESRRB, CEBPG, FOXN2, NR4A3, PROX1, TOX3, TET1, JUNB, TP73, HOXD9, UHRF1, CAMK4, UBTF, JUN, IRF7, TRPS1, ETS2, NEUROD2, KDM8, KLF2, KLF4, BMP5	344	1349	16650	1.50693	1	0.339381	13.5997
GOTERM_BP_FAT	GO:0010557~positive regulation of macromolecule biosynthetic process	48	11.6223	0.00787579	AKNA, GLIS3, PPARA, TFAP4, CPEB3, CRTC1, FOXO1, UBE2V1, MYBL1, CBX8, AZU1, PCGF5, FOS, AHRR, MAP3K2, NR1D2, POU3F2, SOX18, ATOH8, HNRNPAB, PLAG1, EGR1, PARM1, ZBTB7C, ESRRB, CEBPG, TNFRSF13C, FOXN2, NR4A3, PROX1, TOX3, TET1, JUNB, TP73, HOXD9, UHRF1, CAMK4, UBTF, JUN, IRF7, TRPS1, ETS2, NEUROD2, KDM8, JAK2, KLF2, KLF4, BMP5	344	1597	16650	1.45476	1	0.341744	13.8566
GOTERM_BP_FAT	GO:0007167~enzyme linked receptor protein signaling pathway	32	7.74818	0.0081984	NRP2, CAV2, CAV1, EFNA3, FOXO1, EPHB3, CDH3, ACTG1, HNRNPM, FOS, GAB2, ITGAV, ATOH8, SKIL, SHC2, ERRFI1, CD7, ACTB, EGR1, ROCK1, SOCS2, PIK3C2A, DDIT4, ID1, JUN, RYR2, PPM1L, JAK2, JAK3, EFNA4, IGFBP3, BMP5	344	954	16650	1.62352	1	0.349759	14.3835
GOTERM_BP_FAT	GO:0051173~positive regulation of nitrogen compound metabolic process	52	12.5908	0.00822054	AKNA, PPARA, APLF, CPEB3, FOXO1, CBX8, PCGF5, FOS, SOX18, H2AFX, ATOH8, DDAH1, EGR1, PARM1, FOXN2, PROX1, TOX3, JUNB, HOXD9, UHRF1, CAMK4, JUN, ERN1, GLIS3, TFAP4, CRTC1, UBE2V1, MYBL1, AHRR, MAP3K2, NR1D2, POU3F2, HSPA8, HNRNPAB, PLAG1, ZBTB7C, ESRRB, CEBPG, NR4A3, TET1, TP73, P2RY11, UBTF, IRF7, TRPS1, ETS2, NEUROD2, KDM8, JAK2, KLF2, BMP5, KLF4	344	1767	16650	1.42437	1	0.347361	14.4195
GOTERM_BP_FAT	GO:0006464~cellular protein modification process	99	23.9709	0.00827597	BMI1, CDK17, DZIP3, B3GALT6, AGTPBP1, HMGCR, FAM20A, FOXO1, DPY19L4, CBX8, DAXX, KDM1B, GXYLT1, ERRFI1, SHC2, ADCK5, EGR1, ZDHHC2, PABPN1, ESCO1, SATB1, SOCS2, ROCK1, MAN1A2, PKDCC, CDK6, HERC3, GAN, MAN1A1, PROX1, DDIT4, PJA2, MIB1, MAN2A1, UHRF1, OTUD1, CAMK4, JOSD2, PPM1K, ALG10B, JUN, PCMTD1, ERN1, BMP2K, RNF138, PPM1L, LRRK2, CAV2, MOB1B, CAV1, TFAP4, TNFRSF25, NEK1, CRLF1, UBE2V1, TRIB3, ED…	344	3818	16650	1.25503	1	0.34613	14.5097
GOTERM_BP_FAT	GO:0036211~protein modification process	99	23.9709	0.00827597	BMI1, CDK17, DZIP3, B3GALT6, AGTPBP1, HMGCR, FAM20A, FOXO1, DPY19L4, CBX8, DAXX, KDM1B, GXYLT1, ERRFI1, SHC2, ADCK5, EGR1, ZDHHC2, PABPN1, ESCO1, SATB1, SOCS2, ROCK1, MAN1A2, PKDCC, CDK6, HERC3, GAN, MAN1A1, PROX1, DDIT4, PJA2, MIB1, MAN2A1, UHRF1, OTUD1, CAMK4, JOSD2, PPM1K, ALG10B, JUN, PCMTD1, ERN1, BMP2K, RNF138, PPM1L, LRRK2, CAV2, MOB1B, CAV1, TFAP4, TNFRSF25, NEK1, CRLF1, UBE2V1, TRIB3, ED…	344	3818	16650	1.25503	1	0.34613	14.5097
GOTERM_BP_FAT	GO:0043085~positive regulation of catalytic activity	47	11.3801	0.00832489	BMI1, CAV2, ATP1B1, RALGPS2, CAV1, TFAP4, FAM20A, EDN2, TRIB3, PMAIP1, CDH3, DAXX, GCLM, AZU1, ARHGAP5, MAP3K2, MAP3K1, SOS2, ERRFI1, SHC2, ARHGDIA, RASA2, PABPN1, PARM1, MALT1, NPR3, ARHGAP29, RICTOR, PROX1, ARHGEF10, TP73, RALGDS, UHRF1, P2RY11, SYDE2, JUN, PRKAR1B, ERN1, DENND4C, RYR2, JAK2, DENND4A, JAK3, DENND3, LRRK2, IGFBP3, KLF4	344	1559	16650	1.45918	1	0.344706	14.5892
GOTERM_MF_FAT	GO:0016301~kinase activity	32	7.74818	0.00834286	NRP2, CDK17, MOB1B, FAM20A, NEK1, EFNA3, TRIB3, EPHB3, PIP5KL1, TTBK2, DGKE, MAP3K2, MAP3K1, ETNK1, GKAP1, IPMK, ADCK5, NADK2, ROCK1, PIK3C2A, PKDCC, CDK6, DGKH, CAMK4, NME1, PRKAR1B, ERN1, BMP2K, JAK2, JAK3, EFNA4, LRRK2	331	924	15478	1.61944	0.999387	0.206401	12.214
GOTERM_BP_FAT	GO:0071375~cellular response to peptide hormone stimulus	14	3.38983	0.00835738	CAV2, CAV1, CPEB2, SOCS2, PIK3C2A, GNG13, TRIB3, FOXO1, NR4A3, PRKAR1B, DENND4C, JAK2, JAK3, ERRFI1	344	295	16650	2.297	1	0.342767	14.642
GOTERM_BP_FAT	GO:2001141~regulation of RNA biosynthetic process	95	23.0024	0.0086429	CREBRF, BMI1, AKNA, PPARA, ZNF486, CPEB3, CRABP2, FOXO1, CBFA2T3, CBX8, DAXX, ZBTB37, KDM1B, PCGF5, FOS, GTF2A1, ZNF737, H2AFX, SOX18, ATOH8, INO80D, EGR1, SATB1, ZBTB20, SCAI, FOXN2, TLE1, TOX3, PROX1, JUNB, PURA, HOXD9, AMH, PA2G4, UHRF1, CAMK4, JUN, ZNF717, ERN1, RYR2, LCOR, ZNF555, GLIS3, CAV1, LCORL, TFAP4, ZBTB10, KIAA1958, ZNF558, CRTC1, TRIB3, UBE2V1, ZNF511, MYBL1, PLPP3, ZNF699, SRRT, A…	344	3644	16650	1.26183	1	0.349133	15.1044
GOTERM_BP_FAT	GO:0097186~amelogenesis	4	0.968523	0.00875251	PPARA, FAM20A, ITGB4, FOXO1	344	21	16650	9.21927	1	0.349682	15.2813
GOTERM_BP_FAT	GO:0042981~regulation of apoptotic process	43	10.4116	0.00876412	CLDN7, CAV1, TFAP4, TNFRSF25, HMGCR, CRLF1, FOXO1, ASNS, RRM2B, PMAIP1, GCLM, AZU1, RB1CC1, ITGAV, SOS2, RHOB, SKIL, ARHGDIA, EGR1, CARD9, SOCS2, ROCK1, TLE1, PDE3A, MALT1, NR4A3, TOX3, TP73, PPIF, DLX1, PA2G4, CORO1A, DUSP1, ID1, NME1, JUN, IRF7, JAK2, JAK3, LRRK2, IGFBP3, KLF4, BMP5	344	1400	16650	1.48661	1	0.3471	15.3
GOTERM_BP_FAT	GO:0007519~skeletal muscle tissue development	10	2.42131	0.0087705	EGR1, HOXD9, CAV2, FOS, CAV1, HMGCR, NR1D2, FOXN2, SKIL, GPCPD1	344	170	16650	2.84713	1	0.344396	15.3103
GOTERM_BP_FAT	GO:1901654~response to ketone	10	2.42131	0.0087705	FOS, CAV1, TFAP4, DUSP1, NME1, FOXO1, KLF2, ERRFI1, KLF4, DDIT4	344	170	16650	2.84713	1	0.344396	15.3103
GOTERM_BP_FAT	GO:0010605~negative regulation of macromolecule metabolic process	65	15.7385	0.00880188	BMI1, CREBRF, PPARA, CPEB2, HMGCR, CPEB3, FOXO1, CBFA2T3, CBX8, DAXX, H2AFX, SOX18, PTBP3, ATOH8, ERRFI1, LAG3, EGR1, SATB1, ZBTB20, SOCS2, ROCK1, SCAI, TLE1, PROX1, JUNB, DDIT4, PURA, HOXD9, PA2G4, UHRF1, NME1, JUN, LRRK2, GLIS3, CAV1, TFAP4, TRIB3, PLPP3, SRRT, AHRR, ELK4, ITGB8, NR1D2, LANCL2, ITGAV, POU3F2, SKIL, HSPA8, PINX1, PLAG1, TBX2, NR4A3, TET1, TP73, DLX1, DUSP1, ID1, IRF7, PRKAR1B, T…	344	2326	16650	1.35257	1	0.342525	15.3609
GOTERM_BP_FAT	GO:0048660~regulation of smooth muscle cell proliferation	8	1.93705	0.00889079	HMGCR, JUN, ERN1, JAK2, NR4A3, NPR3, IGFBP3, KLF4	344	113	16650	3.42663	1	0.34248	15.504
GOTERM_BP_FAT	GO:0001935~endothelial cell proliferation	8	1.93705	0.00931022	NRP2, CAV2, CAV1, JUN, ERN1, RICTOR, ATOH8, PROX1	344	114	16650	3.39657	1	0.352552	16.176
KEGG_PATHWAY	hsa05100:Bacterial invasion of epithelial cells	7	1.69492	0.00932538	ACTB, ACTG1, CAV2, CAV1, CD2AP, SHC2, ELMO3	161	78	6879	3.83445	0.849315	0.2369	11.097
GOTERM_BP_FAT	GO:0060537~muscle tissue development	16	3.87409	0.0093995	EGR1, CAV2, CAV1, JPH2, TBX2, HMGCR, FOXN2, GPCPD1, PROX1, TP73, HOXD9, FOS, NR1D2, RYR2, SKIL, BMP5	344	367	16650	2.11013	1	0.352422	16.3183
GOTERM_BP_FAT	GO:0040011~locomotion	46	11.138	0.00940829	IER2, NRP2, CLDN7, ATP1B1, CAV1, EDN2, EFNA3, ITGB4, EPHB3, CD2AP, PLPP3, AZU1, ITGAV, PLEKHO1, RHOB, POU3F2, SOX18, ATOH8, SPON2, ARHGDIA, PLD1, ARC, ROCK1, SCAI, CDK6, NR4A3, PROX1, ELMO3, DDIT4, SLC16A3, CORO1A, SDC1, ID1, JUN, JAK2, MADCAM1, JAK3, EFNA4, CEND1, LRRK2, DST, CMTM3, IGFBP3, KLF4, BMP5, ATP8A1	344	1530	16650	1.4552	1	0.349893	16.3323
GOTERM_BP_FAT	GO:0051098~regulation of binding	14	3.38983	0.00955636	PPARA, CAV1, ZBTB7C, ROCK1, TFAP4, CEBPG, TRIB3, ID1, NME1, JUN, JAK2, LRRK2, KLF4, PINX1	344	300	16650	2.25872	1	0.35153	16.568
GOTERM_BP_FAT	GO:0051384~response to glucocorticoid	9	2.17918	0.00961813	CREBRF, FOS, SDC1, TFAP4, DUSP1, FOXO1, ERRFI1, DDIT4, ALDH3A1	344	143	16650	3.04623	1	0.350609	16.6661
GOTERM_BP_FAT	GO:0009267~cellular response to starvation	8	1.93705	0.00974395	CAV1, JUN, RB1CC1, FOXO1, ASNS, PMAIP1, LRRK2, HSPA8	344	115	16650	3.36704	1	0.351563	16.8655
GOTERM_BP_FAT	GO:1902680~positive regulation of RNA biosynthetic process	42	10.1695	0.00982148	AKNA, GLIS3, PPARA, TFAP4, CRTC1, FOXO1, UBE2V1, MYBL1, PCGF5, FOS, AHRR, MAP3K2, NR1D2, POU3F2, SOX18, ATOH8, HNRNPAB, PLAG1, EGR1, ZBTB7C, ESRRB, CEBPG, FOXN2, NR4A3, PROX1, TOX3, TET1, JUNB, TP73, HOXD9, UHRF1, CAMK4, UBTF, JUN, IRF7, TRPS1, ETS2, NEUROD2, KDM8, KLF2, KLF4, BMP5	344	1369	16650	1.48492	1	0.351112	16.9882
GOTERM_BP_FAT	GO:0048286~lung alveolus development	5	1.21065	0.00983547	MAN2A1, MAN1A2, EDN2, PKDCC, ERRFI1	344	41	16650	5.90258	1	0.348859	17.0104
GOTERM_BP_FAT	GO:0051402~neuron apoptotic process	11	2.66344	0.00987906	CORO1A, DLX1, ROCK1, JUN, CRLF1, JAK2, NR4A3, PMAIP1, GCLM, TOX3, TP73	344	204	16650	2.60987	1	0.347479	17.0792
GOTERM_MF_FAT	GO:0016773~phosphotransferase activity, alcohol group as acceptor	28	6.77966	0.00995239	NRP2, CDK17, FAM20A, NEK1, EFNA3, TRIB3, EPHB3, PIP5KL1, TTBK2, DGKE, MAP3K2, MAP3K1, ETNK1, IPMK, ADCK5, NADK2, ROCK1, PIK3C2A, PKDCC, CDK6, DGKH, CAMK4, BMP2K, ERN1, JAK2, EFNA4, JAK3, LRRK2	331	784	15478	1.67005	0.999854	0.234814	14.4035
GOTERM_BP_FAT	GO:0006491~N-glycan processing	4	0.968523	0.0099821	MAN2A1, MAN1A2, MAN1A1, EDEM3	344	22	16650	8.80021	1	0.347793	17.2419
GOTERM_BP_FAT	GO:0010468~regulation of gene expression	110	26.6344	0.0101497	AKNA, ATP1B1, CRABP2, FOXO1, CBX8, KDM1B, H2AFX, PTBP3, ATOH8, DDX39A, PABPN1, SATB1, FOXN2, PROX1, TOX3, JUNB, HOXD9, UHRF1, PA2G4, CAMK4, NME1, JUN, RYR2, LRRK2, CAV1, TFAP4, CRTC1, UBE2V1, ZNF511, MYBL1, ZNF699, AHRR, ZNF695, ITGB8, ELK4, SKIL, ASF1B, ZNF70, HNRNPAB, PLAG1, ZNF529, ESRRB, MALT1, NR4A3, TET1, DLX1, ETS2, TRPS1, KLF2, KLF4, BMP5, CREBRF, BMI1, PPARA, ZNF486, CPEB2, CPEB3, CBFA2T…	344	4345	16650	1.22535	1	0.349893	17.5058
GOTERM_BP_FAT	GO:0043067~regulation of programmed cell death	43	10.4116	0.0102039	CLDN7, CAV1, TFAP4, TNFRSF25, HMGCR, CRLF1, FOXO1, ASNS, RRM2B, PMAIP1, GCLM, AZU1, RB1CC1, ITGAV, SOS2, RHOB, SKIL, ARHGDIA, EGR1, CARD9, SOCS2, ROCK1, TLE1, PDE3A, MALT1, NR4A3, TOX3, TP73, PPIF, DLX1, PA2G4, CORO1A, DUSP1, ID1, NME1, JUN, IRF7, JAK2, JAK3, LRRK2, IGFBP3, KLF4, BMP5	344	1413	16650	1.47293	1	0.348835	17.5909
GOTERM_MF_FAT	GO:0003677~DNA binding	72	17.4334	0.0103856	IER2, CREBRF, AKNA, PPARA, ZNF486, FOXO1, H1FX, ZBTB37, KDM1B, FOS, GTF2A1, ZNF737, H2AFX, SOX18, ATOH8, EGR1, SATB1, ZBTB20, FOXN2, PROX1, TOX3, JUNB, PURA, HOXD9, PA2G4, UHRF1, NME1, JUN, ZNF717, NUCB2, RNF138, LCOR, ZNF555, GLIS3, LCORL, TFAP4, KIAA1958, ZNF558, ZBTB10, ZNF511, MYBL1, ZNF699, SRRT, AHRR, ZNF695, NR1D2, ELK4, SOS2, POU3F2, SKIL, ZNF70, CHD5, HNRNPAB, PLAG1, ACTB, ZNF529, TBX2, …	331	2562	15478	1.31414	0.999901	0.237483	14.984
GOTERM_BP_FAT	GO:0006793~phosphorus metabolic process	82	19.8547	0.0104483	PPARA, ATP1B1, CDK17, FAM20A, SGPP1, HMGCR, PLPPR5, FOXO1, CBFA2T3, GPCPD1, DAXX, FAR1, SH3YL1, PIP5KL1, SHC2, IPMK, ERRFI1, ADCK5, PABPN1, PLD1, NUDT12, SOCS2, ROCK1, PIK3C2A, CDK6, PKDCC, PROX1, DDIT4, NDUFA11, PNPLA8, CAMK4, NME1, PPM1K, JUN, BMP2K, ERN1, PPM1L, LRRK2, ME1, CAV2, MOB1B, CAV1, TFAP4, TNFRSF25, NEK1, CRLF1, TRIB3, RRM2B, EPHB3, PLPP3, PLPP2, AZU1, TTBK2, DGKE, MAP3K2, RB1CC1, IT…	344	3089	16650	1.28485	1	0.352971	17.9739
GOTERM_BP_FAT	GO:0051252~regulation of RNA metabolic process	97	23.4867	0.0106515	CREBRF, BMI1, AKNA, PPARA, ZNF486, CPEB3, CRABP2, FOXO1, CBFA2T3, CBX8, DAXX, ZBTB37, KDM1B, PCGF5, FOS, GTF2A1, ZNF737, H2AFX, PTBP3, SOX18, ATOH8, INO80D, PABPN1, EGR1, SATB1, ZBTB20, SCAI, FOXN2, TLE1, TOX3, PROX1, JUNB, PURA, HOXD9, AMH, PA2G4, UHRF1, CAMK4, JUN, ZNF717, ERN1, RYR2, LCOR, ZNF555, GLIS3, CAV1, LCORL, TFAP4, ZBTB10, KIAA1958, ZNF558, CRTC1, TRIB3, UBE2V1, ZNF511, MYBL1, PLPP3, …	344	3762	16650	1.24798	1	0.355908	18.2911
GOTERM_BP_FAT	GO:2000112~regulation of cellular macromolecule biosynthetic process	102	24.6973	0.0108818	AKNA, CRABP2, FOXO1, CBX8, KDM1B, H2AFX, ATOH8, ESCO1, SATB1, FOXN2, PROX1, TOX3, JUNB, HOXD9, UHRF1, PA2G4, CAMK4, JUN, RYR2, CAV1, TFAP4, CRTC1, UBE2V1, ZNF511, MYBL1, ZNF699, AHRR, ZNF695, ELK4, SKIL, ASF1B, ZNF70, HNRNPAB, PLAG1, ZNF529, ESRRB, MALT1, NR4A3, TET1, DLX1, TRPS1, ETS2, KLF2, KLF4, BMP5, CREBRF, BMI1, PPARA, ZNF486, CPEB2, CPEB3, CBFA2T3, DAXX, ZBTB37, PCGF5, FOS, GTF2A1, ZNF737,…	344	3991	16650	1.23701	1	0.359497	18.6492
GOTERM_BP_FAT	GO:0034654~nucleobase-containing compound biosynthetic process	110	26.6344	0.0110288	AKNA, CRABP2, FOXO1, CBX8, KDM1B, H2AFX, ATOH8, DDX39A, PABPN1, SATB1, FOXN2, PROX1, TOX3, JUNB, HOXD9, UHRF1, PA2G4, CAMK4, NME1, JUN, RYR2, ME1, CAV1, TFAP4, CRTC1, UBE2V1, ZNF511, RRM2B, MYBL1, ZNF699, AHRR, ZNF695, ELK4, SKIL, ASF1B, ZNF70, HNRNPAB, PLAG1, NADK2, ADSSL1, ZNF529, ESRRB, MALT1, UAP1L1, NR4A3, TET1, DLX1, TRPS1, ETS2, KLF2, KLF4, BMP5, CREBRF, BMI1, PPARA, ZNF486, CPEB3, CBFA2T3…	344	4357	16650	1.22197	1	0.360835	18.8769
GOTERM_BP_FAT	GO:0006517~protein deglycosylation	4	0.968523	0.011307	MAN2A1, MAN1A2, MAN1A1, EDEM3	344	23	16650	8.41759	1	0.365523	19.3063
GOTERM_BP_FAT	GO:0097659~nucleic acid-templated transcription	97	23.4867	0.0113711	CREBRF, BMI1, AKNA, PPARA, ZNF486, CPEB3, CRABP2, FOXO1, CBFA2T3, CBX8, DAXX, ZBTB37, KDM1B, PCGF5, FOS, GTF2A1, ZNF737, H2AFX, SOX18, ATOH8, INO80D, PABPN1, DDX39A, EGR1, SATB1, ZBTB20, SCAI, FOXN2, TLE1, TOX3, PROX1, JUNB, PURA, HOXD9, AMH, PA2G4, UHRF1, CAMK4, JUN, ZNF717, ERN1, RYR2, LCOR, ZNF555, GLIS3, CAV1, LCORL, TFAP4, ZBTB10, KIAA1958, ZNF558, CRTC1, TRIB3, UBE2V1, ZNF511, MYBL1, PLPP3,…	344	3771	16650	1.245	1	0.364667	19.405
GOTERM_BP_FAT	GO:0060538~skeletal muscle organ development	10	2.42131	0.0116312	EGR1, HOXD9, CAV2, FOS, CAV1, HMGCR, NR1D2, FOXN2, SKIL, GPCPD1	344	178	16650	2.71917	1	0.368764	19.804
GOTERM_MF_FAT	GO:0004571~mannosyl-oligosaccharide 1,2-alpha-mannosidase activity	3	0.726392	0.011656	MAN1A2, MAN1A1, EDEM3	331	8	15478	17.5355	0.999968	0.256057	16.6652
GOTERM_BP_FAT	GO:0016310~phosphorylation	62	15.0121	0.0117917	PPARA, CDK17, FAM20A, HMGCR, FOXO1, CBFA2T3, DAXX, PIP5KL1, ERRFI1, IPMK, SHC2, ADCK5, PABPN1, ROCK1, SOCS2, PIK3C2A, CDK6, PKDCC, PROX1, DDIT4, NDUFA11, CAMK4, NME1, JUN, BMP2K, ERN1, PPM1L, LRRK2, CAV2, CAV1, MOB1B, TFAP4, TNFRSF25, NEK1, CRLF1, TRIB3, EPHB3, PLPP3, AZU1, TTBK2, DGKE, MAP3K2, RB1CC1, ITGAV, MAP3K1, ETNK1, RASA2, NADK2, CARD9, MALT1, DGKH, RICTOR, TP73, PPIF, DUSP1, ID1, PRKAR1B…	344	2229	16650	1.34629	1	0.370298	20.0493
GOTERM_BP_FAT	GO:0009891~positive regulation of biosynthetic process	51	12.3487	0.0119674	AKNA, PPARA, CPEB3, FOXO1, CBX8, PCGF5, FOS, SOX18, ATOH8, DDAH1, EGR1, PARM1, FOXN2, PROX1, TOX3, JUNB, HOXD9, UHRF1, CAMK4, JUN, GLIS3, TFAP4, CRTC1, UBE2V1, MYBL1, CDH3, AZU1, AHRR, MAP3K2, NR1D2, POU3F2, HNRNPAB, PLAG1, ZBTB7C, ESRRB, CEBPG, TNFRSF13C, NR4A3, TET1, TP73, P2RY11, UBTF, IRF7, TRPS1, ETS2, NEUROD2, KDM8, JAK2, KLF2, BMP5, KLF4	344	1760	16650	1.40253	1	0.372178	20.3171
GOTERM_MF_FAT	GO:0019899~enzyme binding	53	12.8329	0.0122951	PPARA, ATP1B1, DZIP3, HMGCR, FOXO1, DAXX, ACTG1, SH3YL1, DMXL2, GAB2, H2AFX, ERRFI1, SHC2, KIF13B, EGR1, PABPN1, ROCK1, PJA2, PA2G4, DACT3, NME1, JUN, ERN1, RYR2, RNF138, LRRK2, SNX10, GRASP, CAV2, MOB1B, CAV1, SNAP91, TFAP4, TRIB3, UBE2V1, GCLM, MAP3K2, RB1CC1, ITGAV, MAP3K1, HSPA8, ACTB, RNF19A, MALT1, NR4A3, RICTOR, TP73, UVSSA, PRKAR1B, JAK2, NOP56, JAK3, KLF4	331	1789	15478	1.38533	0.999982	0.261726	17.4991
GOTERM_MF_FAT	GO:0001221~transcription cofactor binding	4	0.968523	0.0123987	PPARA, FOXO1, NR4A3, KLF4	331	23	15478	8.13241	0.999984	0.257507	17.6336
GOTERM_BP_FAT	GO:0051240~positive regulation of multicellular organismal process	43	10.4116	0.0124158	NRP2, CAV1, HMGCR, CPEB3, CRTC1, EDN2, CRABP2, PLPPR5, CBX8, EPHB3, PLPP3, AZU1, FOS, SRRT, RHOB, POU3F2, ATOH8, SKIL, SPON2, DDAH1, ARHGDIA, PLAG1, EGR1, ZBTB20, CARD9, TBX2, CEBPG, TNFRSF13C, PDE3A, MALT1, PKDCC, NR4A3, PROX1, TP73, MAN2A1, NME1, JUN, IRF7, NEUROD2, RYR2, JAK2, TMEM119, BMP5	344	1431	16650	1.4544	1	0.380612	20.9965
GOTERM_BP_FAT	GO:0051817~modification of morphology or physiology of other organism involved in symbiotic interaction	7	1.69492	0.0124555	PABPN1, AZU1, CAV2, TFAP4, ITGAV, JUN, HSPA8	344	93	16650	3.6431	1	0.379104	21.0563
GOTERM_BP_FAT	GO:0006541~glutamine metabolic process	4	0.968523	0.0127284	ADSSL1, GLS, GFPT1, ASNS	344	24	16650	8.06686	1	0.383137	21.4668
GOTERM_BP_FAT	GO:0019438~aromatic compound biosynthetic process	111	26.8765	0.0127423	AKNA, CRABP2, FOXO1, CBX8, KDM1B, H2AFX, ATOH8, DDX39A, PABPN1, SATB1, FOXN2, PROX1, TOX3, JUNB, HOXD9, UHRF1, PA2G4, CAMK4, NME1, JUN, RYR2, ME1, CAV1, TFAP4, CRTC1, UBE2V1, ZNF511, RRM2B, MYBL1, ZNF699, AHRR, ZNF695, ELK4, SKIL, ASF1B, ZNF70, HNRNPAB, PLAG1, NADK2, ADSSL1, ZNF529, ESRRB, MALT1, UAP1L1, NR4A3, TET1, DLX1, ETS2, TRPS1, KLF2, KLF4, BMP5, CREBRF, BMI1, PPARA, ZNF486, CPEB3, CBFA2T3…	344	4424	16650	1.21441	1	0.381037	21.4878
GOTERM_BP_FAT	GO:0048545~response to steroid hormone	16	3.87409	0.0129239	CREBRF, PPARA, CAV1, TFAP4, ESRRB, FOXO1, NR4A3, DAXX, DDIT4, ALDH3A1, FOS, SDC1, DUSP1, NR1D2, JAK2, ERRFI1	344	381	16650	2.03259	1	0.382863	21.7596
GOTERM_BP_FAT	GO:0031328~positive regulation of cellular biosynthetic process	50	12.1065	0.0130525	AKNA, PPARA, CPEB3, FOXO1, PCGF5, FOS, SOX18, ATOH8, DDAH1, EGR1, PARM1, FOXN2, TOX3, PROX1, JUNB, HOXD9, UHRF1, CAMK4, JUN, GLIS3, TFAP4, CRTC1, UBE2V1, MYBL1, CDH3, AZU1, AHRR, NR1D2, MAP3K2, POU3F2, HNRNPAB, PLAG1, ZBTB7C, ESRRB, CEBPG, TNFRSF13C, NR4A3, TET1, TP73, P2RY11, UBTF, ETS2, TRPS1, IRF7, KDM8, NEUROD2, JAK2, KLF2, BMP5, KLF4	344	1729	16650	1.39969	1	0.38344	21.9517
GOTERM_BP_FAT	GO:0043413~macromolecule glycosylation	13	3.1477	0.0132581	MAN1A2, B3GALT6, DPY19L4, EDEM3, MAN1A1, LMAN1, TET1, MAN2A1, ALG10B, CCDC126, GXYLT1, B4GALT6, C1GALT1	344	279	16650	2.25525	1	0.38576	22.2579
GOTERM_BP_FAT	GO:0006486~protein glycosylation	13	3.1477	0.0132581	MAN1A2, B3GALT6, DPY19L4, EDEM3, MAN1A1, LMAN1, TET1, MAN2A1, ALG10B, CCDC126, GXYLT1, B4GALT6, C1GALT1	344	279	16650	2.25525	1	0.38576	22.2579
GOTERM_BP_FAT	GO:0043388~positive regulation of DNA binding	5	1.21065	0.0135742	NME1, CEBPG, JAK2, KLF4, PINX1	344	45	16650	5.37791	1	0.390515	22.7264
GOTERM_BP_FAT	GO:1903044~protein localization to membrane raft	3	0.726392	0.0138432	ATP1B1, CAV1, RFTN1	344	9	16650	16.1337	1	0.39412	23.1228
GOTERM_BP_FAT	GO:0042594~response to starvation	9	2.17918	0.0140553	CAV1, ADSSL1, JUN, RB1CC1, FOXO1, ASNS, PMAIP1, LRRK2, HSPA8	344	153	16650	2.84713	1	0.39641	23.4341
GOTERM_BP_FAT	GO:0006796~phosphate-containing compound metabolic process	81	19.6126	0.0140761	PPARA, ATP1B1, CDK17, FAM20A, SGPP1, HMGCR, PLPPR5, FOXO1, CBFA2T3, GPCPD1, DAXX, FAR1, SH3YL1, PIP5KL1, SHC2, IPMK, ERRFI1, ADCK5, PABPN1, NUDT12, SOCS2, ROCK1, PIK3C2A, CDK6, PKDCC, PROX1, DDIT4, NDUFA11, PNPLA8, CAMK4, PPM1K, NME1, JUN, BMP2K, ERN1, PPM1L, LRRK2, ME1, CAV2, MOB1B, CAV1, TFAP4, TNFRSF25, NEK1, CRLF1, TRIB3, RRM2B, EPHB3, PLPP3, PLPP2, AZU1, TTBK2, DGKE, MAP3K2, RB1CC1, ITGAV, M…	344	3083	16650	1.27165	1	0.394515	23.4647
GOTERM_BP_FAT	GO:0009064~glutamine family amino acid metabolic process	6	1.45278	0.0146394	ADSSL1, GLS, GFPT1, ASNS, GCLM, DDAH1	344	70	16650	4.14867	1	0.40427	24.2853
GOTERM_BP_FAT	GO:0006090~pyruvate metabolic process	7	1.69492	0.0150908	SLC16A3, FAR1, ME1, PPARA, NR4A3, CBFA2T3, DDIT4	344	97	16650	3.49287	1	0.411404	24.9369
GOTERM_BP_FAT	GO:0007169~transmembrane receptor protein tyrosine kinase signaling pathway	23	5.56901	0.0153572	ACTB, NRP2, CAV2, ROCK1, SOCS2, PIK3C2A, EFNA3, FOXO1, EPHB3, CDH3, DDIT4, ACTG1, HNRNPM, GAB2, ITGAV, JAK2, JAK3, EFNA4, IGFBP3, SHC2, ERRFI1, BMP5, CD7	344	648	16650	1.71794	1	0.414559	25.3191
GOTERM_BP_FAT	GO:0043392~negative regulation of DNA binding	5	1.21065	0.0157398	PPARA, TFAP4, ID1, JUN, JAK2	344	47	16650	5.14906	1	0.420006	25.8646
GOTERM_BP_FAT	GO:0018130~heterocycle biosynthetic process	110	26.6344	0.0158336	AKNA, CRABP2, FOXO1, CBX8, KDM1B, H2AFX, ATOH8, DDX39A, PABPN1, SATB1, FOXN2, PROX1, TOX3, JUNB, HOXD9, UHRF1, PA2G4, CAMK4, NME1, JUN, RYR2, ME1, CAV1, TFAP4, CRTC1, UBE2V1, ZNF511, RRM2B, MYBL1, ZNF699, AHRR, ZNF695, ELK4, SKIL, ASF1B, ZNF70, HNRNPAB, PLAG1, NADK2, ADSSL1, ZNF529, ESRRB, MALT1, UAP1L1, NR4A3, TET1, DLX1, TRPS1, ETS2, KLF2, KLF4, BMP5, CREBRF, BMI1, PPARA, ZNF486, CPEB3, CBFA2T3…	344	4411	16650	1.20701	1	0.419548	25.9977
GOTERM_BP_FAT	GO:0071709~membrane assembly	4	0.968523	0.0158645	CAV2, CAV1, NRXN2, RFTN1	344	26	16650	7.44633	1	0.417842	26.0416
GOTERM_BP_FAT	GO:0050890~cognition	12	2.90557	0.0159901	PJA2, FOS, ARC, CAMK4, NRXN2, HMGCR, CPEB3, CRTC1, JUN, PRKAR1B, NEUROD2, ATP8A1	344	253	16650	2.29571	1	0.418038	26.2194
GOTERM_BP_FAT	GO:0048870~cell motility	40	9.68523	0.016014	IER2, NRP2, CLDN7, ATP1B1, CAV1, EDN2, ITGB4, EPHB3, CD2AP, PLPP3, AZU1, ITGAV, PLEKHO1, RHOB, POU3F2, SOX18, ATOH8, ARHGDIA, PLD1, ARC, ROCK1, SCAI, PROX1, ELMO3, DDIT4, SLC16A3, CORO1A, SDC1, ID1, JUN, JAK2, MADCAM1, JAK3, CEND1, LRRK2, DST, IGFBP3, KLF4, BMP5, ATP8A1	344	1330	16650	1.45567	1	0.416224	26.2532
GOTERM_BP_FAT	GO:0051674~localization of cell	40	9.68523	0.016014	IER2, NRP2, CLDN7, ATP1B1, CAV1, EDN2, ITGB4, EPHB3, CD2AP, PLPP3, AZU1, ITGAV, PLEKHO1, RHOB, POU3F2, SOX18, ATOH8, ARHGDIA, PLD1, ARC, ROCK1, SCAI, PROX1, ELMO3, DDIT4, SLC16A3, CORO1A, SDC1, ID1, JUN, JAK2, MADCAM1, JAK3, CEND1, LRRK2, DST, IGFBP3, KLF4, BMP5, ATP8A1	344	1330	16650	1.45567	1	0.416224	26.2532
KEGG_PATHWAY	hsa04550:Signaling pathways regulating pluripotency of stem cells	9	2.17918	0.0160856	BMI1, PCGF5, ID1, ESRRB, JAK2, SKIL, JAK3, KLF4, POU5F1B	161	140	6879	2.74672	0.96221	0.335993	18.42
GOTERM_MF_FAT	GO:0032559~adenyl ribonucleotide binding	46	11.138	0.0165323	ME1, ATP1B1, CDK17, KIF27, NEK1, TRIB3, TOR4A, ASNS, ACSS2, EPHB3, ACTG1, PIP5KL1, TTBK2, DGKE, MAP3K2, LANCL2, MAP3K1, ETNK1, IPMK, CHD5, HSPA8, KIF13B, ACTB, DDX39A, NADK2, ROCK1, PIK3C2A, SMC5, PDE3A, CDK6, PKDCC, DGKH, PNPLA8, CAMK4, NME1, PRKAR1B, EIF4A1, ERN1, ABCC3, BMP2K, CARS2, JAK2, JAK3, LRRK2, KATNAL1, ATP8A1	331	1531	15478	1.40498	1	0.321159	22.8339
GOTERM_BP_FAT	GO:0001933~negative regulation of protein phosphorylation	16	3.87409	0.016638	CAV1, SOCS2, TFAP4, HMGCR, FOXO1, TRIB3, PLPP3, TP73, DDIT4, DUSP1, JUN, PRKAR1B, LRRK2, IGFBP3, ERRFI1, KLF4	344	393	16650	1.97053	1	0.426136	27.1304
GOTERM_BP_FAT	GO:0031960~response to corticosteroid	9	2.17918	0.0167621	CREBRF, FOS, SDC1, TFAP4, DUSP1, FOXO1, ERRFI1, DDIT4, ALDH3A1	344	158	16650	2.75703	1	0.42624	27.3037
GOTERM_BP_FAT	GO:0006979~response to oxidative stress	16	3.87409	0.016867	CPEB2, FOXO1, RRM2B, NR4A3, CBX8, GCLM, PPIF, FOS, SDC1, DUSP1, JUN, RHOB, JAK2, KLF2, LRRK2, KLF4	344	394	16650	1.96553	1	0.425977	27.4499
GOTERM_BP_FAT	GO:0001765~membrane raft assembly	3	0.726392	0.0170705	CAV2, CAV1, RFTN1	344	10	16650	14.5203	1	0.42758	27.7326
GOTERM_BP_FAT	GO:0032436~positive regulation of proteasomal ubiquitin-dependent protein catabolic process	6	1.45278	0.0172909	CAV1, RNF19A, RNF138, TRIB3, CBFA2T3, LRRK2	344	73	16650	3.97818	1	0.429475	28.0377
GOTERM_BP_FAT	GO:0001936~regulation of endothelial cell proliferation	7	1.69492	0.0173049	NRP2, CAV2, CAV1, JUN, RICTOR, ATOH8, PROX1	344	100	16650	3.38808	1	0.427508	28.0571
KEGG_PATHWAY	hsa04514:Cell adhesion molecules (CAMs)	9	2.17918	0.0173855	CLDN7, SDC1, CDH15, NRXN2, ITGB8, ITGAV, MADCAM1, NECTIN3, CDH3	161	142	6879	2.70803	0.971067	0.325403	19.7629
GOTERM_BP_FAT	GO:0080135~regulation of cellular response to stress	21	5.08475	0.0177658	CREBRF, CAV1, CARD9, HMGCR, CEBPG, UBE2V1, FOXO1, CDK6, NR4A3, PMAIP1, CBX8, DAXX, TP73, MAP3K2, RB1CC1, ERN1, H2AFX, SKIL, LRRK2, HSPA8, KLF4	344	581	16650	1.74944	1	0.433792	28.6908
GOTERM_BP_FAT	GO:0071496~cellular response to external stimulus	12	2.90557	0.0178253	FOS, CAV1, MAP3K2, JUN, RB1CC1, MAP3K1, FOXO1, ASNS, PMAIP1, LRRK2, ARHGDIA, HSPA8	344	257	16650	2.25998	1	0.432667	28.7724
GOTERM_BP_FAT	GO:0010563~negative regulation of phosphorus metabolic process	20	4.84262	0.0179906	PPARA, CAV1, ROCK1, SOCS2, TFAP4, HMGCR, TRIB3, FOXO1, CBFA2T3, PLPP3, TP73, DDIT4, PPIF, DUSP1, JUN, PRKAR1B, LRRK2, IGFBP3, ERRFI1, KLF4	344	544	16650	1.77945	1	0.433467	28.9981
GOTERM_BP_FAT	GO:0045936~negative regulation of phosphate metabolic process	20	4.84262	0.0179906	PPARA, CAV1, ROCK1, SOCS2, TFAP4, HMGCR, TRIB3, FOXO1, CBFA2T3, PLPP3, TP73, DDIT4, PPIF, DUSP1, JUN, PRKAR1B, LRRK2, IGFBP3, ERRFI1, KLF4	344	544	16650	1.77945	1	0.433467	28.9981
GOTERM_MF_FAT	GO:0042577~lipid phosphatase activity	3	0.726392	0.0182132	PLPPR5, PLPP3, PLPP2	331	10	15478	14.0284	1	0.34043	24.8593
GOTERM_MF_FAT	GO:0000900~translation repressor activity, nucleic acid binding	3	0.726392	0.0182132	CPEB2, CPEB3, PURA	331	10	15478	14.0284	1	0.34043	24.8593
GOTERM_MF_FAT	GO:0030554~adenyl nucleotide binding	46	11.138	0.0186189	ME1, ATP1B1, CDK17, KIF27, NEK1, TRIB3, TOR4A, ASNS, ACSS2, EPHB3, ACTG1, PIP5KL1, TTBK2, DGKE, MAP3K2, LANCL2, MAP3K1, ETNK1, IPMK, CHD5, HSPA8, KIF13B, ACTB, DDX39A, NADK2, ROCK1, PIK3C2A, SMC5, PDE3A, CDK6, PKDCC, DGKH, PNPLA8, CAMK4, NME1, PRKAR1B, EIF4A1, ERN1, ABCC3, BMP2K, CARS2, JAK2, JAK3, LRRK2, KATNAL1, ATP8A1	331	1542	15478	1.39496	1	0.339585	25.3407
GOTERM_BP_FAT	GO:0021761~limbic system development	7	1.69492	0.0188992	NRP2, DLX1, NME1, CDK6, POU3F2, NR4A3, PROX1	344	102	16650	3.32165	1	0.447421	30.2272
GOTERM_BP_FAT	GO:1901655~cellular response to ketone	6	1.45278	0.0192246	TFAP4, FOXO1, KLF2, ERRFI1, KLF4, DDIT4	344	75	16650	3.87209	1	0.450871	30.6625
GOTERM_BP_FAT	GO:0012501~programmed cell death	52	12.5908	0.0192796	CLDN7, SGPP1, HMGCR, FOXO1, PMAIP1, DAXX, RHOB, EGR1, SATB1, ROCK1, SOCS2, TLE1, ELMO3, TOX3, DDIT4, PA2G4, NME1, JUN, ERN1, RYR2, LRRK2, CAV1, TFAP4, TNFRSF25, CRLF1, TRIB3, ASNS, RRM2B, GCLM, AZU1, ITGAV, MAP3K1, RB1CC1, SOS2, SKIL, ARHGDIA, CARD9, PDE3A, MALT1, NR4A3, TP73, PPIF, DLX1, CORO1A, DUSP1, ID1, IRF7, JAK2, JAK3, IGFBP3, BMP5, KLF4	344	1852	16650	1.359	1	0.449618	30.7357
GOTERM_BP_FAT	GO:0007517~muscle organ development	15	3.63196	0.0198145	EGR1, CAV2, CAV1, JPH2, TBX2, HMGCR, FOXN2, GPCPD1, PROX1, TP73, HOXD9, FOS, NR1D2, RYR2, SKIL	344	366	16650	1.98365	1	0.456548	31.4449
GOTERM_BP_FAT	GO:0034599~cellular response to oxidative stress	11	2.66344	0.0200675	PPIF, FOS, CPEB2, RHOB, FOXO1, JAK2, NR4A3, CBX8, KLF2, LRRK2, KLF4	344	228	16650	2.33514	1	0.45861	31.7779
GOTERM_BP_FAT	GO:0002573~myeloid leukocyte differentiation	10	2.42131	0.0201731	FOS, GAB2, CAMK4, NME1, JUN, IRF7, CDK6, CBFA2T3, JUNB, SNX10	344	195	16650	2.48211	1	0.458194	31.9166
GOTERM_BP_FAT	GO:0051171~regulation of nitrogen compound metabolic process	109	26.3923	0.020311	AKNA, CRABP2, FOXO1, CBX8, KDM1B, H2AFX, PTBP3, ATOH8, DDAH1, PABPN1, ESCO1, SATB1, FOXN2, PROX1, TOX3, JUNB, DDIT4, HOXD9, UHRF1, PA2G4, CAMK4, JUN, RYR2, ME1, CAV1, TFAP4, CRTC1, UBE2V1, ZNF511, MYBL1, ZNF699, AHRR, ZNF695, ELK4, SKIL, ASF1B, ZNF70, HNRNPAB, PLAG1, ZNF529, ESRRB, MALT1, NR4A3, TET1, PPIF, DLX1, ETS2, TRPS1, KLF2, KLF4, BMP5, CREBRF, BMI1, PPARA, ZNF486, CPEB2, APLF, CPEB3, CBFA…	344	4404	16650	1.19794	1	0.458315	32.097
GOTERM_BP_FAT	GO:0051198~negative regulation of coenzyme metabolic process	3	0.726392	0.0205829	PPARA, CBFA2T3, DDIT4	344	11	16650	13.2003	1	0.460631	32.4516
GOTERM_BP_FAT	GO:0045820~negative regulation of glycolytic process	3	0.726392	0.0205829	PPARA, CBFA2T3, DDIT4	344	11	16650	13.2003	1	0.460631	32.4516
GOTERM_BP_FAT	GO:0051195~negative regulation of cofactor metabolic process	3	0.726392	0.0205829	PPARA, CBFA2T3, DDIT4	344	11	16650	13.2003	1	0.460631	32.4516
GOTERM_BP_FAT	GO:0031953~negative regulation of protein autophosphorylation	3	0.726392	0.0205829	CAV1, JUN, ERRFI1	344	11	16650	13.2003	1	0.460631	32.4516
GOTERM_MF_FAT	GO:0032555~purine ribonucleotide binding	54	13.0751	0.0207724	ATP1B1, CDK17, KIF27, ACSS2, ACTG1, ARHGAP5, PIP5KL1, RHOB, TUBA1A, IPMK, ARL5B, KIF13B, DDX39A, ROCK1, PIK3C2A, CDK6, PKDCC, PNPLA8, CAMK4, NME1, EIF4A1, ERN1, BMP2K, LRRK2, ME1, NEK1, TRIB3, TOR4A, ASNS, EPHB3, TTBK2, DGKE, MAP3K2, MAP3K1, LANCL2, ETNK1, CHD5, HSPA8, TUBB4B, ACTB, NADK2, ADSSL1, SMC5, PDE3A, DGKH, RAB33B, RAB30, PRKAR1B, ABCC3, JAK2, CARS2, JAK3, KATNAL1, ATP8A1	331	1884	15478	1.34029	1	0.363696	27.8479
GOTERM_BP_FAT	GO:0034645~cellular macromolecule biosynthetic process	122	29.54	0.0211805	AKNA, B3GALT6, CRABP2, FOXO1, CBX8, KDM1B, H2AFX, GXYLT1, ATOH8, DDX39A, PABPN1, ESCO1, SATB1, FOXN2, TOX3, PROX1, JUNB, HOXD9, UHRF1, PA2G4, CAMK4, JUN, RYR2, CAV1, TFAP4, CRTC1, UBE2V1, ZNF511, RRM2B, MYBL1, LMAN1, ZNF699, AHRR, ZNF695, ELK4, SKIL, B4GALT6, ASF1B, ZNF70, HNRNPAB, PLAG1, ZNF529, ESRRB, GINS3, MALT1, NR4A3, TET1, DLX1, ETS2, TRPS1, CARS2, KLF2, KLF4, BMP5, CREBRF, BMI1, PPARA, ZN…	344	5012	16650	1.17816	1	0.468153	33.2249
GOTERM_BP_FAT	GO:0071549~cellular response to dexamethasone stimulus	4	0.968523	0.0213114	TFAP4, FOXO1, ERRFI1, DDIT4	344	29	16650	6.67602	1	0.468099	33.3932
GOTERM_BP_FAT	GO:0071870~cellular response to catecholamine stimulus	4	0.968523	0.0213114	ID1, RYR2, NR4A3, LRRK2	344	29	16650	6.67602	1	0.468099	33.3932
GOTERM_BP_FAT	GO:0071868~cellular response to monoamine stimulus	4	0.968523	0.0213114	ID1, RYR2, NR4A3, LRRK2	344	29	16650	6.67602	1	0.468099	33.3932
GOTERM_BP_FAT	GO:0043434~response to peptide hormone	16	3.87409	0.0213397	EGR1, PPARA, CAV2, CAV1, CPEB2, SOCS2, PIK3C2A, GNG13, TRIB3, FOXO1, NR4A3, PRKAR1B, DENND4C, JAK2, JAK3, ERRFI1	344	405	16650	1.91214	1	0.466418	33.4294
GOTERM_BP_FAT	GO:0051052~regulation of DNA metabolic process	15	3.63196	0.0216081	ESCO1, PARM1, APLF, CEBPG, UBE2V1, CBX8, TET1, KDM1B, UHRF1, DUSP1, JUN, H2AFX, BMP5, KLF4, PINX1	344	370	16650	1.96221	1	0.468542	33.7731
GOTERM_BP_FAT	GO:0021537~telencephalon development	11	2.66344	0.0216728	NRP2, DLX1, AGTPBP1, NME1, H2AFX, CDK6, POU3F2, NR4A3, LRRK2, EPHB3, PROX1	344	231	16650	2.30482	1	0.467451	33.8556
GOTERM_BP_FAT	GO:0031324~negative regulation of cellular metabolic process	63	15.2542	0.0218402	BMI1, CREBRF, PPARA, CPEB2, HMGCR, CPEB3, FOXO1, CBFA2T3, CBX8, DAXX, H2AFX, SOX18, PTBP3, ATOH8, ERRFI1, LAG3, EGR1, SATB1, ZBTB20, SOCS2, ROCK1, SCAI, TLE1, PROX1, JUNB, DDIT4, PURA, HOXD9, PA2G4, UHRF1, JUN, LRRK2, GLIS3, CAV1, TFAP4, TRIB3, PLPP3, SRRT, AHRR, ELK4, NR1D2, LANCL2, ITGAV, SKIL, HSPA8, PINX1, TBX2, NR4A3, TET1, TP73, PPIF, DLX1, DUSP1, ID1, PRKAR1B, IRF7, TRPS1, ETS2, NEUROD2, J…	344	2345	16650	1.30033	1	0.467972	34.0688
GOTERM_MF_FAT	GO:0001223~transcription coactivator binding	3	0.726392	0.0219505	PPARA, FOXO1, NR4A3	331	11	15478	12.7531	1	0.372883	29.1858
GOTERM_BP_FAT	GO:0071277~cellular response to calcium ion	5	1.21065	0.0220638	PPIF, FOS, JUN, NEUROD2, JUNB	344	52	16650	4.65396	1	0.469352	34.3526
GOTERM_BP_FAT	GO:0009892~negative regulation of metabolic process	67	16.2228	0.0220682	CREBRF, BMI1, PPARA, CPEB2, CPEB3, HMGCR, FOXO1, CBFA2T3, CBX8, DAXX, H2AFX, SOX18, PTBP3, ATOH8, ERRFI1, LAG3, EGR1, SATB1, ZBTB20, SOCS2, ROCK1, SCAI, TLE1, PROX1, JUNB, DDIT4, PURA, HOXD9, UHRF1, PA2G4, NME1, JUN, LRRK2, GLIS3, CAV1, TFAP4, TRIB3, PLPP3, SRRT, AHRR, ELK4, ITGB8, NR1D2, LANCL2, ITGAV, POU3F2, SKIL, HSPA8, PINX1, PLAG1, TBX2, NR4A3, TET1, TP73, PPIF, DLX1, DUSP1, ID1, IRF7, PRKA…	344	2522	16650	1.28584	1	0.467353	34.3581
GOTERM_BP_FAT	GO:0007610~behavior	20	4.84262	0.0223446	CREBRF, PPARA, ARC, NRXN2, CPEB3, AGTPBP1, HMGCR, CRTC1, NR4A3, HOXD9, PJA2, FOS, CAMK4, JUN, PRKAR1B, GLS, NEUROD2, LRRK2, CEND1, ATP8A1	344	557	16650	1.73792	1	0.469526	34.7072
GOTERM_BP_FAT	GO:0008219~cell death	54	13.0751	0.0224764	PPARA, CLDN7, SGPP1, HMGCR, FOXO1, PMAIP1, DAXX, RHOB, EGR1, SATB1, ROCK1, SOCS2, TLE1, ELMO3, TOX3, DDIT4, PNPLA8, PA2G4, NME1, JUN, ERN1, RYR2, LRRK2, CAV1, TFAP4, TNFRSF25, CRLF1, TRIB3, ASNS, RRM2B, GCLM, AZU1, RB1CC1, ITGAV, MAP3K1, SOS2, SKIL, ARHGDIA, CARD9, PDE3A, MALT1, NR4A3, TP73, PPIF, DLX1, CORO1A, DUSP1, ID1, IRF7, JAK2, JAK3, IGFBP3, BMP5, KLF4	344	1958	16650	1.33486	1	0.469483	34.8731
GOTERM_BP_FAT	GO:0019932~second-messenger-mediated signaling	11	2.66344	0.0229355	AZU1, ATP1B1, P2RY11, JPH2, EDN2, NEUROD2, RYR2, PDE3A, NPR3, LRRK2, DDAH1	344	233	16650	2.28503	1	0.474341	35.4476
KEGG_PATHWAY	hsa04921:Oxytocin signaling pathway	9	2.17918	0.0233475	ACTB, ACTG1, FOS, CACNA2D1, ROCK1, CAMK4, JUN, RYR2, CACNA2D4	161	150	6879	2.5636	0.991538	0.379489	25.6651
GOTERM_MF_FAT	GO:0017076~purine nucleotide binding	54	13.0751	0.023356	ATP1B1, CDK17, KIF27, ACSS2, ACTG1, ARHGAP5, PIP5KL1, RHOB, TUBA1A, IPMK, ARL5B, KIF13B, DDX39A, ROCK1, PIK3C2A, CDK6, PKDCC, PNPLA8, CAMK4, NME1, EIF4A1, ERN1, BMP2K, LRRK2, ME1, NEK1, TRIB3, TOR4A, ASNS, EPHB3, TTBK2, DGKE, MAP3K2, MAP3K1, LANCL2, ETNK1, CHD5, HSPA8, TUBB4B, ACTB, NADK2, ADSSL1, SMC5, PDE3A, DGKH, RAB33B, RAB30, PRKAR1B, ABCC3, JAK2, CARS2, JAK3, KATNAL1, ATP8A1	331	1897	15478	1.33111	1	0.384488	30.7517
GOTERM_BP_FAT	GO:0006915~apoptotic process	49	11.8644	0.0234319	CLDN7, SGPP1, HMGCR, FOXO1, PMAIP1, DAXX, RHOB, SATB1, ROCK1, SOCS2, TLE1, ELMO3, TOX3, DDIT4, PA2G4, JUN, ERN1, RYR2, LRRK2, CAV1, TFAP4, TNFRSF25, CRLF1, TRIB3, ASNS, RRM2B, GCLM, AZU1, ITGAV, MAP3K1, RB1CC1, SOS2, SKIL, ARHGDIA, MALT1, PDE3A, NR4A3, TP73, PPIF, CORO1A, DLX1, DUSP1, ID1, IRF7, JAK2, JAK3, IGFBP3, BMP5, KLF4	344	1747	16650	1.35756	1	0.47965	36.0635
GOTERM_BP_FAT	GO:0051100~negative regulation of binding	8	1.93705	0.0234334	PPARA, CAV1, ROCK1, TFAP4, ID1, JUN, JAK2, LRRK2	344	137	16650	2.82635	1	0.477644	36.0653
GOTERM_BP_FAT	GO:0006357~regulation of transcription from RNA polymerase II promoter	51	12.3487	0.0239073	AKNA, BMI1, CREBRF, PPARA, CPEB3, FOXO1, CBX8, PCGF5, FOS, SOX18, EGR1, SATB1, ZBTB20, TLE1, PROX1, JUNB, PURA, HOXD9, UHRF1, JUN, RYR2, GLIS3, CAV1, LCORL, TFAP4, KIAA1958, CRTC1, TRIB3, MYBL1, AHRR, ELK4, POU3F2, SKIL, CHD5, PLAG1, ZBTB7C, ESRRB, TBX2, CEBPG, NR4A3, TET1, TP73, DLX1, ID1, IRF7, TRPS1, ETS2, NEUROD2, KLF2, BMP5, KLF4	344	1835	16650	1.34521	1	0.482518	36.6481
GOTERM_MF_FAT	GO:0032553~ribonucleotide binding	54	13.0751	0.0239875	ATP1B1, CDK17, KIF27, ACSS2, ACTG1, ARHGAP5, PIP5KL1, RHOB, TUBA1A, IPMK, ARL5B, KIF13B, DDX39A, ROCK1, PIK3C2A, CDK6, PKDCC, PNPLA8, CAMK4, NME1, EIF4A1, ERN1, BMP2K, LRRK2, ME1, NEK1, TRIB3, TOR4A, ASNS, EPHB3, TTBK2, DGKE, MAP3K2, MAP3K1, LANCL2, ETNK1, CHD5, HSPA8, TUBB4B, ACTB, NADK2, ADSSL1, SMC5, PDE3A, DGKH, RAB33B, RAB30, PRKAR1B, ABCC3, JAK2, CARS2, JAK3, KATNAL1, ATP8A1	331	1900	15478	1.32901	1	0.385688	31.4447
KEGG_PATHWAY	hsa04320:Dorso-ventral axis formation	4	0.968523	0.0239959	CPEB2, CPEB3, ETS2, SOS2	161	27	6879	6.32988	0.9926	0.359832	26.2823
GOTERM_BP_FAT	GO:0043408~regulation of MAPK cascade	23	5.56901	0.0242095	CAV2, CAV1, CARD9, TNFRSF25, HMGCR, TRIB3, FOXO1, DAXX, TP73, DUSP1, MAP3K2, ID1, JUN, RB1CC1, MAP3K1, ERN1, JAK2, LRRK2, IGFBP3, SHC2, ERRFI1, BMP5, KLF4	344	678	16650	1.64193	1	0.484844	37.017
GOTERM_BP_FAT	GO:0045944~positive regulation of transcription from RNA polymerase II promoter	32	7.74818	0.0246264	AKNA, GLIS3, PPARA, TFAP4, CRTC1, FOXO1, MYBL1, PCGF5, FOS, AHRR, POU3F2, SOX18, EGR1, PLAG1, ZBTB7C, ESRRB, CEBPG, NR4A3, PROX1, TET1, JUNB, TP73, HOXD9, UHRF1, JUN, ETS2, TRPS1, IRF7, NEUROD2, KLF2, BMP5, KLF4	344	1041	16650	1.48784	1	0.488753	37.5227
GOTERM_BP_FAT	GO:0071310~cellular response to organic substance	59	14.2857	0.0248174	NRP2, CREBRF, PPARA, CPEB2, OSMR, HMGCR, CPEB3, EDN2, FOXO1, DAXX, FOS, SPON2, ERRFI1, EGR1, KDELR3, PABPN1, SOCS2, PIK3C2A, CDK6, JUNB, DDIT4, NME1, JUN, ERN1, RYR2, LRRK2, CAV2, CAV1, TFAP4, TNFRSF25, GNG13, TRIB3, ASNS, EDEM3, GCLM, SRRT, HNRNPM, NR1D2, LANCL2, POU3F2, SKIL, ARHGDIA, ESRRB, TNFRSF13C, PDE3A, NR4A3, CORO1A, P2RY11, DUSP1, ID1, PRKAR1B, IRF7, GFPT1, DENND4C, JAK2, JAK3, KLF2, KL…	344	2186	16650	1.30634	1	0.489437	37.7531
GOTERM_BP_FAT	GO:0007264~small GTPase mediated signal transduction	19	4.60048	0.0250099	PLD1, RALGPS2, ROCK1, SCAI, ARHGAP29, RALGDS, ARHGEF10, RAB33B, DOK3, RAB30, ARHGAP5, JUN, SOS2, RHOB, LRRK2, SHC2, ARL5B, ARHGDIA, RASA2	344	527	16650	1.74501	1	0.490134	37.9845
GOTERM_BP_FAT	GO:1902531~regulation of intracellular signal transduction	48	11.6223	0.0253292	CAV2, RALGPS2, CAV1, JPH2, TNFRSF25, HMGCR, CRLF1, TRIB3, FOXO1, UBE2V1, RRM2B, PMAIP1, DAXX, ARHGAP5, MAP3K2, RB1CC1, MAP3K1, SOS2, RHOB, SKIL, ERRFI1, SHC2, CHD5, ARHGDIA, RASA2, CARD9, SOCS2, SCAI, TLE1, MALT1, ARHGAP29, RICTOR, ARHGEF10, TP73, DDIT4, PJA2, PPIF, SYDE2, DUSP1, ID1, JUN, ERN1, NEUROD2, JAK2, LRRK2, IGFBP3, KLF4, BMP5	344	1714	16650	1.35546	1	0.49257	38.3665
GOTERM_BP_FAT	GO:0044091~membrane biogenesis	4	0.968523	0.0254412	CAV2, CAV1, NRXN2, RFTN1	344	31	16650	6.24531	1	0.492136	38.4999
GOTERM_BP_FAT	GO:1901021~positive regulation of calcium ion transmembrane transporter activity	4	0.968523	0.0254412	ATP1B1, CACNA2D1, JPH2, RYR2	344	31	16650	6.24531	1	0.492136	38.4999
GOTERM_MF_FAT	GO:0031994~insulin-like growth factor I binding	3	0.726392	0.0259743	ITGAV, ITGB4, IGFBP3	331	12	15478	11.6903	1	0.403341	33.5827
GOTERM_BP_FAT	GO:0030099~myeloid cell differentiation	14	3.38983	0.025981	CEBPG, CDK6, CBFA2T3, JUNB, FOS, GAB2, CAMK4, NME1, IRF7, JUN, JAK2, PTBP3, KLF2, SNX10	344	343	16650	1.97556	1	0.497508	39.1394
GOTERM_BP_FAT	GO:0051099~positive regulation of binding	8	1.93705	0.0259939	CAV1, NME1, CEBPG, TRIB3, JAK2, LRRK2, KLF4, PINX1	344	140	16650	2.76578	1	0.495724	39.1546
GOTERM_MF_FAT	GO:0046872~metal ion binding	106	25.6659	0.0260001	ATP1B1, SC5D, DZIP3, THOP1, DLK2, KDM1B, TRIM47, SPON2, DDAH1, ESCO1, NUDT12, ROCK1, CDHR5, ZDBF2, MIB1, UHRF1, NME1, C2CD4C, ZNHIT2, RNF138, RYR2, DST, ME1, NEK1, ZNF511, RRM2B, LMAN1, ZC3H6, ZNF699, ZNF695, ITGAV, TTYH1, B4GALT6, ZNF70, PLAG1, CACNA2D1, ADSSL1, ZNF529, ADPRM, ESRRB, NOTCH2NL, NR4A3, TET1, CACNA2D4, DOHH, TRPS1, CARS2, RHBDL3, KLF2, KLF4, NRP2, BMI1, PPARA, ZNF486, APLF, AGTPBP1…	331	4166	15478	1.1898	1	0.396912	33.6101
GOTERM_BP_FAT	GO:0007159~leukocyte cell-cell adhesion	18	4.35835	0.0262824	EGR1, SATB1, PPARA, CAV1, ROCK1, TNFRSF13C, MALT1, CDK6, RICTOR, NR4A3, CORO1A, CAMK4, MADCAM1, JAK3, KLF4, LAG3, CD7, KIF13B	344	491	16650	1.77438	1	0.497642	39.4937
GOTERM_BP_FAT	GO:0045428~regulation of nitric oxide biosynthetic process	5	1.21065	0.0265046	CAV1, JAK2, KLF2, DDAH1, KLF4	344	55	16650	4.40011	1	0.498656	39.7535
GOTERM_BP_FAT	GO:0071385~cellular response to glucocorticoid stimulus	5	1.21065	0.0265046	CREBRF, TFAP4, FOXO1, ERRFI1, DDIT4	344	55	16650	4.40011	1	0.498656	39.7535
KEGG_PATHWAY	hsa00510:N-Glycan biosynthesis	5	1.21065	0.026545	MAN2A1, MAN1A2, ALG10B, MAN1A1, ALG11	161	49	6879	4.35987	0.995637	0.364205	28.6633
GOTERM_BP_FAT	GO:2000026~regulation of multicellular organismal development	48	11.6223	0.0272378	CAV1, JPH2, APLF, CPEB3, HMGCR, CRTC1, CRABP2, PLPPR5, CDH3, EPHB3, FOS, SRRT, NR1D2, RHOB, POU3F2, ATOH8, SKIL, ERRFI1, DDAH1, ARHGDIA, KIF13B, PLAG1, EGR1, ROCK1, TBX2, PKDCC, CDK6, PROX1, TP73, MAN2A1, MIB1, AMH, DLX1, CAMK4, DACT3, ID1, NME1, JUN, IRF7, TRPS1, BMP2K, NEUROD2, JAK3, TMEM119, CEND1, LRRK2, KLF4, BMP5	344	1721	16650	1.34995	1	0.50633	40.6039
GOTERM_BP_FAT	GO:0071869~response to catecholamine	4	0.968523	0.0276555	ID1, RYR2, NR4A3, LRRK2	344	32	16650	6.05015	1	0.509782	41.0831
GOTERM_BP_FAT	GO:0071867~response to monoamine	4	0.968523	0.0276555	ID1, RYR2, NR4A3, LRRK2	344	32	16650	6.05015	1	0.509782	41.0831
GOTERM_BP_FAT	GO:0032774~RNA biosynthetic process	97	23.4867	0.027979	CREBRF, BMI1, AKNA, PPARA, ZNF486, CPEB3, CRABP2, FOXO1, CBFA2T3, CBX8, DAXX, ZBTB37, KDM1B, PCGF5, FOS, GTF2A1, ZNF737, H2AFX, SOX18, ATOH8, INO80D, PABPN1, DDX39A, EGR1, SATB1, ZBTB20, SCAI, FOXN2, TLE1, TOX3, PROX1, JUNB, PURA, HOXD9, AMH, PA2G4, UHRF1, CAMK4, JUN, ZNF717, ERN1, RYR2, LCOR, ZNF555, GLIS3, CAV1, LCORL, TFAP4, ZBTB10, KIAA1958, ZNF558, CRTC1, TRIB3, UBE2V1, ZNF511, MYBL1, PLPP3,…	344	3905	16650	1.20228	1	0.51198	41.4518
GOTERM_BP_FAT	GO:0071383~cellular response to steroid hormone stimulus	11	2.66344	0.0280917	CREBRF, PPARA, TFAP4, NR1D2, ESRRB, FOXO1, JAK2, NR4A3, ERRFI1, DAXX, DDIT4	344	241	16650	2.20918	1	0.511489	41.5796
GOTERM_BP_FAT	GO:0051851~modification by host of symbiont morphology or physiology	5	1.21065	0.0280951	AZU1, CAV2, TFAP4, JUN, HSPA8	344	56	16650	4.32153	1	0.509627	41.5835
GOTERM_BP_FAT	GO:0001944~vasculature development	21	5.08475	0.0282809	NRP2, EGR1, CAV1, ROCK1, TBX2, FOXO1, EPHB3, PROX1, PLPP3, JUNB, MIB1, ITGB8, ID1, ITGAV, JUN, RHOB, SOX18, DDAH1, ERRFI1, C1GALT1, KLF4	344	610	16650	1.66627	1	0.510069	41.7938
GOTERM_BP_FAT	GO:0035821~modification of morphology or physiology of other organism	7	1.69492	0.0283798	PABPN1, AZU1, CAV2, TFAP4, ITGAV, JUN, HSPA8	344	112	16650	3.02507	1	0.509423	41.9055
GOTERM_BP_FAT	GO:0036508~protein alpha-1,2-demannosylation	3	0.726392	0.0284113	MAN1A2, MAN1A1, EDEM3	344	13	16650	11.1695	1	0.507943	41.941
GOTERM_BP_FAT	GO:0036507~protein demannosylation	3	0.726392	0.0284113	MAN1A2, MAN1A1, EDEM3	344	13	16650	11.1695	1	0.507943	41.941
GOTERM_BP_FAT	GO:0070166~enamel mineralization	3	0.726392	0.0284113	PPARA, FAM20A, FOXO1	344	13	16650	11.1695	1	0.507943	41.941
GOTERM_BP_FAT	GO:0001568~blood vessel development	20	4.84262	0.0297929	NRP2, EGR1, CAV1, ROCK1, TBX2, FOXO1, EPHB3, PROX1, PLPP3, JUNB, MIB1, ITGB8, ID1, ITGAV, JUN, RHOB, SOX18, DDAH1, C1GALT1, KLF4	344	576	16650	1.6806	1	0.52299	43.4788
KEGG_PATHWAY	hsa05130:Pathogenic Escherichia coli infection	5	1.21065	0.0302196	ACTB, ACTG1, ROCK1, TUBA1A, TUBB4B	161	51	6879	4.18889	0.997968	0.379238	31.9712
GOTERM_BP_FAT	GO:0097193~intrinsic apoptotic signaling pathway	12	2.90557	0.0303445	PPIF, CAV1, SGPP1, ERN1, TRIB3, JAK2, SKIL, RRM2B, PMAIP1, LRRK2, TP73, DDIT4	344	279	16650	2.08177	1	0.527701	44.0818
GOTERM_BP_FAT	GO:0016477~cell migration	35	8.47458	0.0308229	NRP2, ATP1B1, CAV1, EDN2, EPHB3, CD2AP, PLPP3, AZU1, ITGAV, PLEKHO1, RHOB, POU3F2, SOX18, ATOH8, ARHGDIA, ARC, ROCK1, SCAI, ELMO3, PROX1, DDIT4, SLC16A3, SDC1, CORO1A, ID1, JUN, JAK2, MADCAM1, JAK3, LRRK2, CEND1, IGFBP3, KLF4, BMP5, ATP8A1	344	1184	16650	1.43078	1	0.531466	44.6001
GOTERM_BP_FAT	GO:0007568~aging	12	2.90557	0.0310016	AMH, FOS, HMGCR, TBX2, JUN, SMC5, MADCAM1, H2AFX, CDK6, LRRK2, GCLM, ALDH3A1	344	280	16650	2.07434	1	0.531687	44.7924
GOTERM_BP_FAT	GO:0071384~cellular response to corticosteroid stimulus	5	1.21065	0.0314436	CREBRF, TFAP4, FOXO1, ERRFI1, DDIT4	344	58	16650	4.17251	1	0.534946	45.2655
GOTERM_BP_FAT	GO:0051702~interaction with symbiont	5	1.21065	0.0314436	AZU1, CAV2, TFAP4, JUN, HSPA8	344	58	16650	4.17251	1	0.534946	45.2655
GOTERM_MF_FAT	GO:0001078~transcriptional repressor activity, RNA polymerase II core promoter proximal region sequence-specific binding	7	1.69492	0.0315252	PPARA, ZBTB20, TBX2, ETS2, FOXO1, SKIL, PROX1	331	111	15478	2.94891	1	0.45218	39.2304
GOTERM_MF_FAT	GO:0032550~purine ribonucleoside binding	52	12.5908	0.0322026	ATP1B1, CDK17, KIF27, ACSS2, ACTG1, ARHGAP5, PIP5KL1, RHOB, TUBA1A, IPMK, ARL5B, KIF13B, DDX39A, ROCK1, PIK3C2A, CDK6, PKDCC, PNPLA8, CAMK4, NME1, EIF4A1, ERN1, BMP2K, LRRK2, ME1, NEK1, TRIB3, TOR4A, ASNS, EPHB3, DGKE, TTBK2, MAP3K2, MAP3K1, LANCL2, ETNK1, CHD5, HSPA8, TUBB4B, ACTB, NADK2, ADSSL1, SMC5, DGKH, RAB33B, RAB30, ABCC3, JAK2, CARS2, JAK3, KATNAL1, ATP8A1	331	1850	15478	1.31437	1	0.452363	39.888
GOTERM_BP_FAT	GO:0009101~glycoprotein biosynthetic process	14	3.38983	0.0323529	B3GALT6, MAN1A2, DPY19L4, EDEM3, MAN1A1, LMAN1, TET1, MAN2A1, ALG10B, CCDC126, GXYLT1, JAK3, B4GALT6, C1GALT1	344	354	16650	1.91417	1	0.543435	46.2267
GOTERM_BP_FAT	GO:0019722~calcium-mediated signaling	8	1.93705	0.0326961	AZU1, ATP1B1, P2RY11, JPH2, EDN2, NEUROD2, RYR2, LRRK2	344	147	16650	2.63408	1	0.545427	46.5854
GOTERM_BP_FAT	GO:0097190~apoptotic signaling pathway	20	4.84262	0.0327118	CAV1, TFAP4, SGPP1, TNFRSF25, TRIB3, RRM2B, PMAIP1, DAXX, GCLM, TP73, DDIT4, PPIF, ITGAV, JUN, RB1CC1, ERN1, JAK2, SKIL, LRRK2, BMP5	344	583	16650	1.66042	1	0.543761	46.6018
GOTERM_BP_FAT	GO:0019637~organophosphate metabolic process	33	7.99031	0.0330338	ME1, PPARA, ATP1B1, HMGCR, SGPP1, PLPPR5, RRM2B, GPCPD1, CBFA2T3, PLPP3, PLPP2, FAR1, SH3YL1, PIP5KL1, DGKE, ETNK1, IPMK, HSPA8, NADK2, ADSSL1, NUDT12, PIK3C2A, PDE3A, NPR3, DDIT4, NDUFA11, PPIF, PNPLA8, P2RY11, NME1, GFPT1, LRRK2, KLF4	344	1108	16650	1.44155	1	0.545496	46.9361
GOTERM_MF_FAT	GO:0001883~purine nucleoside binding	52	12.5908	0.0330348	ATP1B1, CDK17, KIF27, ACSS2, ACTG1, ARHGAP5, PIP5KL1, RHOB, TUBA1A, IPMK, ARL5B, KIF13B, DDX39A, ROCK1, PIK3C2A, CDK6, PKDCC, PNPLA8, CAMK4, NME1, EIF4A1, ERN1, BMP2K, LRRK2, ME1, NEK1, TRIB3, TOR4A, ASNS, EPHB3, DGKE, TTBK2, MAP3K2, MAP3K1, LANCL2, ETNK1, CHD5, HSPA8, TUBB4B, ACTB, NADK2, ADSSL1, SMC5, DGKH, RAB33B, RAB30, ABCC3, JAK2, CARS2, JAK3, KATNAL1, ATP8A1	331	1853	15478	1.31224	1	0.45412	40.6867
GOTERM_MF_FAT	GO:0032549~ribonucleoside binding	52	12.5908	0.0330348	ATP1B1, CDK17, KIF27, ACSS2, ACTG1, ARHGAP5, PIP5KL1, RHOB, TUBA1A, IPMK, ARL5B, KIF13B, DDX39A, ROCK1, PIK3C2A, CDK6, PKDCC, PNPLA8, CAMK4, NME1, EIF4A1, ERN1, BMP2K, LRRK2, ME1, NEK1, TRIB3, TOR4A, ASNS, EPHB3, DGKE, TTBK2, MAP3K2, MAP3K1, LANCL2, ETNK1, CHD5, HSPA8, TUBB4B, ACTB, NADK2, ADSSL1, SMC5, DGKH, RAB33B, RAB30, ABCC3, JAK2, CARS2, JAK3, KATNAL1, ATP8A1	331	1853	15478	1.31224	1	0.45412	40.6867
GOTERM_BP_FAT	GO:0032760~positive regulation of tumor necrosis factor production	5	1.21065	0.033202	AZU1, ZBTB20, CARD9, JAK2, SPON2	344	59	16650	4.10179	1	0.545523	47.1099
KEGG_PATHWAY	hsa04010:MAPK signaling pathway	12	2.90557	0.0333737	FOS, CACNA2D1, DUSP1, ELK4, MAP3K2, JUN, MAP3K1, SOS2, DAXX, HSPA8, RASA2, CACNA2D4	161	253	6879	2.02656	0.998947	0.387223	34.6973
GOTERM_MF_FAT	GO:0043167~ion binding	110	26.6344	0.033477	ATP1B1, SC5D, DZIP3, THOP1, CRABP2, DLK2, KDM1B, TRIM47, GAB2, SPON2, DDAH1, ESCO1, NUDT12, ROCK1, CDHR5, ZDBF2, MIB1, UHRF1, NME1, C2CD4C, ZNHIT2, RNF138, RYR2, DST, ME1, NEK1, ZNF511, RRM2B, LMAN1, ZC3H6, ZNF699, ZNF695, ITGAV, TTYH1, B4GALT6, ZNF70, ARHGDIA, PLAG1, CACNA2D1, ADSSL1, ZNF529, ADPRM, ESRRB, NOTCH2NL, NR4A3, TET1, CACNA2D4, DOHH, TRPS1, CARS2, RHBDL3, KLF2, KLF4, NRP2, BMI1, PPARA…	331	4386	15478	1.17276	1	0.451915	41.107
GOTERM_BP_FAT	GO:0002443~leukocyte mediated immunity	14	3.38983	0.0337859	APLF, CEBPG, MALT1, NR4A3, RFTN1, AZU1, CORO1A, GAB2, CAMK4, IRF7, JAK3, SPON2, LAG3, TUBB4B	344	356	16650	1.90342	1	0.550071	47.7093
GOTERM_BP_FAT	GO:1901800~positive regulation of proteasomal protein catabolic process	6	1.45278	0.0338046	CAV1, RNF19A, RNF138, TRIB3, CBFA2T3, LRRK2	344	87	16650	3.33801	1	0.548463	47.7284
GOTERM_BP_FAT	GO:0048013~ephrin receptor signaling pathway	6	1.45278	0.0338046	ACTB, ACTG1, ROCK1, EFNA3, EFNA4, EPHB3	344	87	16650	3.33801	1	0.548463	47.7284
GOTERM_BP_FAT	GO:0010035~response to inorganic substance	17	4.11622	0.0341757	CAV1, FOXO1, NR4A3, CBX8, JUNB, PPIF, FOS, SDC1, DUSP1, SLC30A1, JUN, NEUROD2, RHOB, RYR2, KLF2, LRRK2, KLF4	344	469	16650	1.75441	1	0.550654	48.1058
GOTERM_MF_FAT	GO:0043169~cation binding	106	25.6659	0.0347352	ATP1B1, SC5D, DZIP3, THOP1, DLK2, KDM1B, TRIM47, SPON2, DDAH1, ESCO1, NUDT12, ROCK1, CDHR5, ZDBF2, MIB1, UHRF1, NME1, C2CD4C, ZNHIT2, RNF138, RYR2, DST, ME1, NEK1, ZNF511, RRM2B, LMAN1, ZC3H6, ZNF699, ZNF695, ITGAV, TTYH1, B4GALT6, ZNF70, PLAG1, CACNA2D1, ADSSL1, ZNF529, ADPRM, ESRRB, NOTCH2NL, NR4A3, TET1, CACNA2D4, DOHH, TRPS1, CARS2, RHBDL3, KLF2, KLF4, NRP2, BMI1, PPARA, ZNF486, APLF, AGTPBP1…	331	4213	15478	1.17653	1	0.457783	42.2878
GOTERM_MF_FAT	GO:0097367~carbohydrate derivative binding	61	14.77	0.0347772	NRP2, ATP1B1, CDK17, KIF27, ACSS2, ACTG1, PIP5KL1, ARHGAP5, RHOB, TUBA1A, SPON2, IPMK, CTBS, ARL5B, KIF13B, DDX39A, ROCK1, PIK3C2A, CDK6, PKDCC, PNPLA8, SDC1, CAMK4, NME1, EIF4A1, BMP2K, ERN1, LRRK2, ME1, NEK1, TRIB3, TOR4A, ASNS, EPHB3, AZU1, TTBK2, DGKE, MAP3K2, LANCL2, MAP3K1, ETNK1, CHD5, HSPA8, TUBB4B, ACTB, NADK2, ADSSL1, TNXB, SMC5, PDE3A, DGKH, COL5A3, RAB33B, RAB30, PRKAR1B, ABCC3, CARS2…	331	2241	15478	1.27284	1	0.451768	42.3269
GOTERM_BP_FAT	GO:0022008~neurogenesis	41	9.92736	0.0347849	NRP2, IER2, CPEB3, AGTPBP1, CRTC1, CRABP2, EFNA3, PLPPR5, EPHB3, PLPP3, AZU1, SRRT, SLC4A7, POU3F2, SKIL, SPON2, CHD5, ARHGDIA, KIF13B, PLAG1, CDK6, NR4A3, PROX1, ARHGEF10, TP73, DDIT4, HOXD9, MAN2A1, MIB1, DLX1, ID1, NME1, JUN, ZNHIT2, NEUROD2, JAK2, EFNA4, CEND1, LRRK2, KLF4, BMP5	344	1447	16650	1.37142	1	0.555331	48.7198
GOTERM_MF_FAT	GO:0034236~protein kinase A catalytic subunit binding	3	0.726392	0.0348267	PJA2, PRKAR1B, RYR2	331	14	15478	10.0203	1	0.445989	42.3728
GOTERM_BP_FAT	GO:0002260~lymphocyte homeostasis	5	1.21065	0.0350167	CORO1A, TNFRSF13C, SKIL, JAK3, PMAIP1	344	60	16650	4.03343	1	0.555979	48.9516
GOTERM_MF_FAT	GO:0001882~nucleoside binding	52	12.5908	0.0350423	ATP1B1, CDK17, KIF27, ACSS2, ACTG1, ARHGAP5, PIP5KL1, RHOB, TUBA1A, IPMK, ARL5B, KIF13B, DDX39A, ROCK1, PIK3C2A, CDK6, PKDCC, PNPLA8, CAMK4, NME1, EIF4A1, ERN1, BMP2K, LRRK2, ME1, NEK1, TRIB3, TOR4A, ASNS, EPHB3, DGKE, TTBK2, MAP3K2, MAP3K1, LANCL2, ETNK1, CHD5, HSPA8, TUBB4B, ACTB, NADK2, ADSSL1, SMC5, DGKH, RAB33B, RAB30, ABCC3, JAK2, CARS2, JAK3, KATNAL1, ATP8A1	331	1860	15478	1.30731	1	0.44194	42.5727
GOTERM_MF_FAT	GO:0001227~transcriptional repressor activity, RNA polymerase II transcription regulatory region sequence-specific binding	9	2.17918	0.0351617	HOXD9, SATB1, PPARA, ZBTB20, TBX2, ETS2, FOXO1, SKIL, PROX1	331	176	15478	2.3912	1	0.437109	42.6831
GOTERM_BP_FAT	GO:0001704~formation of primary germ layer	7	1.69492	0.0353504	DUSP1, ITGAV, ETS2, ITGB4, ATOH8, NR4A3, KLF4	344	118	16650	2.87126	1	0.557681	49.2836
GOTERM_BP_FAT	GO:0061061~muscle structure development	20	4.84262	0.0365304	EGR1, CAV2, CAV1, JPH2, TBX2, HMGCR, FOXN2, GPCPD1, PROX1, TP73, HOXD9, ACTG1, FOS, SDC1, CDH15, NR1D2, PLEKHO1, RYR2, SKIL, IGFBP3	344	589	16650	1.6435	1	0.567999	50.4411
GOTERM_BP_FAT	GO:0006487~protein N-linked glycosylation	6	1.45278	0.0367543	MAN2A1, MAN1A2, CCDC126, MAN1A1, EDEM3, LMAN1	344	89	16650	3.263	1	0.568485	50.658
GOTERM_BP_FAT	GO:1903557~positive regulation of tumor necrosis factor superfamily cytokine production	5	1.21065	0.0368879	AZU1, ZBTB20, CARD9, JAK2, SPON2	344	61	16650	3.96731	1	0.568061	50.787
GOTERM_BP_FAT	GO:0071548~response to dexamethasone	4	0.968523	0.0375011	TFAP4, FOXO1, ERRFI1, DDIT4	344	36	16650	5.37791	1	0.572401	51.3746
GOTERM_BP_FAT	GO:0071900~regulation of protein serine/threonine kinase activity	17	4.11622	0.0381987	CAV1, TFAP4, FAM20A, HMGCR, TRIB3, MALT1, DAXX, PROX1, TP73, DUSP1, MAP3K2, MAP3K1, PRKAR1B, ERN1, JAK2, LRRK2, SHC2	344	476	16650	1.72861	1	0.577482	52.0351
GOTERM_MF_FAT	GO:0001191~transcriptional repressor activity, RNA polymerase II transcription factor binding	6	1.45278	0.0382721	PPARA, AHRR, JUN, TLE1, POU3F2, KLF4	331	87	15478	3.22492	1	0.459532	45.4898
GOTERM_BP_FAT	GO:0048010~vascular endothelial growth factor receptor signaling pathway	6	1.45278	0.0382867	ACTB, NRP2, ACTG1, ROCK1, ITGAV, SHC2	344	90	16650	3.22674	1	0.576591	52.1179
GOTERM_MF_FAT	GO:0005524~ATP binding	43	10.4116	0.0385757	ATP1B1, CDK17, KIF27, NEK1, TRIB3, TOR4A, ASNS, ACSS2, EPHB3, ACTG1, PIP5KL1, TTBK2, DGKE, MAP3K2, LANCL2, MAP3K1, ETNK1, IPMK, CHD5, HSPA8, KIF13B, ACTB, DDX39A, NADK2, ROCK1, PIK3C2A, SMC5, PKDCC, CDK6, DGKH, PNPLA8, CAMK4, NME1, EIF4A1, ERN1, ABCC3, BMP2K, CARS2, JAK2, JAK3, LRRK2, KATNAL1, ATP8A1	331	1495	15478	1.34497	1	0.456332	45.7567
GOTERM_MF_FAT	GO:0003676~nucleic acid binding	103	24.9395	0.0387066	AKNA, CREBRF, IER2, PPARA, ZNF486, DZIP3, CPEB2, CPEB3, FOXO1, H1FX, CBX8, ZBTB37, KDM1B, FOS, GTF2A1, ZNF737, NUDT16L1, SOX18, PTBP3, H2AFX, ATOH8, DDX39A, EGR1, RPP25, PABPN1, R3HCC1, SATB1, ZBTB20, RPUSD1, FOXN2, RFTN1, TOX3, PROX1, ZDBF2, JUNB, PURA, HOXD9, PA2G4, UHRF1, NME1, ZNF717, JUN, EIF4A1, NUCB2, RNF138, LCOR, ENOX1, ZNF555, GLIS3, LCORL, TFAP4, ZBTB10, KIAA1958, ZNF558, ZNF511, MYBL1…	331	4097	15478	1.1756	1	0.451727	45.8714
GOTERM_BP_FAT	GO:0023014~signal transduction by protein phosphorylation	27	6.53753	0.0401187	PABPN1, CAV2, CAV1, CARD9, HMGCR, TNFRSF25, NEK1, TRIB3, FOXO1, DAXX, TP73, DUSP1, MAP3K2, JUN, RB1CC1, MAP3K1, ITGAV, ERN1, PPM1L, JAK2, JAK3, LRRK2, ERRFI1, SHC2, IGFBP3, KLF4, RASA2	344	877	16650	1.49012	1	0.59225	53.8096
GOTERM_BP_FAT	GO:0006468~protein phosphorylation	50	12.1065	0.0404496	CAV2, MOB1B, CAV1, CDK17, TFAP4, HMGCR, FAM20A, TNFRSF25, NEK1, CRLF1, TRIB3, FOXO1, EPHB3, DAXX, PLPP3, AZU1, TTBK2, MAP3K2, RB1CC1, MAP3K1, ITGAV, ERRFI1, SHC2, ADCK5, RASA2, PABPN1, CARD9, SOCS2, ROCK1, MALT1, PKDCC, CDK6, RICTOR, PROX1, TP73, DDIT4, DUSP1, CAMK4, ID1, JUN, PRKAR1B, ERN1, BMP2K, PPM1L, JAK2, JAK3, LRRK2, IGFBP3, KLF4, BMP5	344	1852	16650	1.30673	1	0.593579	54.109
GOTERM_BP_FAT	GO:0043542~endothelial cell migration	8	1.93705	0.0404648	NRP2, ID1, RHOB, SOX18, ATOH8, PROX1, KLF4, PLPP3	344	154	16650	2.51435	1	0.59199	54.1227
GOTERM_BP_FAT	GO:0050725~positive regulation of interleukin-1 beta biosynthetic process	2	0.484262	0.040778	EGR1, AZU1	344	2	16650	48.4012	1	0.593148	54.4044
GOTERM_BP_FAT	GO:1900248~negative regulation of cytoplasmic translational elongation	2	0.484262	0.040778	CPEB2, CPEB3	344	2	16650	48.4012	1	0.593148	54.4044
GOTERM_BP_FAT	GO:0050722~regulation of interleukin-1 beta biosynthetic process	2	0.484262	0.040778	EGR1, AZU1	344	2	16650	48.4012	1	0.593148	54.4044
GOTERM_BP_FAT	GO:0002182~cytoplasmic translational elongation	2	0.484262	0.040778	CPEB2, CPEB3	344	2	16650	48.4012	1	0.593148	54.4044
GOTERM_BP_FAT	GO:1900247~regulation of cytoplasmic translational elongation	2	0.484262	0.040778	CPEB2, CPEB3	344	2	16650	48.4012	1	0.593148	54.4044
KEGG_PATHWAY	hsa04024:cAMP signaling pathway	10	2.42131	0.0409268	AMH, PPARA, FOS, PLD1, ATP1B1, ROCK1, CAMK4, JUN, RYR2, PDE3A	161	198	6879	2.15791	0.999784	0.430356	40.8221
GOTERM_BP_FAT	GO:0031668~cellular response to extracellular stimulus	9	2.17918	0.0410404	FOS, CAV1, JUN, RB1CC1, FOXO1, ASNS, PMAIP1, LRRK2, HSPA8	344	188	16650	2.31708	1	0.593831	54.6391
GOTERM_BP_FAT	GO:0051247~positive regulation of protein metabolic process	42	10.1695	0.0410718	CREBRF, BMI1, CAV2, CAV1, TFAP4, HMGCR, FAM20A, CPEB3, TNFRSF25, CRLF1, TRIB3, FOXO1, PMAIP1, CBFA2T3, DAXX, PLPP3, AZU1, MAP3K2, RB1CC1, MAP3K1, SHC2, EGR1, CARD9, RNF19A, CEBPG, TNFRSF13C, MALT1, RICTOR, PROX1, TET1, TP73, UHRF1, JUN, PRKAR1B, ERN1, RNF138, JAK2, LRRK2, KLF2, IGFBP3, KLF4, BMP5	344	1508	16650	1.34804	1	0.592411	54.6671
GOTERM_BP_FAT	GO:0003159~morphogenesis of an endothelium	3	0.726392	0.0419792	RHOB, SOX18, PROX1	344	16	16650	9.07522	1	0.598885	55.4695
GOTERM_BP_FAT	GO:0045655~regulation of monocyte differentiation	3	0.726392	0.0419792	JUN, IRF7, CDK6	344	16	16650	9.07522	1	0.598885	55.4695
GOTERM_MF_FAT	GO:0035639~purine ribonucleoside triphosphate binding	51	12.3487	0.0424303	ATP1B1, CDK17, KIF27, ACSS2, ACTG1, ARHGAP5, PIP5KL1, RHOB, TUBA1A, IPMK, ARL5B, KIF13B, DDX39A, ROCK1, PIK3C2A, CDK6, PKDCC, PNPLA8, CAMK4, NME1, EIF4A1, ERN1, BMP2K, LRRK2, NEK1, TOR4A, TRIB3, ASNS, EPHB3, DGKE, TTBK2, MAP3K2, MAP3K1, LANCL2, ETNK1, CHD5, HSPA8, TUBB4B, ACTB, NADK2, ADSSL1, SMC5, DGKH, RAB33B, RAB30, ABCC3, JAK2, CARS2, JAK3, KATNAL1, ATP8A1	331	1841	15478	1.2954	1	0.47737	49.0414
GOTERM_BP_FAT	GO:0045597~positive regulation of cell differentiation	26	6.2954	0.0424608	CPEB3, CRTC1, CRABP2, PLPPR5, SRRT, FOS, ATOH8, SKIL, ARHGDIA, PLAG1, ZBTB7C, PKDCC, PDE3A, PROX1, JUNB, TP73, MAN2A1, PA2G4, CDH15, NME1, JUN, NEUROD2, JAK2, TMEM119, IGFBP3, BMP5	344	841	16650	1.49635	1	0.601465	55.8899
GOTERM_BP_FAT	GO:0000165~MAPK cascade	26	6.2954	0.0424608	PABPN1, CAV2, CAV1, CARD9, HMGCR, TNFRSF25, TRIB3, FOXO1, DAXX, TP73, DUSP1, MAP3K2, JUN, RB1CC1, MAP3K1, ITGAV, ERN1, PPM1L, JAK2, JAK3, LRRK2, ERRFI1, SHC2, IGFBP3, KLF4, RASA2	344	841	16650	1.49635	1	0.601465	55.8899
GOTERM_BP_FAT	GO:0048872~homeostasis of number of cells	10	2.42131	0.0428854	CORO1A, CEBPG, TNFRSF13C, PTBP3, JAK2, SKIL, JAK3, PMAIP1, KLF2, CD7	344	224	16650	2.16077	1	0.603508	56.2574
GOTERM_BP_FAT	GO:2000677~regulation of transcription regulatory region DNA binding	4	0.968523	0.0430081	PPARA, ZBTB7C, ID1, KLF4	344	38	16650	5.09486	1	0.6029	56.363
KEGG_PATHWAY	hsa05205:Proteoglycans in cancer	10	2.42131	0.0431802	ACTB, ACTG1, CAV2, CAV1, SDC1, ROCK1, TFAP4, ITGAV, SOS2, NUDT16L1	161	200	6879	2.13634	0.999866	0.427229	42.5441
GOTERM_BP_FAT	GO:0033554~cellular response to stress	48	11.6223	0.0432181	CREBRF, CAV1, APLF, TFAP4, CPEB2, HMGCR, TRIB3, UBE2V1, FOXO1, ASNS, EDEM3, PMAIP1, RRM2B, CBX8, DAXX, FOS, MAP3K2, RB1CC1, RHOB, H2AFX, SKIL, ERRFI1, INO80D, HSPA8, EGR1, DDX39A, KDELR3, CARD9, TBX2, CEBPG, SMC5, CDK6, NR4A3, TP73, DDIT4, PPIF, UHRF1, UVSSA, JUN, IRF7, GFPT1, ERN1, RNF138, JAK2, LRRK2, USP43, KLF2, KLF4	344	1773	16650	1.31035	1	0.603056	56.5433
GOTERM_BP_FAT	GO:0097191~extrinsic apoptotic signaling pathway	10	2.42131	0.0438788	CAV1, SGPP1, ITGAV, RB1CC1, JAK2, SKIL, PMAIP1, DAXX, GCLM, BMP5	344	225	16650	2.15116	1	0.607085	57.106
GOTERM_BP_FAT	GO:0050767~regulation of neurogenesis	22	5.32688	0.0441301	PLAG1, CPEB3, CRTC1, CRABP2, PLPPR5, EPHB3, PROX1, TP73, MAN2A1, MIB1, SRRT, DLX1, NME1, ID1, NEUROD2, POU3F2, SKIL, LRRK2, ARHGDIA, BMP5, KLF4, KIF13B	344	682	16650	1.56133	1	0.607572	57.3182
GOTERM_BP_FAT	GO:0021543~pallium development	8	1.93705	0.0441331	NRP2, DLX1, NME1, H2AFX, CDK6, POU3F2, NR4A3, PROX1	344	157	16650	2.4663	1	0.605948	57.3207
GOTERM_MF_FAT	GO:0034237~protein kinase A regulatory subunit binding	3	0.726392	0.044665	PJA2, ACBD3, RYR2	331	16	15478	8.76775	1	0.489545	50.8595
GOTERM_BP_FAT	GO:0007266~Rho protein signal transduction	6	1.45278	0.0465292	ARHGAP5, ROCK1, SCAI, RHOB, ARHGAP29, ARHGDIA	344	95	16650	3.05692	1	0.624188	59.2942
GOTERM_BP_FAT	GO:0031669~cellular response to nutrient levels	8	1.93705	0.0466941	CAV1, JUN, RB1CC1, FOXO1, ASNS, PMAIP1, LRRK2, HSPA8	344	159	16650	2.43528	1	0.623882	59.4268
GOTERM_BP_FAT	GO:0034138~toll-like receptor 3 signaling pathway	3	0.726392	0.0469424	CAV1, WDFY1, RFTN1	344	17	16650	8.54138	1	0.62425	59.6258
GOTERM_BP_FAT	GO:0060850~regulation of transcription involved in cell fate commitment	3	0.726392	0.0469424	DLX1, PROX1, CHD5	344	17	16650	8.54138	1	0.62425	59.6258
KEGG_PATHWAY	hsa00250:Alanine, aspartate and glutamate metabolism	4	0.968523	0.0469637	ADSSL1, GLS, GFPT1, ASNS	161	35	6879	4.88305	0.99994	0.435361	45.3322
GOTERM_BP_FAT	GO:0006809~nitric oxide biosynthetic process	5	1.21065	0.047093	CAV1, JAK2, KLF2, DDAH1, KLF4	344	66	16650	3.66675	1	0.623833	59.746
GOTERM_BP_FAT	GO:0031952~regulation of protein autophosphorylation	4	0.968523	0.0488954	MOB1B, CAV1, JUN, ERRFI1	344	40	16650	4.84012	1	0.636378	61.1582
GOTERM_BP_FAT	GO:0043087~regulation of GTPase activity	22	5.32688	0.0491156	CAV2, RALGPS2, CPEB2, RICTOR, ARHGAP29, EPHB3, ARHGEF10, RALGDS, ARHGAP5, SYDE2, JUN, SOS2, DENND4C, DENND4A, JAK2, JAK3, DENND3, LRRK2, SHC2, ERRFI1, ARHGDIA, RASA2	344	691	16650	1.54099	1	0.636463	61.3275
GOTERM_BP_FAT	GO:0065009~regulation of molecular function	72	17.4334	0.0503383	BMI1, PPARA, ATP1B1, JPH2, CPEB2, FAM20A, HMGCR, EDN2, PMAIP1, CBX8, DAXX, FOS, ARHGAP5, DDAH1, ERRFI1, SHC2, PABPN1, PARM1, ARC, SOCS2, ROCK1, ARHGAP29, PROX1, ARHGEF10, AMH, UHRF1, NME1, JUN, BMP2K, ERN1, RYR2, LRRK2, DENND3, CAV2, RALGPS2, CAV1, TFAP4, CRTC1, TRIB3, UBE2V1, EPHB3, CDH3, GCLM, PLPP3, AZU1, MAP3K2, MAP3K1, SOS2, ARHGDIA, RASA2, PINX1, CACNA2D1, ZBTB7C, CEBPG, MALT1, RICTOR, NPR3…	344	2863	16650	1.21721	1	0.644139	62.2549
KEGG_PATHWAY	hsa04512:ECM-receptor interaction	6	1.45278	0.0515067	SDC1, TNXB, ITGB8, ITGAV, ITGB4, COL5A3	161	87	6879	2.94667	0.999977	0.447575	48.5152
GOTERM_BP_FAT	GO:0010595~positive regulation of endothelial cell migration	5	1.21065	0.0515707	NRP2, RHOB, ATOH8, PROX1, PLPP3	344	68	16650	3.55891	1	0.65167	63.1682
GOTERM_BP_FAT	GO:0010033~response to organic substance	71	17.1913	0.0516733	IER2, CREBRF, NRP2, PPARA, CPEB2, OSMR, HMGCR, CPEB3, EDN2, FOXO1, PMAIP1, DAXX, FOS, SPON2, ERRFI1, PABPN1, EGR1, KDELR3, SOCS2, PIK3C2A, CDK6, RFTN1, JUNB, DDIT4, AMH, SDC1, NME1, JUN, ERN1, RYR2, LRRK2, ME1, CAV2, CAV1, TFAP4, TNFRSF25, GNG13, TRIB3, ASNS, EDEM3, RRM2B, GCLM, ALDH3A1, SRRT, HNRNPM, NR1D2, LANCL2, POU3F2, SKIL, HSPA8, ARHGDIA, CARD9, ESRRB, TNFRSF13C, PDE3A, MALT1, NR4A3, TP73,…	344	2822	16650	1.21775	1	0.650833	63.2433
GOTERM_BP_FAT	GO:0034976~response to endoplasmic reticulum stress	11	2.66344	0.0523454	CREBRF, KDELR3, CAV1, JUN, GFPT1, ERN1, TRIB3, ASNS, EDEM3, PMAIP1, LRRK2	344	269	16650	1.97923	1	0.654129	63.7316
GOTERM_BP_FAT	GO:0033993~response to lipid	26	6.2954	0.0526007	CREBRF, PPARA, CAV1, TFAP4, TNFRSF25, FOXO1, DAXX, ALDH3A1, FOS, NR1D2, LANCL2, SPON2, ERRFI1, PABPN1, SOCS2, ESRRB, CDK6, NR4A3, JUNB, DDIT4, SDC1, DUSP1, NME1, JUN, JAK2, KLF4	344	860	16650	1.46329	1	0.654392	63.9155
GOTERM_BP_FAT	GO:0031589~cell-substrate adhesion	12	2.90557	0.0528143	CORO1A, ROCK1, ID1, ITGB8, ITGAV, TTYH1, ITGB4, MADCAM1, CDK6, JAK2, COL5A3, EPHB3	344	306	16650	1.89808	1	0.654355	64.0686
GOTERM_BP_FAT	GO:0005975~carbohydrate metabolic process	24	5.81114	0.0528208	ME1, SLC5A2, PPARA, B3GALT6, MAN1A2, FOXO1, DPY19L4, MAN1A1, EDEM3, PMAIP1, LMAN1, CBFA2T3, TET1, DDIT4, MAN2A1, ALG10B, GFPT1, CCDC126, GXYLT1, B4GALT6, ALG11, IGFBP3, CTBS, C1GALT1	344	778	16650	1.49309	1	0.652843	64.0734
GOTERM_BP_FAT	GO:0070887~cellular response to chemical stimulus	67	16.2228	0.0537801	CREBRF, NRP2, PPARA, CPEB2, OSMR, HMGCR, CPEB3, EDN2, FOXO1, PMAIP1, CBX8, DAXX, FOS, RHOB, SPON2, ERRFI1, PABPN1, EGR1, KDELR3, SOCS2, PIK3C2A, CDK6, JUNB, DDIT4, NME1, JUN, ERN1, RYR2, LRRK2, CAV2, CAV1, TFAP4, TNFRSF25, GNG13, TRIB3, ASNS, EDEM3, GCLM, ALDH3A1, AZU1, SRRT, HNRNPM, NR1D2, LANCL2, POU3F2, SKIL, ARHGDIA, ADSSL1, ESRRB, TNFRSF13C, PDE3A, NR4A3, PPIF, CORO1A, P2RY11, DUSP1, ID1, IR…	344	2648	16650	1.22465	1	0.658082	64.7535
GOTERM_BP_FAT	GO:0001938~positive regulation of endothelial cell proliferation	5	1.21065	0.0538938	NRP2, CAV2, JUN, RICTOR, PROX1	344	69	16650	3.50733	1	0.657333	64.8333
GOTERM_BP_FAT	GO:1903426~regulation of reactive oxygen species biosynthetic process	5	1.21065	0.0538938	CAV1, JAK2, KLF2, DDAH1, KLF4	344	69	16650	3.50733	1	0.657333	64.8333
GOTERM_BP_FAT	GO:0009311~oligosaccharide metabolic process	5	1.21065	0.0538938	MAN2A1, MAN1A2, MAN1A1, EDEM3, CTBS	344	69	16650	3.50733	1	0.657333	64.8333
GOTERM_BP_FAT	GO:0032414~positive regulation of ion transmembrane transporter activity	5	1.21065	0.0538938	ATP1B1, CACNA2D1, ARC, JPH2, RYR2	344	69	16650	3.50733	1	0.657333	64.8333
GOTERM_BP_FAT	GO:0009628~response to abiotic stimulus	30	7.26392	0.0544341	PPARA, ATP1B1, CAV1, CPEB2, HMGCR, CRTC1, FOXO1, ASNS, PMAIP1, CBFA2T3, ALDH3A1, FOS, MAP3K2, MAP3K1, RHOB, H2AFX, ERRFI1, ARHGDIA, EGR1, ADSSL1, NRXN2, JUNB, TP73, DDIT4, CACNA2D4, UVSSA, DUSP1, JUN, NEUROD2, RYR2	344	1029	16650	1.41111	1	0.659559	65.2103
GOTERM_BP_FAT	GO:0072359~circulatory system development	28	6.77966	0.0544518	NRP2, PPARA, CAV1, FOXO1, EPHB3, PLPP3, ITGB8, ITGAV, RB1CC1, RHOB, SOX18, DDAH1, ERRFI1, C1GALT1, EGR1, ROCK1, TBX2, PROX1, TP73, JUNB, MIB1, TMEM65, ID1, TRPS1, JUN, RYR2, BMP5, KLF4	344	945	16650	1.43411	1	0.65815	65.2226
GOTERM_BP_FAT	GO:0072358~cardiovascular system development	28	6.77966	0.0544518	NRP2, PPARA, CAV1, FOXO1, EPHB3, PLPP3, ITGB8, ITGAV, RB1CC1, RHOB, SOX18, DDAH1, ERRFI1, C1GALT1, EGR1, ROCK1, TBX2, PROX1, TP73, JUNB, MIB1, TMEM65, ID1, TRPS1, JUN, RYR2, BMP5, KLF4	344	945	16650	1.43411	1	0.65815	65.2226
GOTERM_MF_FAT	GO:0032947~protein complex scaffold	5	1.21065	0.0546177	CAV2, CAV1, RB1CC1, MPP7, LRRK2	331	67	15478	3.48965	1	0.556485	58.244
GOTERM_BP_FAT	GO:0006082~organic acid metabolic process	27	6.53753	0.0554642	ME1, PPARA, SC5D, EDN2, CRABP2, TRIB3, ASNS, ACSS2, CBFA2T3, GCLM, FAR1, ERO1B, MCEE, DDAH1, ADSSL1, MCAT, NR4A3, PROX1, DDIT4, ADI1, SLC16A3, PNPLA8, PPM1K, GLS, GFPT1, CARS2, SLC27A3	344	907	16650	1.44083	1	0.663575	65.9183
GOTERM_BP_FAT	GO:0048584~positive regulation of response to stimulus	53	12.8329	0.0557516	CREBRF, JPH2, OSMR, HMGCR, EDN2, PMAIP1, CBX8, DAXX, ACTG1, GAB2, H2AFX, SPON2, SHC2, LAG3, ARC, SOCS2, MPP7, RFTN1, JUN, ERN1, LRRK2, CAV2, CAV1, TFAP4, TNFRSF25, CRLF1, UBE2V1, CDH3, PLPP3, AZU1, MAP3K2, RB1CC1, LANCL2, MAP3K1, SOS2, SKIL, CHD5, ACTB, WDFY1, CARD9, CEBPG, TNFRSF13C, MALT1, RICTOR, NR4A3, TP73, PPIF, IRF7, NEUROD2, JAK2, CMTM3, IGFBP3, BMP5	344	2030	16650	1.26368	1	0.664007	66.1134
GOTERM_BP_FAT	GO:0046209~nitric oxide metabolic process	5	1.21065	0.0562728	CAV1, JAK2, KLF2, DDAH1, KLF4	344	70	16650	3.45723	1	0.666006	66.4645
GOTERM_BP_FAT	GO:0009612~response to mechanical stimulus	9	2.17918	0.0568802	FOS, NRXN2, MAP3K2, JUN, MAP3K1, RYR2, ASNS, JUNB, ARHGDIA	344	201	16650	2.16722	1	0.66855	66.8693
GOTERM_BP_FAT	GO:0022407~regulation of cell-cell adhesion	14	3.38983	0.0571823	PPARA, CAV1, TNFRSF13C, MALT1, RICTOR, NR4A3, EPHB3, PLPP3, CORO1A, CAMK4, JAK2, JAK3, KLF4, LAG3	344	386	16650	1.75548	1	0.669049	67.0689
GOTERM_MF_FAT	GO:0001047~core promoter binding	8	1.93705	0.0572156	FOS, UBTF, NR1D2, ELK4, IRF7, NR4A3, PROX1, KLF4	331	161	15478	2.32354	1	0.567901	59.9929
GOTERM_BP_FAT	GO:2000505~regulation of energy homeostasis	3	0.726392	0.0574647	NR1D2, FOXO1, NR4A3	344	19	16650	7.64229	1	0.669416	67.2545
GOTERM_BP_FAT	GO:0035994~response to muscle stretch	3	0.726392	0.0574647	FOS, JUN, RYR2	344	19	16650	7.64229	1	0.669416	67.2545
GOTERM_BP_FAT	GO:0042534~regulation of tumor necrosis factor biosynthetic process	3	0.726392	0.0574647	AZU1, CARD9, ERRFI1	344	19	16650	7.64229	1	0.669416	67.2545
GOTERM_BP_FAT	GO:0019752~carboxylic acid metabolic process	25	6.05327	0.0576002	ME1, PPARA, SC5D, EDN2, CRABP2, TRIB3, ASNS, ACSS2, CBFA2T3, GCLM, FAR1, MCEE, DDAH1, ADSSL1, MCAT, NR4A3, PROX1, DDIT4, ADI1, SLC16A3, PNPLA8, GLS, GFPT1, CARS2, SLC27A3	344	826	16650	1.46493	1	0.668819	67.3432
GOTERM_BP_FAT	GO:0001775~cell activation	27	6.53753	0.0576966	CAV1, APLF, EDN2, GCLM, AZU1, ACTG1, DGKE, GAB2, RHOB, LAG3, KIF13B, CD7, ACTB, EGR1, SATB1, CEBPG, TNFRSF13C, CDK6, DGKH, MALT1, NR4A3, RICTOR, CORO1A, CAMK4, JUN, JAK2, JAK3	344	910	16650	1.43608	1	0.667971	67.4062
GOTERM_BP_FAT	GO:0032640~tumor necrosis factor production	6	1.45278	0.0577093	AZU1, ZBTB20, CARD9, JAK2, SPON2, ERRFI1	344	101	16650	2.87532	1	0.666581	67.4145
KEGG_PATHWAY	hsa04151:PI3K-Akt signaling pathway	14	3.38983	0.0578283	TNXB, ITGB8, OSMR, ITGAV, SOS2, EFNA3, ITGB4, GNG13, JAK2, CDK6, JAK3, EFNA4, COL5A3, DDIT4	161	345	6879	1.73384	0.999994	0.469162	52.661
GOTERM_BP_FAT	GO:0050769~positive regulation of neurogenesis	14	3.38983	0.0583714	PLAG1, CPEB3, CRTC1, CRABP2, PLPPR5, PROX1, TP73, MAN2A1, SRRT, NME1, NEUROD2, SKIL, BMP5, ARHGDIA	344	387	16650	1.75095	1	0.669417	67.8437
GOTERM_BP_FAT	GO:1904407~positive regulation of nitric oxide metabolic process	4	0.968523	0.0584205	JAK2, KLF2, DDAH1, KLF4	344	43	16650	4.50243	1	0.668273	67.8753
GOTERM_BP_FAT	GO:0045429~positive regulation of nitric oxide biosynthetic process	4	0.968523	0.0584205	JAK2, KLF2, DDAH1, KLF4	344	43	16650	4.50243	1	0.668273	67.8753
GOTERM_BP_FAT	GO:0008610~lipid biosynthetic process	20	4.84262	0.0584237	EGR1, SC5D, PIK3C2A, SGPP1, HMGCR, EDN2, MCAT, TRIB3, ACSS2, PROX1, PLPP3, PLPP2, FAR1, PNPLA8, ACBD3, SH3YL1, DGKE, ETNK1, PPM1L, BMP5	344	624	16650	1.55132	1	0.666838	67.8773
GOTERM_BP_FAT	GO:0009790~embryo development	28	6.77966	0.0590485	NRP2, CRABP2, ITGB4, PLPP3, SLC30A1, ITGAV, SOX18, ATOH8, SKIL, IPMK, ESRRB, TBX2, PKDCC, RICTOR, NR4A3, PROX1, TET1, JUNB, HOXD9, MAN2A1, MIB1, DLX1, DUSP1, ETS2, RYR2, KLF2, BMP5, KLF4	344	954	16650	1.42058	1	0.669402	68.2771
GOTERM_BP_FAT	GO:0043436~oxoacid metabolic process	25	6.05327	0.0594924	ME1, PPARA, SC5D, EDN2, CRABP2, TRIB3, ASNS, ACSS2, CBFA2T3, GCLM, FAR1, MCEE, DDAH1, ADSSL1, MCAT, NR4A3, PROX1, DDIT4, ADI1, SLC16A3, PNPLA8, GLS, GFPT1, CARS2, SLC27A3	344	831	16650	1.45611	1	0.670784	68.5582
GOTERM_BP_FAT	GO:0008015~blood circulation	17	4.11622	0.0598628	PPARA, ATP1B1, CACNA2D1, CAV1, PIK3C2A, TBX2, HMGCR, EDN2, PDE3A, NPR3, GCLM, CACNA2D4, AZU1, TMEM65, RYR2, JAK2, DDAH1	344	506	16650	1.62613	1	0.671689	68.791
KEGG_PATHWAY	hsa04722:Neurotrophin signaling pathway	7	1.69492	0.0604168	CAMK4, JUN, MAP3K1, SOS2, SHC2, ARHGDIA, TP73	161	120	6879	2.49239	0.999997	0.4671	54.2682
GOTERM_BP_FAT	GO:0075509~endocytosis involved in viral entry into host cell	2	0.484262	0.060541	CAV2, CAV1	344	3	16650	32.2674	1	0.674506	69.2129
GOTERM_BP_FAT	GO:0019065~receptor-mediated endocytosis of virus by host cell	2	0.484262	0.060541	CAV2, CAV1	344	3	16650	32.2674	1	0.674506	69.2129
GOTERM_BP_FAT	GO:0071409~cellular response to cycloheximide	2	0.484262	0.060541	KLF2, KLF4	344	3	16650	32.2674	1	0.674506	69.2129
GOTERM_BP_FAT	GO:0050720~interleukin-1 beta biosynthetic process	2	0.484262	0.060541	EGR1, AZU1	344	3	16650	32.2674	1	0.674506	69.2129
GOTERM_BP_FAT	GO:1904381~Golgi apparatus mannose trimming	2	0.484262	0.060541	MAN1A2, MAN1A1	344	3	16650	32.2674	1	0.674506	69.2129
GOTERM_BP_FAT	GO:0045360~regulation of interleukin-1 biosynthetic process	2	0.484262	0.060541	EGR1, AZU1	344	3	16650	32.2674	1	0.674506	69.2129
GOTERM_BP_FAT	GO:0006741~NADP biosynthetic process	2	0.484262	0.060541	ME1, NADK2	344	3	16650	32.2674	1	0.674506	69.2129
GOTERM_BP_FAT	GO:0045362~positive regulation of interleukin-1 biosynthetic process	2	0.484262	0.060541	EGR1, AZU1	344	3	16650	32.2674	1	0.674506	69.2129
GOTERM_MF_FAT	GO:0000989~transcription factor activity, transcription factor binding	20	4.84262	0.0606845	PPARA, TFAP4, ESRRB, SCAI, TRIB3, FOXO1, TLE1, MYBL1, CBFA2T3, DAXX, PROX1, JUNB, AHRR, GTF2A1, ELK4, JUN, NEUROD2, POU3F2, SKIL, KLF4	331	606	15478	1.54328	1	0.584157	62.2215
GOTERM_BP_FAT	GO:0007612~learning	7	1.69492	0.0607182	FOS, ARC, NRXN2, HMGCR, JUN, NEUROD2, ATP8A1	344	135	16650	2.50969	1	0.674184	69.3223
GOTERM_BP_FAT	GO:0044255~cellular lipid metabolic process	30	7.26392	0.0609474	PPARA, SC5D, CAV1, HMGCR, SGPP1, EDN2, CRABP2, PLPPR5, TRIB3, GPCPD1, ACSS2, PLPP3, PLPP2, FAR1, SH3YL1, PIP5KL1, DGKE, ITGB8, MCEE, ETNK1, PIK3C2A, MCAT, PDE3A, NR4A3, PNPLA8, SDC1, ALG10B, PPM1L, SLC27A3, KLF4	344	1043	16650	1.39217	1	0.674186	69.4632
GOTERM_MF_FAT	GO:0005003~ephrin receptor activity	3	0.726392	0.0610578	EFNA3, EFNA4, EPHB3	331	19	15478	7.38337	1	0.580722	62.4543
GOTERM_MF_FAT	GO:0090079~translation regulator activity, nucleic acid binding	3	0.726392	0.0610578	CPEB2, CPEB3, PURA	331	19	15478	7.38337	1	0.580722	62.4543
GOTERM_BP_FAT	GO:2001022~positive regulation of response to DNA damage stimulus	5	1.21065	0.0611978	CEBPG, H2AFX, SKIL, PMAIP1, CBX8	344	72	16650	3.36119	1	0.674318	69.6164
GOTERM_BP_FAT	GO:0071396~cellular response to lipid	17	4.11622	0.0625076	CREBRF, PABPN1, PPARA, TFAP4, ESRRB, FOXO1, CDK6, NR4A3, DAXX, DDIT4, NR1D2, NME1, LANCL2, JAK2, SPON2, ERRFI1, KLF4	344	509	16650	1.61654	1	0.680892	70.4062
GOTERM_MF_FAT	GO:0044729~hemi-methylated DNA-binding	2	0.484262	0.0626117	EGR1, UHRF1	331	3	15478	31.1742	1	0.584532	63.4089
GOTERM_BP_FAT	GO:0030030~cell projection organization	36	8.71671	0.0627187	NRP2, CAV1, KIF27, CPEB3, CRTC1, NEK1, CRABP2, EFNA3, PLPPR5, EPHB3, CD2AP, SH3YL1, TTBK2, TTYH1, PLEKHO1, POU3F2, SKIL, SPON2, ARHGDIA, KIF13B, PLD1, ROCK1, CDHR5, NR4A3, CORO1A, SPAG6, C21ORF2, NME1, ID1, JUN, JAK2, EFNA4, LRRK2, KLF4, SNX10, BMP5	344	1301	16650	1.33931	1	0.680763	70.5316
GOTERM_BP_FAT	GO:0003013~circulatory system process	17	4.11622	0.0627196	PPARA, ATP1B1, CACNA2D1, CAV1, PIK3C2A, TBX2, HMGCR, EDN2, PDE3A, NPR3, GCLM, CACNA2D4, AZU1, TMEM65, RYR2, JAK2, DDAH1	344	510	16650	1.61337	1	0.679374	70.5321
GOTERM_BP_FAT	GO:0001816~cytokine production	20	4.84262	0.0631983	EGR1, ZBTB20, CARD9, CEBPG, TNFRSF13C, MALT1, NR4A3, RFTN1, CDH3, CD2AP, AZU1, CAMK4, IRF7, JAK2, JAK3, KLF2, SPON2, ERRFI1, LAG3, KLF4	344	631	16650	1.53411	1	0.680849	70.8148
GOTERM_BP_FAT	GO:0002367~cytokine production involved in immune response	5	1.21065	0.0637431	CAMK4, MALT1, NR4A3, JAK3, SPON2	344	73	16650	3.31515	1	0.682699	71.1333
GOTERM_MF_FAT	GO:0000988~transcription factor activity, protein binding	20	4.84262	0.0647747	PPARA, TFAP4, ESRRB, SCAI, TRIB3, FOXO1, TLE1, MYBL1, CBFA2T3, DAXX, PROX1, JUNB, AHRR, GTF2A1, ELK4, JUN, NEUROD2, POU3F2, SKIL, KLF4	331	612	15478	1.52815	1	0.59178	64.6999
GOTERM_BP_FAT	GO:0090398~cellular senescence	4	0.968523	0.0652186	TBX2, SMC5, H2AFX, CDK6	344	45	16650	4.30233	1	0.68993	71.9795
GOTERM_BP_FAT	GO:0007369~gastrulation	8	1.93705	0.0656395	DUSP1, ITGAV, ETS2, ITGB4, ATOH8, NR4A3, KLF4, PLPP3	344	172	16650	2.25122	1	0.690978	72.2165
GOTERM_BP_FAT	GO:0010634~positive regulation of epithelial cell migration	6	1.45278	0.0659459	NRP2, JUN, RHOB, ATOH8, PROX1, PLPP3	344	105	16650	2.76578	1	0.691365	72.3879
GOTERM_BP_FAT	GO:0032680~regulation of tumor necrosis factor production	6	1.45278	0.0659459	AZU1, ZBTB20, CARD9, JAK2, SPON2, ERRFI1	344	105	16650	2.76578	1	0.691365	72.3879
GOTERM_MF_FAT	GO:0004672~protein kinase activity	21	5.08475	0.0661925	NRP2, CDK17, ROCK1, FAM20A, NEK1, EFNA3, TRIB3, CDK6, PKDCC, EPHB3, CAMK4, TTBK2, MAP3K2, MAP3K1, BMP2K, ERN1, JAK2, JAK3, EFNA4, LRRK2, ADCK5	331	652	15478	1.50612	1	0.594474	65.5229
GOTERM_BP_FAT	GO:0042325~regulation of phosphorylation	38	9.20097	0.0662196	PPARA, CAV2, CAV1, MOB1B, TFAP4, HMGCR, FAM20A, TNFRSF25, CRLF1, TRIB3, FOXO1, CBFA2T3, DAXX, PLPP3, AZU1, MAP3K2, RB1CC1, MAP3K1, ERRFI1, SHC2, CARD9, SOCS2, MALT1, RICTOR, PROX1, TP73, DDIT4, PPIF, DUSP1, ID1, JUN, PRKAR1B, ERN1, JAK2, LRRK2, IGFBP3, BMP5, KLF4	344	1393	16650	1.32035	1	0.691565	72.5402
GOTERM_BP_FAT	GO:0021766~hippocampus development	5	1.21065	0.0663432	DLX1, NME1, CDK6, NR4A3, PROX1	344	74	16650	3.27035	1	0.690913	72.6086
GOTERM_BP_FAT	GO:0048661~positive regulation of smooth muscle cell proliferation	5	1.21065	0.0663432	HMGCR, JUN, ERN1, JAK2, NR4A3	344	74	16650	3.27035	1	0.690913	72.6086
GOTERM_BP_FAT	GO:2001057~reactive nitrogen species metabolic process	5	1.21065	0.0663432	CAV1, JAK2, KLF2, DDAH1, KLF4	344	74	16650	3.27035	1	0.690913	72.6086
GOTERM_BP_FAT	GO:0032868~response to insulin	10	2.42131	0.0663437	EGR1, CAV2, PPARA, SOCS2, CPEB2, PIK3C2A, DENND4C, FOXO1, TRIB3, ERRFI1	344	244	16650	1.98365	1	0.689569	72.6089
GOTERM_MF_FAT	GO:0044877~macromolecular complex binding	37	8.95884	0.0663559	BMI1, PPARA, ATP1B1, CPEB2, CPEB3, FOXO1, CD2AP, PLPP3, FOS, ELK4, SKIL, HSPA8, ACTB, EGR1, SATB1, ADAM11, ADSSL1, TNXB, RICTOR, COL5A3, TOX3, TP73, DLX1, UHRF1, CORO1A, UVSSA, COL14A1, DOK3, UBTF, NME1, ID1, JUN, TRPS1, KDM8, MADCAM1, LRRK2, DST	331	1306	15478	1.32478	1	0.589989	65.6166
GOTERM_MF_FAT	GO:0005545~1-phosphatidylinositol binding	3	0.726392	0.0669125	WDFY1, SNAP91, SNX10	331	20	15478	7.0142	1	0.587814	65.934
GOTERM_BP_FAT	GO:0051128~regulation of cellular component organization	59	14.2857	0.0671134	CLDN7, CPEB3, CRABP2, PLPPR5, PMAIP1, CD2AP, SH3YL1, KIF13B, PLD1, ARC, ROCK1, SOCS2, PKDCC, CDHR5, MPP7, PROX1, ARHGEF10, MIB1, UHRF1, SDC1, EPB41L1, DACT3, PLEKHH2, NME1, JUN, LRRK2, STON2, CAV2, CAV1, SNAP91, CRTC1, LMAN1, EPHB3, AZU1, TTBK2, ITGAV, PALM2, PLEKHO1, POU3F2, SKIL, HSPA8, ARHGDIA, PINX1, SMC5, PDE3A, RICTOR, TET1, TP73, RAB33B, PPIF, CORO1A, DUSP1, C21ORF2, ID1, NEUROD2, IGFBP3, …	344	2323	16650	1.2293	1	0.692561	73.0317
GOTERM_BP_FAT	GO:0009991~response to extracellular stimulus	15	3.63196	0.0671667	PPARA, CAV1, ADSSL1, HMGCR, FOXO1, ASNS, PMAIP1, PROX1, GCLM, ALDH3A1, FOS, JUN, RB1CC1, LRRK2, HSPA8	344	435	16650	1.66901	1	0.691524	73.0608
GOTERM_BP_FAT	GO:0006733~oxidoreduction coenzyme metabolic process	7	1.69492	0.0679308	ME1, PPARA, NADK2, NUDT12, HMGCR, CBFA2T3, DDIT4	344	139	16650	2.43747	1	0.694441	73.474
GOTERM_BP_FAT	GO:0007229~integrin-mediated signaling pathway	6	1.45278	0.0681025	ADAM11, ITGB8, ITGAV, ITGB4, MADCAM1, DST	344	106	16650	2.73969	1	0.694064	73.566
GOTERM_BP_FAT	GO:0061756~leukocyte adhesion to vascular endothelial cell	3	0.726392	0.0687139	ROCK1, MADCAM1, KLF4	344	21	16650	6.91445	1	0.696099	73.8913
GOTERM_BP_FAT	GO:0097150~neuronal stem cell population maintenance	3	0.726392	0.0687139	SRRT, FOXO1, PROX1	344	21	16650	6.91445	1	0.696099	73.8913
GOTERM_BP_FAT	GO:0001655~urogenital system development	12	2.90557	0.0688585	PLAG1, EGR1, AMH, SDC1, CRLF1, ITGB4, RRM2B, LRRK2, EPHB3, PROX1, C1GALT1, TP73	344	320	16650	1.81504	1	0.695573	73.9676
KEGG_PATHWAY	hsa04115:p53 signaling pathway	5	1.21065	0.0699782	CDK6, RRM2B, PMAIP1, IGFBP3, TP73	161	67	6879	3.18856	1	0.502339	59.7792
GOTERM_BP_FAT	GO:0060070~canonical Wnt signaling pathway	11	2.66344	0.070226	EGR1, CAV1, SDC1, DACT3, FRAT2, FOXO1, RYR2, LRRK2, CDH3, KLF4, PLPP3	344	284	16650	1.87469	1	0.701637	74.6795
GOTERM_BP_FAT	GO:0009100~glycoprotein metabolic process	14	3.38983	0.0705544	B3GALT6, MAN1A2, DPY19L4, EDEM3, MAN1A1, LMAN1, TET1, MAN2A1, ALG10B, CCDC126, GXYLT1, JAK3, B4GALT6, C1GALT1	344	399	16650	1.69829	1	0.702083	74.8477
GOTERM_MF_FAT	GO:0098772~molecular function regulator	39	9.4431	0.0706205	ANKRD36C, ATP1B1, RALGPS2, CAV1, MOB1B, CPEB2, FAM20A, TRIB3, CBX8, DAXX, GCLM, ARHGAP5, SLC30A1, SOS2, ERRFI1, SHC2, ARHGDIA, RASA2, PINX1, NRXN2, SOCS2, MALT1, ARHGAP29, RICTOR, ARHGEF10, RALGDS, CACNA2D4, SYDE2, JUN, PRKAR1B, BMP2K, DENND4C, JAK2, DENND4A, JAK3, LRRK2, DENND3, IGFBP3, KLF4	331	1397	15478	1.30543	1	0.603011	67.9792
GOTERM_BP_FAT	GO:0002064~epithelial cell development	9	2.17918	0.0711276	SDC1, ROCK1, ID1, SLC4A7, SOX18, CDK6, PROX1, C1GALT1, BMP5	344	211	16650	2.0645	1	0.703816	75.1387
GOTERM_BP_FAT	GO:0048699~generation of neurons	37	8.95884	0.0711975	NRP2, IER2, CPEB3, AGTPBP1, CRTC1, CRABP2, EFNA3, PLPPR5, EPHB3, SRRT, SLC4A7, POU3F2, SKIL, SPON2, CHD5, ARHGDIA, KIF13B, PLAG1, CDK6, NR4A3, PROX1, TP73, DDIT4, HOXD9, MAN2A1, MIB1, DLX1, ID1, NME1, JUN, NEUROD2, JAK2, EFNA4, LRRK2, CEND1, KLF4, BMP5	344	1357	16650	1.31971	1	0.702893	75.1739
GOTERM_BP_FAT	GO:0001776~leukocyte homeostasis	5	1.21065	0.0717064	CORO1A, TNFRSF13C, SKIL, JAK3, PMAIP1	344	76	16650	3.18429	1	0.704273	75.4293
GOTERM_BP_FAT	GO:0045664~regulation of neuron differentiation	18	4.35835	0.0719025	CPEB3, CRTC1, CRABP2, PLPPR5, EPHB3, PROX1, TP73, MIB1, NME1, ID1, NEUROD2, POU3F2, SKIL, LRRK2, ARHGDIA, BMP5, KLF4, KIF13B	344	560	16650	1.55575	1	0.704015	75.527
GOTERM_BP_FAT	GO:0034330~cell junction organization	10	2.42131	0.0721055	ACTB, ACTG1, CAV1, CDH15, ROCK1, ITGB4, MPP7, NECTIN3, CDH3, DST	344	249	16650	1.94382	1	0.703794	75.6278
GOTERM_BP_FAT	GO:0030324~lung development	8	1.93705	0.0722643	MAN2A1, MAN1A2, ID1, EDN2, PKDCC, KLF2, ERRFI1, PROX1	344	176	16650	2.20005	1	0.703346	75.7063
GOTERM_BP_FAT	GO:0060042~retina morphogenesis in camera-type eye	4	0.968523	0.0723621	MAN2A1, FJX1, NECTIN3, PROX1	344	47	16650	4.11925	1	0.702585	75.7546
GOTERM_BP_FAT	GO:1903555~regulation of tumor necrosis factor superfamily cytokine production	6	1.45278	0.0725319	AZU1, ZBTB20, CARD9, JAK2, SPON2, ERRFI1	344	108	16650	2.68895	1	0.7022	75.8382
GOTERM_MF_FAT	GO:0030371~translation repressor activity	3	0.726392	0.0729446	CPEB2, CPEB3, PURA	331	21	15478	6.68019	1	0.610143	69.2018
GOTERM_BP_FAT	GO:0030155~regulation of cell adhesion	20	4.84262	0.0737939	PPARA, CLDN7, CAV1, ROCK1, TNFRSF13C, MALT1, CDK6, RICTOR, NR4A3, EPHB3, PLPP3, AZU1, CORO1A, CAMK4, ITGAV, JAK2, JAK3, ARHGDIA, KLF4, LAG3	344	643	16650	1.50548	1	0.707397	76.4509
GOTERM_BP_FAT	GO:0060284~regulation of cell development	25	6.05327	0.0744362	CPEB3, CRTC1, CRABP2, PLPPR5, EPHB3, SRRT, POU3F2, SKIL, ARHGDIA, KIF13B, PLAG1, ROCK1, PDE3A, PROX1, TP73, MAN2A1, MIB1, DLX1, NME1, ID1, DACT3, NEUROD2, LRRK2, BMP5, KLF4	344	851	16650	1.42189	1	0.709385	76.7571
GOTERM_BP_FAT	GO:0061082~myeloid leukocyte cytokine production	3	0.726392	0.0745871	CAMK4, NR4A3, SPON2	344	22	16650	6.60016	1	0.708896	76.8284
GOTERM_BP_FAT	GO:0031579~membrane raft organization	3	0.726392	0.0745871	CAV2, CAV1, RFTN1	344	22	16650	6.60016	1	0.708896	76.8284
GOTERM_BP_FAT	GO:0033688~regulation of osteoblast proliferation	3	0.726392	0.0745871	ITGAV, NPR3, TMEM119	344	22	16650	6.60016	1	0.708896	76.8284
GOTERM_BP_FAT	GO:0060396~growth hormone receptor signaling pathway	3	0.726392	0.0745871	SOCS2, JAK2, JAK3	344	22	16650	6.60016	1	0.708896	76.8284
GOTERM_BP_FAT	GO:0097009~energy homeostasis	3	0.726392	0.0745871	CRTC1, EDN2, NR4A3	344	22	16650	6.60016	1	0.708896	76.8284
GOTERM_BP_FAT	GO:0021533~cell differentiation in hindbrain	3	0.726392	0.0745871	AGTPBP1, CEND1, PROX1	344	22	16650	6.60016	1	0.708896	76.8284
GOTERM_BP_FAT	GO:0051960~regulation of nervous system development	23	5.56901	0.0750999	PLAG1, CPEB3, CRTC1, CRABP2, PLPPR5, EPHB3, PROX1, TP73, MAN2A1, MIB1, SRRT, DLX1, NME1, ID1, NEUROD2, POU3F2, SKIL, LRRK2, CEND1, ARHGDIA, BMP5, KLF4, KIF13B	344	769	16650	1.44763	1	0.710214	77.0694
GOTERM_BP_FAT	GO:0031667~response to nutrient levels	14	3.38983	0.0752752	PPARA, CAV1, ADSSL1, HMGCR, FOXO1, ASNS, PMAIP1, PROX1, GCLM, ALDH3A1, JUN, RB1CC1, LRRK2, HSPA8	344	404	16650	1.67727	1	0.709849	77.1513
GOTERM_MF_FAT	GO:0001046~core promoter sequence-specific DNA binding	6	1.45278	0.07633	FOS, UBTF, NR1D2, IRF7, NR4A3, PROX1	331	106	15478	2.64687	1	0.622339	70.9049
GOTERM_BP_FAT	GO:0043405~regulation of MAP kinase activity	12	2.90557	0.0765822	CAV1, DUSP1, HMGCR, MAP3K2, MAP3K1, ERN1, TRIB3, JAK2, LRRK2, SHC2, DAXX, TP73	344	327	16650	1.77619	1	0.715039	77.7529
GOTERM_BP_FAT	GO:0032411~positive regulation of transporter activity	5	1.21065	0.0772841	ATP1B1, CACNA2D1, ARC, JPH2, RYR2	344	78	16650	3.10264	1	0.717213	78.0697
GOTERM_BP_FAT	GO:0010467~gene expression	123	29.7821	0.077622	AKNA, CRABP2, FOXO1, CBX8, KDM1B, H2AFX, PTBP3, ATOH8, DDX39A, PABPN1, RPP25, SATB1, RPUSD1, FOXN2, TOX3, PROX1, JUNB, HOXD9, UHRF1, PA2G4, CAMK4, NME1, JUN, RYR2, LRRK2, CAV1, TFAP4, CRTC1, UBE2V1, ZNF511, MYBL1, ZNF699, HNRNPM, AHRR, ZNF695, ERO1B, ITGB8, ELK4, METTL1, SKIL, ASF1B, ZNF70, HNRNPAB, PLAG1, ZNF529, ESRRB, MALT1, NXF1, NR4A3, TET1, DLX1, ETS2, TRPS1, RHBDL1, CARS2, RHBDL3, KLF2, PO…	344	5306	16650	1.122	1	0.717618	78.2207
GOTERM_BP_FAT	GO:0016070~RNA metabolic process	109	26.3923	0.0776997	AKNA, CRABP2, FOXO1, CBX8, KDM1B, H2AFX, PTBP3, ATOH8, DDX39A, PABPN1, RPP25, SATB1, RPUSD1, FOXN2, PROX1, TOX3, JUNB, HOXD9, UHRF1, PA2G4, CAMK4, JUN, RYR2, CAV1, TFAP4, CRTC1, UBE2V1, ZNF511, MYBL1, ZNF699, HNRNPM, AHRR, ZNF695, ELK4, METTL1, SKIL, ASF1B, ZNF70, HNRNPAB, PLAG1, ZNF529, ESRRB, MALT1, NR4A3, TET1, DLX1, TRPS1, ETS2, CARS2, KLF2, POP7, KLF4, BMP5, CREBRF, BMI1, PPARA, ZNF486, CPEB…	344	4648	16650	1.13505	1	0.716778	78.2553
GOTERM_MF_FAT	GO:0004879~RNA polymerase II transcription factor activity, ligand-activated sequence-specific DNA binding	4	0.968523	0.0783994	PPARA, NR1D2, ESRRB, NR4A3	331	47	15478	3.97969	1	0.627511	71.9021
GOTERM_MF_FAT	GO:0098531~transcription factor activity, direct ligand regulated sequence-specific DNA binding	4	0.968523	0.0783994	PPARA, NR1D2, ESRRB, NR4A3	331	47	15478	3.97969	1	0.627511	71.9021
GOTERM_MF_FAT	GO:0046983~protein dimerization activity	33	7.99031	0.0792538	CAV2, CAV1, TFAP4, HMGCR, CRLF1, DLK2, ASNS, DAXX, GCLM, FOS, AHRR, GTF2A1, SOS2, NUDT16L1, H2AFX, SOX18, ATOH8, NADK2, ADSSL1, CARD9, CEBPG, NECTIN3, MPP7, NR4A3, NPR3, TOX3, CORO1A, ID1, JUN, ERN1, NEUROD2, LRRK2, DST	331	1160	15478	1.33028	1	0.626662	72.3044
GOTERM_BP_FAT	GO:0030323~respiratory tube development	8	1.93705	0.0792837	MAN2A1, MAN1A2, ID1, EDN2, PKDCC, KLF2, ERRFI1, PROX1	344	180	16650	2.15116	1	0.723067	78.9491
GOTERM_MF_FAT	GO:0035091~phosphatidylinositol binding	9	2.17918	0.0794176	SH3YL1, PLD1, WDFY1, SNAP91, JPH2, GAB2, PIK3C2A, LANCL2, SNX10	331	209	15478	2.01365	1	0.622517	72.3809
GOTERM_BP_FAT	GO:0071706~tumor necrosis factor superfamily cytokine production	6	1.45278	0.0794645	AZU1, ZBTB20, CARD9, JAK2, SPON2, ERRFI1	344	111	16650	2.61628	1	0.722712	79.0269
GOTERM_BP_FAT	GO:0003158~endothelium development	6	1.45278	0.0794645	ROCK1, ID1, RHOB, SOX18, ATOH8, PROX1	344	111	16650	2.61628	1	0.722712	79.0269
GOTERM_BP_FAT	GO:0042222~interleukin-1 biosynthetic process	2	0.484262	0.0798979	EGR1, AZU1	344	4	16650	24.2006	1	0.723533	79.2124
GOTERM_BP_FAT	GO:0044860~protein localization to plasma membrane raft	2	0.484262	0.0798979	ATP1B1, CAV1	344	4	16650	24.2006	1	0.723533	79.2124
GOTERM_BP_FAT	GO:0045900~negative regulation of translational elongation	2	0.484262	0.0798979	CPEB2, CPEB3	344	4	16650	24.2006	1	0.723533	79.2124
GOTERM_BP_FAT	GO:0060214~endocardium formation	2	0.484262	0.0798979	SOX18, PROX1	344	4	16650	24.2006	1	0.723533	79.2124
GOTERM_BP_FAT	GO:0042475~odontogenesis of dentin-containing tooth	5	1.21065	0.0801523	PPARA, DLX1, FAM20A, ITGB4, FOXO1	344	79	16650	3.06336	1	0.723521	79.3206
GOTERM_BP_FAT	GO:0002444~myeloid leukocyte mediated immunity	5	1.21065	0.0801523	AZU1, GAB2, CAMK4, NR4A3, SPON2	344	79	16650	3.06336	1	0.723521	79.3206
KEGG_PATHWAY	hsa04014:Ras signaling pathway	10	2.42131	0.0802592	PLD1, GAB2, ETS2, EFNA3, SOS2, GNG13, EFNA4, SHC2, RALGDS, RASA2	161	226	6879	1.89056	1	0.536144	65.0182
GOTERM_BP_FAT	GO:0043567~regulation of insulin-like growth factor receptor signaling pathway	3	0.726392	0.0806138	CDH3, IGFBP3, BMP5	344	23	16650	6.3132	1	0.724462	79.5154
GOTERM_BP_FAT	GO:0034505~tooth mineralization	3	0.726392	0.0806138	PPARA, FAM20A, FOXO1	344	23	16650	6.3132	1	0.724462	79.5154
GOTERM_BP_FAT	GO:0033687~osteoblast proliferation	3	0.726392	0.0806138	ITGAV, TMEM119, JUNB	344	23	16650	6.3132	1	0.724462	79.5154
GOTERM_BP_FAT	GO:0044283~small molecule biosynthetic process	16	3.87409	0.081213	EGR1, PPARA, SC5D, HMGCR, EDN2, MCAT, TRIB3, FOXO1, ASNS, ACSS2, PROX1, ADI1, PNPLA8, GLS, IPMK, BMP5	344	488	16650	1.58692	1	0.726024	79.7658
GOTERM_BP_FAT	GO:0032434~regulation of proteasomal ubiquitin-dependent protein catabolic process	6	1.45278	0.0818516	CAV1, RNF19A, RNF138, TRIB3, CBFA2T3, LRRK2	344	112	16650	2.59292	1	0.727746	80.0294
GOTERM_BP_FAT	GO:1901135~carbohydrate derivative metabolic process	34	8.23245	0.0821074	PPARA, ATP1B1, B3GALT6, HMGCR, DPY19L4, RRM2B, EDEM3, LMAN1, CBFA2T3, ITGB8, CCDC126, GXYLT1, B4GALT6, CTBS, C1GALT1, HSPA8, ADSSL1, MAN1A2, PDE3A, UAP1L1, MAN1A1, NPR3, TET1, DDIT4, NDUFA11, PPIF, MAN2A1, SDC1, P2RY11, NME1, ALG10B, GFPT1, JAK3, LRRK2	344	1247	16650	1.31968	1	0.727729	80.1342
GOTERM_BP_FAT	GO:0051962~positive regulation of nervous system development	15	3.63196	0.082438	PLAG1, CPEB3, CRTC1, CRABP2, PLPPR5, EPHB3, PROX1, TP73, MAN2A1, SRRT, NME1, NEUROD2, SKIL, ARHGDIA, BMP5	344	449	16650	1.61697	1	0.728048	80.2687
GOTERM_MF_FAT	GO:1990430~extracellular matrix protein binding	2	0.484262	0.0826012	ITGB8, ITGAV	331	4	15478	23.3807	1	0.632731	73.8293
GOTERM_MF_FAT	GO:0008510~sodium:bicarbonate symporter activity	2	0.484262	0.0826012	SLC4A7, SLC4A4	331	4	15478	23.3807	1	0.632731	73.8293
KEGG_PATHWAY	hsa04917:Prolactin signaling pathway	5	1.21065	0.0827424	FOS, SOCS2, SOS2, JAK2, SHC2	161	71	6879	3.00892	1	0.531644	66.1856
GOTERM_BP_FAT	GO:0048534~hematopoietic or lymphoid organ development	23	5.56901	0.0831467	BMI1, STON2, EGR1, SATB1, CEBPG, MALT1, CDK6, CBFA2T3, EPHB3, JUNB, FOS, GAB2, CAMK4, NME1, JUN, IRF7, RTKN2, PTBP3, JAK2, JAK3, KLF2, SNX10, KLF4	344	778	16650	1.43088	1	0.73005	80.5542
GOTERM_BP_FAT	GO:0032651~regulation of interleukin-1 beta production	4	0.968523	0.0836983	EGR1, AZU1, JAK2, ERRFI1	344	50	16650	3.87209	1	0.731334	80.7737
GOTERM_BP_FAT	GO:1903428~positive regulation of reactive oxygen species biosynthetic process	4	0.968523	0.0836983	JAK2, KLF2, DDAH1, KLF4	344	50	16650	3.87209	1	0.731334	80.7737
GOTERM_BP_FAT	GO:0031344~regulation of cell projection organization	18	4.35835	0.0842549	PLD1, CAV1, CPEB3, CRTC1, CRABP2, PLPPR5, CDHR5, EPHB3, SH3YL1, NME1, ID1, POU3F2, SKIL, LRRK2, ARHGDIA, BMP5, KLF4, KIF13B	344	572	16650	1.52311	1	0.732627	80.9928
GOTERM_BP_FAT	GO:0002761~regulation of myeloid leukocyte differentiation	6	1.45278	0.0842765	FOS, CAMK4, NME1, JUN, IRF7, CDK6	344	113	16650	2.56997	1	0.731575	81.0013
GOTERM_BP_FAT	GO:0016050~vesicle organization	11	2.66344	0.0847236	CAV2, CAV1, CORO1A, SDC1, TRAPPC5, C2CD4C, VAMP4, LMAN1, CD2AP, SNX10, ATP8A1	344	295	16650	1.80479	1	0.732383	81.1755
GOTERM_BP_FAT	GO:0009887~organ morphogenesis	28	6.77966	0.0847705	NRP2, PPARA, CAV1, FAM20A, AGTPBP1, ITGB4, FOXO1, SOX18, ERRFI1, PLAG1, TBX2, TLE1, NECTIN3, NR4A3, PROX1, RAB33B, HOXD9, MAN2A1, MIB1, SDC1, DLX1, ID1, TRPS1, JUN, FJX1, RYR2, LRRK2, BMP5	344	992	16650	1.36616	1	0.731447	81.1937
GOTERM_BP_FAT	GO:0051090~regulation of sequence-specific DNA binding transcription factor activity	13	3.1477	0.085459	CRTC1, CEBPG, UBE2V1, MALT1, PROX1, PLPP3, AMH, FOS, ID1, JUN, NEUROD2, JAK2, KLF4	344	373	16650	1.6869	1	0.733295	81.4588
GOTERM_BP_FAT	GO:0044723~single-organism carbohydrate metabolic process	20	4.84262	0.0860743	PPARA, B3GALT6, MAN1A2, FOXO1, DPY19L4, MAN1A1, PMAIP1, EDEM3, CBFA2T3, LMAN1, TET1, DDIT4, MAN2A1, ALG10B, CCDC126, GXYLT1, B4GALT6, ALG11, CTBS, C1GALT1	344	656	16650	1.47565	1	0.734808	81.6927
GOTERM_BP_FAT	GO:0010975~regulation of neuron projection development	14	3.38983	0.0862407	CPEB3, CRTC1, CRABP2, PLPPR5, EPHB3, ID1, NME1, POU3F2, SKIL, LRRK2, ARHGDIA, BMP5, KLF4, KIF13B	344	413	16650	1.64072	1	0.734393	81.7555
GOTERM_MF_FAT	GO:0005200~structural constituent of cytoskeleton	6	1.45278	0.0862522	ACTB, ACTG1, EPB41L1, TUBA1A, CD2AP, TUBB4B	331	110	15478	2.55062	1	0.644553	75.4027
GOTERM_BP_FAT	GO:0030097~hemopoiesis	22	5.32688	0.0863218	BMI1, STON2, EGR1, SATB1, CEBPG, CDK6, MALT1, CBFA2T3, JUNB, FOS, GAB2, CAMK4, NME1, JUN, IRF7, RTKN2, PTBP3, JAK2, JAK3, KLF2, SNX10, KLF4	344	739	16650	1.4409	1	0.733616	81.786
GOTERM_BP_FAT	GO:0009967~positive regulation of signal transduction	38	9.20097	0.0864561	CREBRF, CAV2, CAV1, JPH2, TFAP4, HMGCR, TNFRSF25, CRLF1, UBE2V1, PMAIP1, CDH3, DAXX, MAP3K2, RB1CC1, LANCL2, MAP3K1, SOS2, SKIL, SHC2, CHD5, WDFY1, ARC, CARD9, SOCS2, MALT1, MPP7, RICTOR, TP73, PPIF, JUN, IRF7, ERN1, NEUROD2, JAK2, LRRK2, CMTM3, IGFBP3, BMP5	344	1428	16650	1.28799	1	0.733068	81.8364
GOTERM_BP_FAT	GO:0021697~cerebellar cortex formation	3	0.726392	0.0867852	AGTPBP1, CEND1, PROX1	344	24	16650	6.05015	1	0.733353	81.9594
GOTERM_BP_FAT	GO:0071378~cellular response to growth hormone stimulus	3	0.726392	0.0867852	SOCS2, JAK2, JAK3	344	24	16650	6.05015	1	0.733353	81.9594
GOTERM_BP_FAT	GO:0009118~regulation of nucleoside metabolic process	4	0.968523	0.0876362	PPIF, PPARA, CBFA2T3, DDIT4	344	51	16650	3.79617	1	0.735837	82.274
GOTERM_BP_FAT	GO:1903578~regulation of ATP metabolic process	4	0.968523	0.0876362	PPIF, PPARA, CBFA2T3, DDIT4	344	51	16650	3.79617	1	0.735837	82.274
GOTERM_BP_FAT	GO:0021695~cerebellar cortex development	4	0.968523	0.0876362	AGTPBP1, NEUROD2, CEND1, PROX1	344	51	16650	3.79617	1	0.735837	82.274
GOTERM_BP_FAT	GO:0043409~negative regulation of MAPK cascade	7	1.69492	0.088043	CAV1, DUSP1, HMGCR, FOXO1, ERRFI1, KLF4, TP73	344	149	16650	2.27388	1	0.736436	82.4225
GOTERM_BP_FAT	GO:1902532~negative regulation of intracellular signal transduction	15	3.63196	0.0885892	CAV1, SOCS2, HMGCR, SCAI, FOXO1, TLE1, RRM2B, TP73, DDIT4, PPIF, DUSP1, LRRK2, ERRFI1, KLF4, RASA2	344	454	16650	1.59916	1	0.737609	82.62
GOTERM_BP_FAT	GO:0001932~regulation of protein phosphorylation	35	8.47458	0.0888569	CAV2, CAV1, MOB1B, TFAP4, HMGCR, FAM20A, TNFRSF25, CRLF1, TRIB3, FOXO1, DAXX, PLPP3, AZU1, MAP3K2, RB1CC1, MAP3K1, SHC2, ERRFI1, CARD9, SOCS2, MALT1, RICTOR, PROX1, TP73, DDIT4, DUSP1, ID1, JUN, PRKAR1B, ERN1, JAK2, LRRK2, IGFBP3, BMP5, KLF4	344	1300	16650	1.30311	1	0.73762	82.716
GOTERM_BP_FAT	GO:0001909~leukocyte mediated cytotoxicity	5	1.21065	0.0890681	AZU1, CORO1A, CEBPG, LAG3, TUBB4B	344	82	16650	2.95129	1	0.737398	82.7914
GOTERM_BP_FAT	GO:0010594~regulation of endothelial cell migration	6	1.45278	0.089239	NRP2, RHOB, ATOH8, PROX1, KLF4, PLPP3	344	115	16650	2.52528	1	0.737011	82.8523
GOTERM_BP_FAT	GO:0042476~odontogenesis	6	1.45278	0.089239	PPARA, DLX1, SDC1, FAM20A, ITGB4, FOXO1	344	115	16650	2.52528	1	0.737011	82.8523
GOTERM_BP_FAT	GO:0001817~regulation of cytokine production	18	4.35835	0.0895229	EGR1, ZBTB20, CARD9, CEBPG, TNFRSF13C, MALT1, NR4A3, CDH3, CD2AP, AZU1, IRF7, JAK2, JAK3, KLF2, SPON2, ERRFI1, LAG3, KLF4	344	577	16650	1.50991	1	0.737092	82.9528
GOTERM_BP_FAT	GO:1902533~positive regulation of intracellular signal transduction	26	6.2954	0.0899653	CAV2, CAV1, JPH2, HMGCR, TNFRSF25, CRLF1, UBE2V1, PMAIP1, DAXX, MAP3K2, MAP3K1, RB1CC1, SOS2, SKIL, SHC2, CHD5, CARD9, MALT1, RICTOR, TP73, JUN, NEUROD2, ERN1, JAK2, LRRK2, IGFBP3	344	915	16650	1.37533	1	0.737821	83.1084
GOTERM_MF_FAT	GO:0001076~transcription factor activity, RNA polymerase II transcription factor binding	7	1.69492	0.0902519	PPARA, AHRR, JUN, TLE1, POU3F2, MYBL1, KLF4	331	145	15478	2.25744	1	0.657259	77.0246
GOTERM_BP_FAT	GO:0031400~negative regulation of protein modification process	18	4.35835	0.0908603	CAV1, ROCK1, SOCS2, TFAP4, HMGCR, TRIB3, FOXO1, PLPP3, TP73, DDIT4, DUSP1, JUN, PRKAR1B, LRRK2, IGFBP3, ERRFI1, KLF4, PINX1	344	578	16650	1.5073	1	0.740381	83.419
GOTERM_MF_FAT	GO:0004713~protein tyrosine kinase activity	8	1.93705	0.0910131	NRP2, NEK1, EFNA3, PKDCC, JAK2, EFNA4, JAK3, EPHB3	331	180	15478	2.07828	1	0.655817	77.3217
GOTERM_BP_FAT	GO:0048468~cell development	50	12.1065	0.0915579	NRP2, CPEB3, CRABP2, EFNA3, PLPPR5, ACTG1, SOX18, PTBP3, SPON2, KIF13B, ROCK1, NECTIN3, CDK6, PROX1, ARHGEF10, HOXD9, AMH, MAN2A1, MIB1, SDC1, SPAG6, DACT3, NME1, JUN, EFNA4, LRRK2, CAV2, CRTC1, EPHB3, SRRT, ITGAV, SLC4A7, POU3F2, SKIL, CHD5, C1GALT1, ARHGDIA, HNRNPAB, PLAG1, PDE3A, NR4A3, TP73, DLX1, ID1, TRPS1, NEUROD2, JAK2, KLF2, BMP5, KLF4	344	1968	16650	1.2297	1	0.742114	83.6574
GOTERM_BP_FAT	GO:0002066~columnar/cuboidal epithelial cell development	4	0.968523	0.0916508	SLC4A7, CDK6, C1GALT1, BMP5	344	52	16650	3.72317	1	0.741415	83.6889
GOTERM_BP_FAT	GO:0000186~activation of MAPKK activity	4	0.968523	0.0916508	MAP3K2, MAP3K1, JAK2, LRRK2	344	52	16650	3.72317	1	0.741415	83.6889
GOTERM_BP_FAT	GO:0032091~negative regulation of protein binding	5	1.21065	0.0921419	PPARA, CAV1, ROCK1, ID1, LRRK2	344	83	16650	2.91573	1	0.742309	83.8545
GOTERM_BP_FAT	GO:0043331~response to dsRNA	5	1.21065	0.0921419	SRRT, CAV1, CARD9, PMAIP1, RFTN1	344	83	16650	2.91573	1	0.742309	83.8545
GOTERM_BP_FAT	GO:0051094~positive regulation of developmental process	30	7.26392	0.0926884	HMGCR, CPEB3, CRTC1, CRABP2, PLPPR5, EPHB3, SRRT, FOS, RHOB, POU3F2, ATOH8, SKIL, DDAH1, ARHGDIA, EGR1, PLAG1, TBX2, TNFRSF13C, PDE3A, PKDCC, PROX1, TP73, MAN2A1, CDH15, NME1, JUN, NEUROD2, TMEM119, IGFBP3, BMP5	344	1089	16650	1.33337	1	0.743414	84.0368
GOTERM_BP_FAT	GO:0009314~response to radiation	14	3.38983	0.0930573	EGR1, FOS, UVSSA, DUSP1, HMGCR, CRTC1, JUN, RHOB, H2AFX, ASNS, PMAIP1, JUNB, TP73, CACNA2D4	344	418	16650	1.62109	1	0.743811	84.1588
GOTERM_BP_FAT	GO:0046394~carboxylic acid biosynthetic process	10	2.42131	0.0932218	ADI1, PNPLA8, SC5D, EDN2, GLS, MCAT, TRIB3, ASNS, ACSS2, PROX1	344	262	16650	1.84737	1	0.743403	84.2129
GOTERM_BP_FAT	GO:0032869~cellular response to insulin stimulus	8	1.93705	0.0940023	CAV2, SOCS2, CPEB2, PIK3C2A, DENND4C, FOXO1, TRIB3, ERRFI1	344	188	16650	2.05962	1	0.745406	84.4673
GOTERM_BP_FAT	GO:2001233~regulation of apoptotic signaling pathway	13	3.1477	0.094663	CAV1, TFAP4, PMAIP1, RRM2B, GCLM, TP73, PPIF, ITGAV, RB1CC1, JAK2, SKIL, LRRK2, BMP5	344	380	16650	1.65583	1	0.746921	84.6796
KEGG_PATHWAY	hsa00600:Sphingolipid metabolism	4	0.968523	0.0954185	SGPP1, B4GALT6, PLPP3, PLPP2	161	47	6879	3.63632	1	0.570033	71.6059
GOTERM_BP_FAT	GO:0051193~regulation of cofactor metabolic process	4	0.968523	0.0957405	ME1, PPARA, CBFA2T3, DDIT4	344	53	16650	3.65292	1	0.750013	85.0199
GOTERM_BP_FAT	GO:0042267~natural killer cell mediated cytotoxicity	4	0.968523	0.0957405	CORO1A, CEBPG, LAG3, TUBB4B	344	53	16650	3.65292	1	0.750013	85.0199
GOTERM_BP_FAT	GO:0051196~regulation of coenzyme metabolic process	4	0.968523	0.0957405	ME1, PPARA, CBFA2T3, DDIT4	344	53	16650	3.65292	1	0.750013	85.0199
GOTERM_BP_FAT	GO:0051345~positive regulation of hydrolase activity	26	6.2954	0.0958256	CAV2, ATP1B1, RALGPS2, CAV1, TFAP4, ARHGAP29, PMAIP1, ARHGEF10, RALGDS, UHRF1, ARHGAP5, SYDE2, JUN, SOS2, ERN1, DENND4C, RYR2, JAK2, DENND4A, JAK3, DENND3, LRRK2, ERRFI1, SHC2, ARHGDIA, RASA2	344	917	16650	1.37233	1	0.7493	85.0465
GOTERM_BP_FAT	GO:0048732~gland development	14	3.38983	0.0959687	PLAG1, CAV1, TBX2, CEBPG, ASNS, EPHB3, PROX1, HOXD9, MAN2A1, ARHGAP5, JUN, RB1CC1, JAK2, POU3F2	344	421	16650	1.60954	1	0.748811	85.0911
GOTERM_MF_FAT	GO:0008013~beta-catenin binding	5	1.21065	0.0979183	DACT3, FOXO1, CDHR5, CD2AP, KLF4	331	82	15478	2.8513	1	0.679354	79.8574
GOTERM_BP_FAT	GO:0040017~positive regulation of locomotion	14	3.38983	0.098049	NRP2, CLDN7, EDN2, PROX1, PLPP3, AZU1, CORO1A, ITGAV, JUN, RHOB, MADCAM1, JAK2, ATOH8, ATP8A1	344	422	16650	1.60573	1	0.755589	85.7251
GOTERM_BP_FAT	GO:1903409~reactive oxygen species biosynthetic process	5	1.21065	0.0984391	CAV1, JAK2, KLF2, DDAH1, KLF4	344	85	16650	2.84713	1	0.756009	85.8411
GOTERM_BP_FAT	GO:0030182~neuron differentiation	33	7.99031	0.0985277	NRP2, IER2, CPEB3, AGTPBP1, CRTC1, CRABP2, EFNA3, PLPPR5, EPHB3, SLC4A7, POU3F2, SKIL, SPON2, CHD5, ARHGDIA, KIF13B, NR4A3, PROX1, TP73, DDIT4, HOXD9, MIB1, DLX1, NME1, ID1, JUN, NEUROD2, JAK2, EFNA4, LRRK2, CEND1, BMP5, KLF4	344	1226	16650	1.3028	1	0.755318	85.8673
KEGG_PATHWAY	hsa04141:Protein processing in endoplasmic reticulum	8	1.93705	0.0985279	MAN1A2, ERO1B, ERN1, MAN1A1, EDEM3, LMAN1, TRAM1, HSPA8	161	169	6879	2.02257	1	0.567472	72.8072
GOTERM_BP_FAT	GO:0060161~positive regulation of dopamine receptor signaling pathway	2	0.484262	0.0988571	CAV2, LRRK2	344	5	16650	19.3605	1	0.755515	85.9644
GOTERM_BP_FAT	GO:0002371~dendritic cell cytokine production	2	0.484262	0.0988571	CAMK4, JAK3	344	5	16650	19.3605	1	0.755515	85.9644
GOTERM_BP_FAT	GO:0046898~response to cycloheximide	2	0.484262	0.0988571	KLF2, KLF4	344	5	16650	19.3605	1	0.755515	85.9644
GOTERM_BP_FAT	GO:0070836~caveola assembly	2	0.484262	0.0988571	CAV2, CAV1	344	5	16650	19.3605	1	0.755515	85.9644
KEGG_PATHWAY	hsa04964:Proximal tubule bicarbonate reclamation	3	0.726392	0.0989789	ATP1B1, GLS, SLC4A4	161	23	6879	5.57305	1	0.555036	72.9775
GOTERM_BP_FAT	GO:0046777~protein autophosphorylation	9	2.17918	0.0999092	CAV1, CAMK4, JUN, ERN1, JAK2, JAK3, LRRK2, EPHB3, ERRFI1	344	228	16650	1.91057	1	0.758342	86.2704
GOTERM_BP_FAT	GO:0010631~epithelial cell migration	9	2.17918	0.0999092	NRP2, ID1, JUN, RHOB, SOX18, ATOH8, PROX1, KLF4, PLPP3	344	228	16650	1.91057	1	0.758342	86.2704
